# Supplementary material for: Photoredox catalysed reductive cleavage of dibenzothiophene dioxides enabled by a temperature-controlled photoreactor
Source: Chem Sci. 2025 Oct 23;16(48):23246–52. doi: 10.1039/d5sc05889a (PMC12588190; doi:10.1039/d5sc05889a)
Supplement: SC-016-D5SC05889A-s004 [file SC-016-D5SC05889A-s004.cif]

# Supplementary Information (SI) for Chemical Science.
# This journal is © The Royal Society of Chemistry 2025

####################################################################### 
# 
# This file contains crystal structure data downloaded from the 
# Cambridge Structural Database (CSD) hosted by the Cambridge 
# Crystallographic Data Centre (CCDC).
# 
# Full information about CCDC data access policies and citation 
# guidelines are available at http://www.ccdc.cam.ac.uk/access/V1 
# 
# Audit and citation data items may have been added by the CCDC. 
# Please retain this information to preserve the provenance of 
# this file and to allow appropriate attribution of the data. 
# 
#######################################################################

data_2024sot0085_r1_100k
_database_code_depnum_ccdc_archive 'CCDC 2408586'
loop_
_audit_author_name
_audit_author_address
'Mark E. Light'
;University of Southampton
United Kingdom
;
_audit_update_record             
;
2025-08-04 deposited with the CCDC.	2025-10-23 downloaded from the CCDC.
;
_audit_creation_date             2024-12-09
_audit_creation_method           
;
Olex2 1.5-alpha
(compiled 2024.11.29 svn.rc9064207 for OlexSys, GUI svn.r7097)
;
_shelx_SHELXL_version_number     2016/6
loop_
_audit_author_email
sw5u24@soton.ac.uk
light@soton.ac.uk
gregory.perry@soton.ac.uk
_chemical_name_common            ?
_chemical_name_systematic        ?
_chemical_formula_moiety         'C16 H11 F O2 S'
_chemical_formula_sum            'C16 H11 F O2 S'
_chemical_formula_weight         286.31
_chemical_melting_point          ?
_chemical_oxdiff_formula         C16H11F2O2S
_chemical_oxdiff_usercomment     SW-01-016
loop_
_atom_type_symbol
_atom_type_description
_atom_type_scat_dispersion_real
_atom_type_scat_dispersion_imag
_atom_type_scat_source
C C 0.0033 0.0016 'International Tables Vol C Tables 4.2.6.8 and 6.1.1.4'
H H 0.0000 0.0000 'International Tables Vol C Tables 4.2.6.8 and 6.1.1.4'
F F 0.0171 0.0103 'International Tables Vol C Tables 4.2.6.8 and 6.1.1.4'
O O 0.0106 0.0060 'International Tables Vol C Tables 4.2.6.8 and 6.1.1.4'
S S 0.1246 0.1234 'International Tables Vol C Tables 4.2.6.8 and 6.1.1.4'

_shelx_space_group_comment       
;
The symmetry employed for this shelxl refinement is uniquely defined
by the following loop, which should always be used as a source of
symmetry information in preference to the above space-group names.
They are only intended as comments.
;
_space_group_crystal_system      orthorhombic
_space_group_IT_number           60
_space_group_name_H-M_alt        'P b c n'
_space_group_name_Hall           '-P 2n 2ab'
loop_
_space_group_symop_operation_xyz
'x, y, z'
'-x+1/2, -y+1/2, z+1/2'
'-x, y, -z+1/2'
'x+1/2, -y+1/2, -z'
'-x, -y, -z'
'x-1/2, y-1/2, -z-1/2'
'x, -y, z-1/2'
'-x-1/2, y-1/2, z'

_cell_length_a                   20.5177(10)
_cell_length_b                   15.8556(8)
_cell_length_c                   8.0579(3)
_cell_angle_alpha                90
_cell_angle_beta                 90
_cell_angle_gamma                90
_cell_volume                     2621.4(2)
_cell_formula_units_Z            8
_cell_measurement_reflns_used    14879
_cell_measurement_temperature    100(2)
_cell_measurement_theta_max      38.0480
_cell_measurement_theta_min      2.5630
_shelx_estimated_absorpt_T_max   0.985
_shelx_estimated_absorpt_T_min   0.911
_exptl_absorpt_coefficient_mu    0.256
_exptl_absorpt_correction_T_max  1.000
_exptl_absorpt_correction_T_min  0.663
_exptl_absorpt_correction_type   gaussian
_exptl_absorpt_process_details   
;
CrysAlisPro 1.171.43.105a (Rigaku Oxford Diffraction, 2024)
Numerical absorption correction based on gaussian integration over
a multifaceted crystal model
Empirical absorption correction using spherical harmonics,
implemented in SCALE3 ABSPACK scaling algorithm.
;
_exptl_absorpt_special_details   ?
_exptl_crystal_colour            'clear colourless'
_exptl_crystal_colour_lustre     clear
_exptl_crystal_colour_modifier   .
_exptl_crystal_colour_primary    colourless
_exptl_crystal_density_diffrn    1.451
_exptl_crystal_density_meas      ?
_exptl_crystal_density_method    ?
_exptl_crystal_description       prism
_exptl_crystal_F_000             1184
loop_
_exptl_crystal_face_index_h
_exptl_crystal_face_index_k
_exptl_crystal_face_index_l
_exptl_crystal_face_perp_dist
0 -5 -1 0.0449
0 5 1 0.0198
5 0 -1 0.1712
0 1 -5 0.0736
0 -1 5 0.0324
-5 0 -2 0.1852

_exptl_crystal_recrystallization_method 
'The material was recrystallised from a mixture of DCM and hexane  by slow evaporation'
_exptl_crystal_size_max          0.37
_exptl_crystal_size_mid          0.11
_exptl_crystal_size_min          0.06
loop_
_exptl_oxdiff_crystal_face_indexfrac_h
_exptl_oxdiff_crystal_face_indexfrac_k
_exptl_oxdiff_crystal_face_indexfrac_l
_exptl_oxdiff_crystal_face_x
_exptl_oxdiff_crystal_face_y
_exptl_oxdiff_crystal_face_z
0.0011 -4.9901 -0.9950 -0.0722 0.1566 -0.0448
-0.0011 4.9901 0.9950 0.0722 -0.1566 0.0448
5.0000 0.0145 -1.0017 0.0562 -0.0847 -0.4307
0.0003 1.0262 -5.0084 0.1973 0.1100 -0.0190
-0.0003 -1.0262 5.0084 -0.1973 -0.1100 0.0190
-4.9997 0.0017 -2.0026 0.0493 0.1663 0.4146

_exptl_transmission_factor_max   ?
_exptl_transmission_factor_min   ?
_diffrn_reflns_av_R_equivalents  0.0620
_diffrn_reflns_av_unetI/netI     0.0273
_diffrn_reflns_Laue_measured_fraction_full 0.998
_diffrn_reflns_Laue_measured_fraction_max 0.998
_diffrn_reflns_limit_h_max       27
_diffrn_reflns_limit_h_min       -27
_diffrn_reflns_limit_k_max       21
_diffrn_reflns_limit_k_min       -21
_diffrn_reflns_limit_l_max       10
_diffrn_reflns_limit_l_min       -10
_diffrn_reflns_number            28432
_diffrn_reflns_point_group_measured_fraction_full 0.998
_diffrn_reflns_point_group_measured_fraction_max 0.998
_diffrn_reflns_theta_full        25.242
_diffrn_reflns_theta_max         28.489
_diffrn_reflns_theta_min         1.985
_diffrn_ambient_environment      N~2~
_diffrn_ambient_temperature      100(2)
_diffrn_detector                 'Hybrid Pixel Array Detector'
_diffrn_detector_area_resol_mean 10.0000
_diffrn_detector_type            HyPix
_diffrn_measured_fraction_theta_full 0.998
_diffrn_measured_fraction_theta_max 0.998
_diffrn_measurement_details      
;
List of Runs (angles in degrees, time in seconds):

  # Type    Start    End  Width  t~exp~   \w     \q     \k     \f   Frames
#--------------------------------------------------------------------------
  1  \w    -66.00  -7.00   0.50    5.00    --  -25.88 120.00  79.00  118
  2  \w    -48.00 -14.00   0.50    5.00    --   28.84 -20.00-162.00   68
  3  \w     23.00 106.00   0.50    5.00    --   28.84  20.00   4.00  166
  4  \w     21.00  52.00   0.50    5.00    --  -25.88  19.00 -60.00   62
  5  \w     21.00  52.00   0.50    5.00    --  -25.88  19.00 150.00   62
  6  \w     13.00  41.00   0.50    5.00    --   28.84  68.00 -65.62   56
  7  \w     14.00  48.00   0.50    5.00    --   28.84  66.00 -85.14   68
  8  \w     13.00  39.00   0.50    5.00    --   28.84  69.00 117.04   52
  9  \w     13.00  39.00   0.50    5.00    --   28.84  69.00 -38.83   52
 10  \w     13.00  41.00   0.50    5.00    --   28.84  68.00  64.13   56
 11  \w     13.00  39.00   0.50    5.00    --   28.84  69.00 163.35   52
 12  \w     13.00  39.00   0.50    5.00    --   28.84  69.00-129.45   52
 13  \w    -48.00 -17.00   0.50    5.00    --   28.84 -19.00  90.00   62
 14  \w    -48.00 -17.00   0.50    5.00    --   28.84 -19.00  60.00   62
 15  \w     13.00  38.00   0.50    5.00    --   28.84-120.00  -4.00   50
;
_diffrn_measurement_device       'four-circle diffractometer'
_diffrn_measurement_device_type  'ROD, Synergy Custom system, HyPix'
_diffrn_measurement_method       '\w scans'
_diffrn_orient_matrix_type       
'CrysAlisPro convention (1999,Acta A55,543-557)'
_diffrn_orient_matrix_UB_11      0.0041580000
_diffrn_orient_matrix_UB_12      0.0214404000
_diffrn_orient_matrix_UB_13      -0.0349944000
_diffrn_orient_matrix_UB_21      -0.0223393000
_diffrn_orient_matrix_UB_22      -0.0259538000
_diffrn_orient_matrix_UB_23      -0.0272904000
_diffrn_orient_matrix_UB_31      -0.0850872000
_diffrn_orient_matrix_UB_32      0.0078816000
_diffrn_orient_matrix_UB_33      0.0054016000
_diffrn_radiation_monochromator  mirror
_diffrn_radiation_probe          x-ray
_diffrn_radiation_type           'Mo K\a'
_diffrn_radiation_wavelength     0.71073
_diffrn_source                   'Rotating-anode X-ray tube'
_diffrn_source_type              'Rigaku (Mo) X-ray Source'
_reflns_Friedel_coverage         0.000
_reflns_Friedel_fraction_full    .
_reflns_Friedel_fraction_max     .
_reflns_number_gt                3034
_reflns_number_total             3322
_reflns_special_details          
;
 Reflections were merged by SHELXL according to the crystal
 class for the calculation of statistics and refinement.
 
 _reflns_Friedel_fraction is defined as the number of unique
 Friedel pairs measured divided by the number that would be
 possible theoretically, ignoring centric projections and
 systematic absences.
;
_reflns_threshold_expression     'I > 2\s(I)'
_computing_cell_refinement       'CrysAlisPro 1.171.43.105a (Rigaku OD, 2024)'
_computing_data_collection       
'CrysAlisPro system (CCD 43.143a 64-bit (release 25-10-2024))'
_computing_data_reduction        'CrysAlisPro 1.171.43.105a (Rigaku OD, 2024)'
_computing_molecular_graphics    'Olex2 1.5-alpha (Dolomanov et al., 2009)'
_computing_publication_material  'Olex2 1.5-alpha (Dolomanov et al., 2009)'
_computing_structure_refinement  'SHELXL 2016/6 (Sheldrick, 2015)'
_computing_structure_solution    'SHELXT 2014/5 (Sheldrick, 2014)'
_refine_diff_density_max         2.754
_refine_diff_density_min         -0.991
_refine_diff_density_rms         0.190
_refine_ls_extinction_coef       .
_refine_ls_extinction_method     none
_refine_ls_goodness_of_fit_ref   1.200
_refine_ls_hydrogen_treatment    constr
_refine_ls_matrix_type           full
_refine_ls_number_parameters     181
_refine_ls_number_reflns         3322
_refine_ls_number_restraints     0
_refine_ls_R_factor_all          0.1224
_refine_ls_R_factor_gt           0.1184
_refine_ls_restrained_S_all      1.200
_refine_ls_shift/su_max          0.000
_refine_ls_shift/su_mean         0.000
_refine_ls_structure_factor_coef Fsqd
_refine_ls_weighting_details     
'w=1/[\s^2^(Fo^2^)+(0.1399P)^2^+32.9093P] where P=(Fo^2^+2Fc^2^)/3'
_refine_ls_weighting_scheme      calc
_refine_ls_wR_factor_gt          0.3662
_refine_ls_wR_factor_ref         0.3682
_refine_special_details          ?
_olex2_refinement_description    
;
1. Fixed Uiso
 At 1.2 times of:
  All C(H) groups
2.a Aromatic/amide H refined with riding coordinates:
 C2(H2), C3(H3), C4(H4), C5(H5), C7(H7), C8(H8), C9(H9), C13(H13), C14(H14),
 C15(H15), C16(H16)
;
_atom_sites_solution_hydrogens   geom
_atom_sites_solution_primary     dual
_atom_sites_solution_secondary   ?
loop_
_atom_site_label
_atom_site_type_symbol
_atom_site_fract_x
_atom_site_fract_y
_atom_site_fract_z
_atom_site_U_iso_or_equiv
_atom_site_adp_type
_atom_site_occupancy
_atom_site_site_symmetry_order
_atom_site_calc_flag
_atom_site_refinement_flags_posn
_atom_site_refinement_flags_adp
_atom_site_refinement_flags_occupancy
_atom_site_disorder_assembly
_atom_site_disorder_group
F1 F 0.2981(2) 0.8864(3) 0.6245(5) 0.0309(9) Uani 1 1 d . . . . .
S1 S 0.37326(8) 0.87686(9) 0.60129(19) 0.0206(4) Uani 1 1 d . . . . .
O1 O 0.3807(2) 0.8233(3) 0.4637(6) 0.0241(10) Uani 1 1 d . . . . .
C1 C 0.3588(3) 0.6421(3) 0.5883(7) 0.0150(10) Uani 1 1 d . . . . .
C2 C 0.4268(3) 0.6418(3) 0.5561(7) 0.0168(10) Uani 1 1 d . . . . .
H2 H 0.454611 0.677817 0.618051 0.020 Uiso 1 1 calc R U . . .
O2 O 0.3988(3) 0.9601(3) 0.5989(7) 0.0362(12) Uani 1 1 d . . . . .
C3 C 0.4527(3) 0.5904(4) 0.4371(8) 0.0212(12) Uani 1 1 d . . . . .
H3 H 0.498351 0.590605 0.417256 0.025 Uiso 1 1 calc R U . . .
C4 C 0.4116(3) 0.5368(4) 0.3434(8) 0.0251(13) Uani 1 1 d . . . . .
H4 H 0.430015 0.500959 0.261298 0.030 Uiso 1 1 calc R U . . .
C5 C 0.3459(3) 0.5359(4) 0.3697(7) 0.0235(12) Uani 1 1 d . . . . .
H5 H 0.318770 0.500517 0.304353 0.028 Uiso 1 1 calc R U . . .
C6 C 0.3180(3) 0.5882(3) 0.4953(7) 0.0159(11) Uani 1 1 d . . . . .
C7 C 0.2500(3) 0.5851(4) 0.5255(7) 0.0187(11) Uani 1 1 d . . . . .
H7 H 0.222750 0.549809 0.460289 0.022 Uiso 1 1 calc R U . . .
C8 C 0.2240(3) 0.6339(4) 0.6505(8) 0.0217(12) Uani 1 1 d . . . . .
H8 H 0.178586 0.631109 0.673398 0.026 Uiso 1 1 calc R U . . .
C9 C 0.2642(3) 0.6881(3) 0.7448(7) 0.0195(11) Uani 1 1 d . . . . .
H9 H 0.245409 0.721756 0.829691 0.023 Uiso 1 1 calc R U . . .
C10 C 0.3302(3) 0.6928(3) 0.7155(7) 0.0153(10) Uani 1 1 d . . . . .
C11 C 0.3720(3) 0.7452(3) 0.8254(7) 0.0161(10) Uani 1 1 d . . . . .
C12 C 0.3940(3) 0.8267(4) 0.7879(7) 0.0177(11) Uani 1 1 d . . . . .
C13 C 0.4327(3) 0.8728(4) 0.8983(8) 0.0247(13) Uani 1 1 d . . . . .
H13 H 0.447338 0.927711 0.869057 0.030 Uiso 1 1 calc R U . . .
C14 C 0.4496(3) 0.8388(4) 1.0493(8) 0.0254(13) Uani 1 1 d . . . . .
H14 H 0.475448 0.870064 1.125237 0.031 Uiso 1 1 calc R U . . .
C15 C 0.4284(3) 0.7582(4) 1.0897(7) 0.0232(12) Uani 1 1 d . . . . .
H15 H 0.440303 0.734248 1.193440 0.028 Uiso 1 1 calc R U . . .
C16 C 0.3902(3) 0.7125(4) 0.9810(7) 0.0194(11) Uani 1 1 d . . . . .
H16 H 0.375854 0.657736 1.011958 0.023 Uiso 1 1 calc R U . . .

loop_
_atom_site_aniso_label
_atom_site_aniso_U_11
_atom_site_aniso_U_22
_atom_site_aniso_U_33
_atom_site_aniso_U_23
_atom_site_aniso_U_13
_atom_site_aniso_U_12
F1 0.033(2) 0.033(2) 0.027(2) 0.0064(17) -0.0018(16) 0.0120(16)
S1 0.0309(8) 0.0132(7) 0.0177(7) 0.0023(5) -0.0012(5) 0.0007(5)
O1 0.035(2) 0.018(2) 0.020(2) 0.0040(17) -0.0011(18) 0.0054(17)
C1 0.025(3) 0.008(2) 0.012(2) 0.0017(18) -0.002(2) 0.0009(19)
C2 0.025(3) 0.009(2) 0.017(2) -0.0015(19) 0.002(2) -0.0014(19)
O2 0.061(3) 0.017(2) 0.030(3) 0.0017(19) -0.002(2) -0.007(2)
C3 0.025(3) 0.019(3) 0.020(3) -0.002(2) 0.007(2) 0.000(2)
C4 0.037(3) 0.018(3) 0.020(3) -0.006(2) 0.008(2) -0.003(2)
C5 0.037(3) 0.017(3) 0.017(3) -0.008(2) 0.003(2) -0.006(2)
C6 0.025(3) 0.007(2) 0.016(2) 0.0025(18) 0.001(2) -0.0007(19)
C7 0.024(3) 0.013(2) 0.020(2) 0.004(2) -0.005(2) -0.003(2)
C8 0.019(3) 0.015(2) 0.031(3) 0.005(2) 0.000(2) -0.001(2)
C9 0.024(3) 0.016(2) 0.018(3) 0.000(2) 0.000(2) 0.002(2)
C10 0.024(3) 0.008(2) 0.014(2) 0.0020(18) 0.001(2) -0.0002(18)
C11 0.018(2) 0.013(2) 0.017(2) -0.002(2) 0.002(2) 0.0044(18)
C12 0.022(3) 0.017(3) 0.014(2) -0.0008(19) 0.000(2) 0.001(2)
C13 0.026(3) 0.025(3) 0.023(3) -0.011(2) 0.002(2) -0.003(2)
C14 0.026(3) 0.030(3) 0.020(3) -0.008(3) -0.005(2) 0.001(2)
C15 0.032(3) 0.023(3) 0.015(3) -0.002(2) -0.003(2) 0.011(2)
C16 0.025(3) 0.015(3) 0.018(3) -0.001(2) 0.002(2) 0.008(2)

_geom_special_details            
;
 All esds (except the esd in the dihedral angle between two l.s. planes)
 are estimated using the full covariance matrix.  The cell esds are taken
 into account individually in the estimation of esds in distances, angles
 and torsion angles; correlations between esds in cell parameters are only
 used when they are defined by crystal symmetry.  An approximate (isotropic)
 treatment of cell esds is used for estimating esds involving l.s. planes.
;
loop_
_geom_bond_atom_site_label_1
_geom_bond_atom_site_label_2
_geom_bond_distance
_geom_bond_site_symmetry_2
_geom_bond_publ_flag
F1 S1 1.561(4) . ?
S1 O1 1.405(5) . ?
S1 O2 1.420(5) . ?
S1 C12 1.754(6) . ?
C1 C2 1.418(8) . ?
C1 C6 1.412(8) . ?
C1 C10 1.429(7) . ?
C2 H2 0.9500 . ?
C2 C3 1.367(8) . ?
C3 H3 0.9500 . ?
C3 C4 1.415(9) . ?
C4 H4 0.9500 . ?
C4 C5 1.364(9) . ?
C5 H5 0.9500 . ?
C5 C6 1.428(8) . ?
C6 C7 1.416(8) . ?
C7 H7 0.9500 . ?
C7 C8 1.378(9) . ?
C8 H8 0.9500 . ?
C8 C9 1.413(8) . ?
C9 H9 0.9500 . ?
C9 C10 1.376(8) . ?
C10 C11 1.487(8) . ?
C11 C12 1.402(8) . ?
C11 C16 1.407(8) . ?
C12 C13 1.399(8) . ?
C13 H13 0.9500 . ?
C13 C14 1.375(9) . ?
C14 H14 0.9500 . ?
C14 C15 1.388(9) . ?
C15 H15 0.9500 . ?
C15 C16 1.381(9) . ?
C16 H16 0.9500 . ?

loop_
_geom_angle_atom_site_label_1
_geom_angle_atom_site_label_2
_geom_angle_atom_site_label_3
_geom_angle
_geom_angle_site_symmetry_1
_geom_angle_site_symmetry_3
_geom_angle_publ_flag
F1 S1 C12 100.5(3) . . ?
O1 S1 F1 105.1(3) . . ?
O1 S1 O2 120.7(3) . . ?
O1 S1 C12 112.1(3) . . ?
O2 S1 F1 106.0(3) . . ?
O2 S1 C12 110.1(3) . . ?
C2 C1 C10 122.5(5) . . ?
C6 C1 C2 118.9(5) . . ?
C6 C1 C10 118.5(5) . . ?
C1 C2 H2 119.5 . . ?
C3 C2 C1 120.9(5) . . ?
C3 C2 H2 119.5 . . ?
C2 C3 H3 120.0 . . ?
C2 C3 C4 120.0(6) . . ?
C4 C3 H3 120.0 . . ?
C3 C4 H4 119.6 . . ?
C5 C4 C3 120.8(5) . . ?
C5 C4 H4 119.6 . . ?
C4 C5 H5 120.0 . . ?
C4 C5 C6 120.0(5) . . ?
C6 C5 H5 120.0 . . ?
C1 C6 C5 119.3(5) . . ?
C1 C6 C7 120.9(5) . . ?
C7 C6 C5 119.8(5) . . ?
C6 C7 H7 120.4 . . ?
C8 C7 C6 119.2(5) . . ?
C8 C7 H7 120.4 . . ?
C7 C8 H8 119.8 . . ?
C7 C8 C9 120.5(5) . . ?
C9 C8 H8 119.8 . . ?
C8 C9 H9 119.5 . . ?
C10 C9 C8 121.1(5) . . ?
C10 C9 H9 119.5 . . ?
C1 C10 C11 120.3(5) . . ?
C9 C10 C1 119.8(5) . . ?
C9 C10 C11 119.8(5) . . ?
C12 C11 C10 125.0(5) . . ?
C12 C11 C16 116.5(5) . . ?
C16 C11 C10 118.5(5) . . ?
C11 C12 S1 121.6(4) . . ?
C13 C12 S1 116.5(5) . . ?
C13 C12 C11 121.9(5) . . ?
C12 C13 H13 120.0 . . ?
C14 C13 C12 120.0(6) . . ?
C14 C13 H13 120.0 . . ?
C13 C14 H14 120.3 . . ?
C13 C14 C15 119.4(6) . . ?
C15 C14 H14 120.3 . . ?
C14 C15 H15 119.6 . . ?
C16 C15 C14 120.8(6) . . ?
C16 C15 H15 119.6 . . ?
C11 C16 H16 119.3 . . ?
C15 C16 C11 121.5(6) . . ?
C15 C16 H16 119.3 . . ?

loop_
_geom_torsion_atom_site_label_1
_geom_torsion_atom_site_label_2
_geom_torsion_atom_site_label_3
_geom_torsion_atom_site_label_4
_geom_torsion
_geom_torsion_site_symmetry_1
_geom_torsion_site_symmetry_2
_geom_torsion_site_symmetry_3
_geom_torsion_site_symmetry_4
_geom_torsion_publ_flag
F1 S1 C12 C11 65.3(5) . . . . ?
F1 S1 C12 C13 -113.6(5) . . . . ?
S1 C12 C13 C14 178.2(5) . . . . ?
O1 S1 C12 C11 -45.8(6) . . . . ?
O1 S1 C12 C13 135.3(5) . . . . ?
C1 C2 C3 C4 0.3(9) . . . . ?
C1 C6 C7 C8 -1.7(8) . . . . ?
C1 C10 C11 C12 85.4(7) . . . . ?
C1 C10 C11 C16 -96.2(6) . . . . ?
C2 C1 C6 C5 -1.0(8) . . . . ?
C2 C1 C6 C7 178.7(5) . . . . ?
C2 C1 C10 C9 -177.7(5) . . . . ?
C2 C1 C10 C11 -2.7(8) . . . . ?
C2 C3 C4 C5 0.3(9) . . . . ?
O2 S1 C12 C11 176.8(5) . . . . ?
O2 S1 C12 C13 -2.1(6) . . . . ?
C3 C4 C5 C6 -1.3(9) . . . . ?
C4 C5 C6 C1 1.7(9) . . . . ?
C4 C5 C6 C7 -178.1(6) . . . . ?
C5 C6 C7 C8 178.0(5) . . . . ?
C6 C1 C2 C3 0.0(8) . . . . ?
C6 C1 C10 C9 0.1(8) . . . . ?
C6 C1 C10 C11 175.1(5) . . . . ?
C6 C7 C8 C9 1.6(8) . . . . ?
C7 C8 C9 C10 -0.7(9) . . . . ?
C8 C9 C10 C1 -0.2(8) . . . . ?
C8 C9 C10 C11 -175.2(5) . . . . ?
C9 C10 C11 C12 -99.7(7) . . . . ?
C9 C10 C11 C16 78.7(7) . . . . ?
C10 C1 C2 C3 177.8(5) . . . . ?
C10 C1 C6 C5 -178.9(5) . . . . ?
C10 C1 C6 C7 0.8(8) . . . . ?
C10 C11 C12 S1 0.4(8) . . . . ?
C10 C11 C12 C13 179.2(5) . . . . ?
C10 C11 C16 C15 -179.3(5) . . . . ?
C11 C12 C13 C14 -0.7(9) . . . . ?
C12 C11 C16 C15 -0.8(8) . . . . ?
C12 C13 C14 C15 0.6(9) . . . . ?
C13 C14 C15 C16 -0.7(9) . . . . ?
C14 C15 C16 C11 0.7(9) . . . . ?
C16 C11 C12 S1 -178.1(4) . . . . ?
C16 C11 C12 C13 0.7(8) . . . . ?

loop_
_diffrn_refln_index_h
_diffrn_refln_index_k
_diffrn_refln_index_l
_diffrn_refln_intensity_net
_diffrn_refln_intensity_u
0 -2 0 920.95 41.33
0 2 0 942.59 41.29
0 -3 0 0.18 0.45
0 3 0 0.24 0.3
0 -4 0 7376.34 329.67
0 4 0 7520.73 329.6
0 -5 0 0.62 0.65
0 5 0 0.53 0.47
0 -6 0 66.74 3.49
0 6 0 78.06 3.43
0 7 0 -0.34 1.01
0 -7 0 0.02 0.71
0 8 0 710.94 29.03
0 -8 0 608.38 28.86
0 9 0 -0.16 1.12
0 -9 0 0.65 0.76
0 10 0 104.73 5.28
0 11 0 -0.2 1.35
0 12 0 512.68 23.28
0 -13 0 6.09 1.21
0 13 0 2.14 1.75
0 -14 0 517.76 23.48
0 14 0 536.34 23.91
0 -15 0 0.46 1.09
0 15 0 0.21 1.61
0 -16 0 175.6 8.31
0 16 0 182.26 8.86
0 -17 0 60 3.43
0 17 0 58.96 4.15
0 -18 0 282.85 12.94
0 18 0 280.25 13.53
0 -19 0 10.34 1.56
0 19 0 19.53 2.59
0 -20 0 118.75 5.9
0 20 0 124.4 6.83
0 -21 0 121.86 6.85
0 21 0 248.41 8.64
0 -22 0 88.61 4.63
0 22 0 92.56 5.76
0 -23 0 13.48 1.75
0 23 0 23.32 3
0 24 0 308.23 15.11
0 25 0 34.46 3.65
0 26 0 0.74 2.47
-1 2 0 -0.31 0.55
1 -2 0 -0.13 0.52
-1 2 0 0.12 0.25
-1 -2 0 0.23 0.36
1 2 0 0.06 0.38
1 -3 0 1561.35 70.4
-1 3 0 1514.7 70.4
-1 -3 0 1639.22 70.35
1 3 0 1627.54 70.35
-1 3 0 1587.55 70.28
1 -4 0 -0.11 0.51
-1 4 0 0.21 0.57
1 -4 0 0.72 0.82
1 4 0 -0.42 0.72
-1 4 0 0.43 0.41
-1 5 0 159.67 6.93
-1 -5 0 152.07 6.93
1 -5 0 144.17 7.02
1 5 0 162.57 6.97
1 5 0 158.56 6.82
-1 5 0 156.82 6.82
1 -6 0 0.08 0.61
-1 -6 0 -0.32 0.7
1 -6 0 -0.28 0.97
1 6 0 -0.94 0.85
1 6 0 0.62 0.49
-1 6 0 0.43 0.5
1 -7 0 868.13 41.05
-1 -7 0 924 41.12
1 -7 0 892.34 41.22
1 7 0 1000.8 41.18
1 7 0 931.44 40.98
-1 7 0 937.73 40.98
1 8 0 -1.09 1.06
-1 -8 0 0.18 0.8
1 -8 0 1.91 0.75
1 9 0 12.34 1.36
1 -9 0 9.09 0.96
-1 -9 0 10.78 1.09
1 10 0 -0.47 1.3
-1 10 0 -1.58 1.38
-1 -11 0 39.36 2.22
-1 11 0 42.19 2.69
1 11 0 39.17 2.57
-1 -12 0 8.12 1.16
1 12 0 5.44 1.76
-1 -13 0 267.43 12.45
1 13 0 278.35 12.87
-1 13 0 284.89 12.91
-1 -14 0 16.96 1.47
1 14 0 18.26 2.25
-1 -15 0 1.07 1.13
1 -15 0 -0.73 1.17
-1 15 0 0.85 1.68
1 15 0 0.75 1.55
1 -16 0 7.02 1.4
-1 -16 0 13.09 1.53
1 16 0 10.9 2.22
1 -17 0 779.14 35.99
-1 -17 0 805.69 36.02
-1 17 0 826.67 36.57
1 17 0 853.5 36.61
1 -18 0 19.2 1.89
-1 -18 0 9.67 1.74
1 18 0 40.86 3.08
-1 18 0 37.71 2.94
1 -19 0 30.98 2.27
-1 -19 0 31.86 2.28
1 19 0 38.6 3.54
-1 19 0 33.17 3.08
-1 -20 0 14.88 1.87
1 20 0 18.78 2.77
-1 -21 0 300.76 14.06
1 -21 0 299.51 14.05
1 21 0 317.11 14.89
-1 21 0 332.06 15.02
-1 -22 0 15.16 2.05
1 -22 0 26.86 2.04
-1 22 0 54.46 3.96
1 22 0 39.31 3.29
-1 -23 0 29.69 2.27
1 -23 0 30.07 2.27
-1 23 0 32.25 3.56
1 23 0 24.33 3.28
-1 24 0 131.24 7.28
1 24 0 121.57 7.1
-1 25 0 57.89 4.31
1 25 0 43.65 4.24
1 26 0 4.2 2.54
-1 26 0 0.86 2.45
2 0 0 188.12 0.99
2 0 0 172.58 1.54
-2 1 0 0.24 0.32
2 -1 0 0.29 0.32
-2 -1 0 0.45 0.66
2 1 0 0.25 0.25
-2 -1 0 0.15 0.23
-2 -1 0 -0.5 0.67
-2 -1 0 0.08 0.24
2 1 0 0.03 0.24
-2 -2 0 31.13 1.61
2 2 0 35.53 1.63
-2 2 0 29.32 1.71
2 -2 0 33.15 1.67
-2 -2 0 30.42 1.58
-2 -2 0 33.28 1.54
2 2 0 31.7 1.53
2 -3 0 0.35 0.72
-2 -3 0 0.02 0.56
-2 3 0 0.16 0.82
2 3 0 0.13 0.47
2 3 0 0.57 0.4
-2 -3 0 0.05 0.5
2 3 0 -0.19 0.56
-2 4 0 409.57 18.96
2 -4 0 430.46 19.07
-2 4 0 420.94 19.11
-2 -4 0 434.99 18.98
2 4 0 459.14 19.03
-2 -4 0 435.15 18.99
-2 4 0 411.48 18.9
-2 5 0 0.17 0.48
2 -5 0 0.01 0.43
2 -5 0 0.03 0.92
-2 5 0 0.12 1.03
-2 5 0 -0.16 0.6
2 5 0 -0.04 0.73
-2 -5 0 0.68 0.7
-2 6 0 78.92 3.61
2 6 0 75.86 3.59
2 -6 0 75.8 3.9
-2 6 0 80.55 3.74
-2 -6 0 74.17 3.62
2 6 0 80.58 3.78
2 7 0 0.94 0.57
2 -7 0 0.37 0.26
-2 -7 0 0.65 0.8
-2 7 0 2.44 0.8
-2 -7 0 0.76 0.71
2 7 0 -0.89 0.92
-2 -8 0 9.82 1.09
-2 8 0 10.36 1.04
-2 -8 0 10.43 0.95
2 8 0 10.63 1.24
-2 8 0 11.32 0.89
2 9 0 -0.19 1.09
-2 -9 0 -0.23 0.79
2 10 0 517.95 22.37
-2 -10 0 482.88 22.09
2 11 0 0.09 1.27
-2 -11 0 0.72 0.92
2 12 0 23.63 2.19
-2 12 0 26.29 2.35
-2 -12 0 31.13 1.84
2 13 0 1.79 1.76
-2 13 0 -0.06 1.87
-2 -13 0 6.2 1.2
-2 -14 0 1.43 1.14
-2 14 0 0.14 1.7
2 14 0 -0.76 1.62
-2 -15 0 0.37 1.14
-2 15 0 -0.66 1.69
2 15 0 1.05 1.66
2 -16 0 50.67 2.95
-2 -16 0 52.5 2.97
-2 16 0 51.28 3.61
2 16 0 56.89 3.69
-2 -17 0 41.53 2.81
2 -17 0 35.53 2.84
-2 17 0 69.61 4.22
2 17 0 82.78 4.58
-2 -18 0 41.07 2.5
2 -18 0 37.05 2.47
-2 18 0 36.25 3.19
2 18 0 39.58 3.23
2 -19 0 3.5 1.4
2 19 0 4.23 0.96
-2 -19 0 3.25 1.43
2 19 0 5.16 2.12
-2 19 0 6.69 2.25
2 -20 0 12.74 1.68
-2 -20 0 13.51 1.64
-2 20 0 10.32 2.46
2 20 0 7.9 2.37
2 -21 0 108.46 5.23
2 21 0 128.01 6.29
2 -22 0 7.29 1.56
-2 -22 0 7.16 1.62
-2 22 0 9.7 2.66
2 22 0 6.41 2.48
2 -23 0 18.18 1.85
-2 -23 0 16.15 1.91
-2 -24 0 11.65 1.73
-2 24 0 9.18 2.86
-2 25 0 22.39 3.15
2 25 0 17.13 3.04
-2 26 0 7.1 2.67
3 0 0 0.56 0.36
-3 0 0 0.56 0.36
-3 0 0 0.64 0.52
-3 0 0 -0.09 0.25
3 -1 0 157.86 6.97
-3 1 0 153.47 6.98
3 1 0 146.83 6.92
-3 -1 0 170.28 7.18
-3 -1 0 165.79 7.07
3 -2 0 0.42 0.54
-3 2 0 0.57 0.64
-3 -2 0 0.08 0.43
3 2 0 -0.07 0.4
3 2 0 -0.24 0.59
-3 -2 0 0.84 0.56
3 2 0 0.03 0.42
3 3 0 310.48 13.94
-3 -3 0 322.16 13.93
-3 3 0 308.27 14.03
3 -3 0 303.02 13.97
3 3 0 320.43 13.87
-3 -3 0 308.85 13.86
3 3 0 306.39 13.86
-3 -3 0 310.26 13.9
-3 4 0 0.28 0.97
3 -4 0 0.74 0.83
-3 -4 0 0.66 0.68
3 -4 0 0.03 0.43
3 4 0 -0.01 0.49
3 4 0 -0.01 0.58
3 4 0 0.12 0.67
-3 -4 0 0.73 0.62
-3 -5 0 1741.17 75.74
3 -5 0 1658.32 75.63
3 -5 0 1685.93 75.83
-3 5 0 1700.05 75.91
3 5 0 1754.23 75.65
3 5 0 1769.26 75.76
-3 -5 0 1687.11 75.73
3 -6 0 0.13 0.46
3 -6 0 0.38 0.95
-3 6 0 -0.08 1.16
-3 -6 0 0.04 0.76
-3 6 0 -0.15 0.67
3 6 0 0.86 0.83
-3 -6 0 0.53 0.73
-3 -6 0 0.29 0.69
-3 7 0 536.9 24.86
-3 -7 0 531.59 24.78
3 8 0 0.38 0.23
-3 8 0 0.27 0.74
-3 8 0 0.71 0.59
-3 -8 0 0.35 0.76
3 8 0 1.28 1.09
-3 9 0 274.05 11.33
-3 -9 0 260.38 11.18
3 9 0 300.84 11.49
-3 -10 0 2.5 1.03
3 10 0 0.4 1.33
-3 -11 0 7.62 1.09
3 11 0 7.71 1.53
-3 -12 0 3.55 1.11
3 12 0 0.46 1.55
-3 -13 0 261.48 12.26
3 13 0 288.03 12.84
-3 -14 0 2.67 1.17
3 14 0 -0.42 1.7
-3 14 0 1 1.77
-3 15 0 6.68 1.87
3 15 0 7.62 1.83
-3 -15 0 6.11 1.25
3 16 0 3.44 1.99
-3 16 0 2.81 2.15
-3 -16 0 4.01 1.31
-3 17 0 356.63 15.76
3 17 0 348.37 15.62
3 17 0 307.09 14.91
-3 -17 0 339.18 15.07
3 -17 0 336.37 15.08
-3 18 0 3.74 2.2
3 18 0 0.67 1.97
3 18 0 0.79 0.85
3 -18 0 3.52 1.37
-3 -18 0 0.86 1.29
3 19 0 2.66 2.12
-3 19 0 3.42 2.19
-3 -19 0 3.08 1.43
3 -19 0 3.58 1.4
-3 20 0 5.26 2.55
3 -20 0 7.01 1.6
-3 -20 0 12.05 1.62
-3 21 0 182.56 9.4
3 21 0 171.42 9.31
-3 -21 0 176.74 8.52
3 -21 0 183.48 8.5
-3 -22 0 3.86 1.64
-3 22 0 6.38 2.48
3 22 0 0.52 2.3
3 -22 0 4.82 1.48
-3 -22 0 2.29 1.54
-3 -23 0 37.3 2.71
-3 -23 0 39.78 2.7
3 23 0 37.38 3.7
-3 23 0 45.64 3.88
-3 -24 0 21.95 2.48
3 24 0 44.72 3.82
-3 25 0 2.84 2.65
-3 26 0 3.27 2.56
4 0 0 9923.24 437.03
-4 0 0 9999 437.16
-4 0 0 9919.63 437.07
-4 0 0 9844.59 437.01
-4 1 0 -0.05 0.56
4 -1 0 0.22 0.47
-4 -1 0 0.57 0.8
4 1 0 -0.06 0.32
4 1 0 0.46 0.42
-4 -1 0 0.67 1.36
-4 -2 0 394.53 17.1
-4 2 0 391.21 16.95
4 -2 0 363.13 16.91
4 2 0 388.16 16.93
4 2 0 393.49 16.84
-4 -2 0 428.74 17.11
4 2 0 345.37 16.84
-4 3 0 0.02 0.89
4 3 0 -0.33 0.74
4 -3 0 -0.39 0.71
-4 -3 0 0.36 0.52
4 3 0 -0.02 0.54
-4 -3 0 0.42 0.68
-4 -4 0 64.99 3.07
4 4 0 63.69 3.12
-4 4 0 66.47 3.27
4 -4 0 57.51 3.13
4 -4 0 64.11 2.92
4 4 0 61.9 2.97
-4 -4 0 61.48 3.03
-4 -5 0 -0.21 0.76
-4 5 0 -0.04 1.14
4 -5 0 0.06 0.88
4 -5 0 -0.09 0.44
4 5 0 -0.03 0.62
4 5 0 0.24 0.55
-4 -5 0 -0.08 0.68
-4 -6 0 593.72 26.11
4 -6 0 579.82 25.98
-4 6 0 606.34 26.36
4 -6 0 591.96 26.23
-4 -6 0 558.12 26.02
4 6 0 597.64 26.01
-4 -6 0 581.88 26.1
4 6 0 599.63 26.14
4 -7 0 0.23 0.5
-4 7 0 0.31 0.71
-4 7 0 -0.57 1.28
4 7 0 0.42 0.54
-4 -7 0 -0.04 0.71
4 7 0 -0.32 0.89
-4 8 0 229.15 10.89
-4 8 0 232.59 11.22
-4 -8 0 233.53 10.81
4 8 0 248.27 10.79
4 8 0 249.48 10.99
4 9 0 0.84 0.29
-4 -9 0 1.24 0.87
4 9 0 0.08 0.57
4 9 0 0.42 1.08
-4 9 0 0.62 0.84
4 -10 0 494.27 22.13
4 10 0 452.27 22.08
-4 10 0 581.19 22.51
-4 -10 0 530.39 22.32
4 10 0 552.65 22.27
4 10 0 575.88 22.59
-4 -11 0 1.67 1
4 11 0 -0.4 0.66
4 11 0 1.46 1.3
4 12 0 567.09 25.32
-4 -12 0 553.02 25.38
4 12 0 594.67 25.68
4 13 0 1.74 0.78
-4 -13 0 0.96 1.06
4 13 0 0.06 1.46
4 14 0 215.34 10.02
-4 -14 0 222.14 10.13
4 14 0 226.02 10.52
-4 -15 0 2.2 1.17
4 15 0 0.43 0.76
4 15 0 -2.09 1.63
-4 15 0 -0.47 1.8
-4 16 0 120.98 6.52
4 16 0 126.74 6.33
-4 -16 0 124.08 5.84
4 16 0 114.79 5.65
-4 -17 0 11.14 1.6
4 17 0 6.36 1.07
-4 18 0 -0.18 2.03
4 18 0 -0.58 1.87
4 18 0 1.49 0.78
-4 -18 0 1.34 1.36
4 -18 0 1.41 1.37
-4 19 0 7.95 2.55
-4 -19 0 8.21 1.62
4 -19 0 9.48 1.59
-4 20 0 82.17 5.07
4 20 0 76.16 4.9
4 -20 0 74.1 4.13
-4 -20 0 84.45 4.22
-4 -21 0 53.66 2.57
-4 21 0 36.17 3.64
4 21 0 13.35 3.02
4 -21 0 36.08 2.3
-4 -21 0 14.31 2.18
-4 -22 0 3.56 1.57
-4 22 0 4.15 2.46
4 22 0 4.12 2.38
-4 -22 0 2.13 1.58
4 -22 0 4.47 1.48
-4 -23 0 35.38 2.25
-4 23 0 42.71 3.47
-4 -24 0 135.77 6.78
-4 24 0 145.99 7.92
-4 25 0 19.58 3.5
-4 26 0 2.53 2.77
5 0 0 0.81 0.5
-5 0 0 0.3 0.57
-5 0 0 0.21 0.39
-5 0 0 0.92 0.76
5 1 0 518.82 23.19
5 1 0 529.04 23.23
5 1 0 516.83 23.22
5 -1 0 520.55 23.26
-5 1 0 542.26 23.31
-5 -1 0 524.65 23.6
5 -2 0 -0.32 0.61
-5 2 0 0.47 0.79
-5 -2 0 0.59 1.19
5 2 0 -0.16 0.54
-5 -2 0 1.09 1.5
5 2 0 -0.01 0.52
5 -3 0 248.43 11.01
-5 3 0 250.91 11.1
-5 -3 0 240.52 11.31
-5 -3 0 248.38 10.95
5 3 0 240.57 10.9
5 3 0 240.11 10.9
5 3 0 239.85 11.02
-5 -4 0 0.27 0.75
5 -4 0 0.79 0.79
-5 4 0 -0.38 1.04
5 4 0 0.44 0.87
-5 -4 0 0.75 0.59
5 4 0 0.58 0.61
-5 -4 0 -0.26 0.64
-5 -5 0 148.05 6.98
-5 -5 0 146.96 6.88
5 5 0 159.07 7.05
5 -5 0 145.86 7.04
-5 5 0 153.21 7.21
5 -5 0 156.66 6.83
5 5 0 145.77 6.87
-5 -5 0 157.29 6.97
5 -6 0 0.15 0.46
-5 6 0 0.05 1.21
5 6 0 -0.34 0.72
-5 -6 0 -0.69 0.71
5 7 0 35.34 1.76
-5 7 0 32.38 2.34
-5 -7 0 31.19 1.81
5 -7 0 32.8 1.69
5 -8 0 0.81 0.54
-5 8 0 0.55 0.75
-5 8 0 0.06 1.41
-5 -8 0 0.65 0.76
5 8 0 0.33 0.55
5 8 0 0.21 1
5 9 0 305.97 13.61
-5 9 0 303.06 13.76
-5 9 0 294.4 14.12
-5 -9 0 298.9 13.65
5 9 0 308.71 13.85
5 10 0 0.97 0.36
-5 -10 0 0.88 0.92
5 10 0 -0.78 0.66
5 10 0 0.77 1.21
-5 10 0 -0.19 0.87
5 -11 0 264.09 11.84
-5 11 0 302.13 12.24
-5 -11 0 281.82 12.04
5 11 0 282.9 11.96
5 11 0 300.94 12.33
-5 -12 0 0.82 0.32
-5 12 0 0.47 0.3
5 -12 0 0.21 0.43
5 12 0 1.5 1.46
-5 -12 0 0.76 0.99
5 12 0 0.15 0.71
5 13 0 133.93 6.36
5 13 0 136.8 6.82
-5 -13 0 141.18 6.48
5 14 0 1.9 1.6
-5 -14 0 1.03 1.11
5 14 0 -0.05 0.74
5 15 0 14.09 1.18
5 15 0 16.64 2.01
-5 -15 0 16.83 1.53
5 16 0 0.74 0.79
-5 -16 0 -0.04 1.27
5 16 0 1.29 1.69
-5 -17 0 169.48 7.81
5 17 0 162.44 8.31
-5 17 0 170.83 8.54
5 17 0 160.63 7.6
-5 18 0 -0.95 2.06
5 18 0 3.75 1.91
-5 -18 0 2.48 1.37
-5 -19 0 115.78 5.59
5 19 0 108.05 6.14
-5 19 0 112.35 6.29
-5 -19 0 111.95 5.54
5 -19 0 106.4 5.48
-5 -20 0 9.16 1.61
-5 20 0 11.16 2.63
5 20 0 2.38 2.27
5 -20 0 5.78 1.49
-5 -20 0 1.61 1.47
-5 -21 0 11.3 1.74
-5 21 0 13.16 2.79
-5 -21 0 14.13 1.8
5 -21 0 13.61 1.7
-5 -22 0 3.27 1.52
-5 22 0 2.63 2.42
-5 -22 0 -0.64 1.58
5 -22 0 2.97 1.45
-5 -23 0 57.84 3.51
-5 -23 0 63.63 3.56
-5 23 0 61.51 4.56
-5 24 0 40.02 3.83
-5 25 0 45.17 4.12
-5 26 0 -1.23 3.16
6 0 0 3908.86 169.84
-6 0 0 3845.71 170.02
-6 0 0 3880.04 169.9
-6 0 0 3775.26 169.82
6 -1 0 0.56 0.55
-6 1 0 -0.15 0.73
-6 1 0 -0.29 0.68
-6 -1 0 -0.76 1.18
6 1 0 0.17 0.36
6 1 0 0.15 0.56
6 1 0 0.73 0.55
-6 -1 0 1.17 1.86
6 -2 0 128.79 5.97
-6 -2 0 133.9 6.19
6 2 0 126.22 5.91
6 2 0 129.97 5.91
-6 -2 0 130.86 6.42
-6 2 0 136.4 6.05
6 -3 0 0.31 0.69
-6 3 0 0.13 0.87
-6 -3 0 2.69 1.5
6 3 0 -0.08 0.59
6 3 0 0.13 0.59
6 3 0 -0.9 1.61
6 3 0 -0.19 0.89
6 -4 0 8.95 1.02
-6 4 0 8.01 1.27
-6 -4 0 10.3 1.96
-6 -4 0 10.26 0.88
6 4 0 9.91 0.85
6 4 0 10.08 1.69
6 4 0 11.61 1.15
-6 -5 0 -0.05 0.82
-6 -5 0 0.18 0.66
6 -5 0 2 0.87
6 5 0 0.06 0.97
-6 5 0 -0.25 1.22
-6 -5 0 -0.11 0.61
6 5 0 0.76 0.69
-6 -5 0 0.07 0.68
6 -6 0 41.41 2.06
-6 -6 0 40.32 2.16
6 6 0 44.89 2.43
-6 6 0 44.26 2.69
6 -7 0 0.19 0.47
-6 -7 0 -0.14 0.75
-6 -7 0 0.32 0.78
-6 7 0 1.43 1.43
6 -8 0 0.76 0.52
-6 8 0 1.82 1.55
-6 -8 0 0.09 0.77
-6 -8 0 0.56 0.85
6 -9 0 -0.02 0.58
-6 9 0 -0.24 0.79
-6 -9 0 -0.12 0.92
6 9 0 -0.22 0.63
-6 -9 0 0.83 0.87
-6 9 0 -1.13 1.61
-6 -10 0 276.8 12.87
-6 10 0 286.27 12.99
6 10 0 289.06 12.83
-6 10 0 285.17 13.44
-6 -11 0 1.23 0.99
6 11 0 -0.1 0.72
6 -11 0 1.09 0.46
6 11 0 0.71 0.4
-6 11 0 0.13 0.94
6 -12 0 1.04 0.5
6 12 0 0.77 0.38
-6 12 0 1.53 1.02
-6 -12 0 2.46 1.1
6 12 0 0.89 0.72
6 12 0 1.18 1.33
-6 13 0 0.43 0.33
-6 -13 0 0.68 0.38
-6 -13 0 1.54 1.14
6 13 0 -0.51 0.75
6 13 0 0.82 1.52
6 -13 0 0.03 0.47
6 14 0 5.88 1.61
6 14 0 5.4 0.88
-6 -14 0 7.85 1.27
6 15 0 -0.14 1.61
-6 -15 0 -0.54 1.19
-6 -16 0 -0.32 1.31
-6 -16 0 1.52 1.26
6 16 0 -0.96 1.77
-6 -17 0 2.49 1.39
-6 -17 0 2.8 1.37
6 17 0 3.63 1.93
-6 17 0 6.56 2.32
-6 -18 0 1.26 1.33
-6 -18 0 2.22 1.36
-6 18 0 4.05 2.25
-6 -19 0 6.07 1.54
-6 -19 0 3.77 1.46
-6 -20 0 13.62 1.71
-6 20 0 13.56 2.6
-6 -20 0 14.89 1.77
6 -20 0 11.77 1.64
-6 -21 0 8.14 1.61
-6 21 0 3.48 2.62
6 -21 0 6.59 1.51
-6 -21 0 2.89 1.56
-6 -22 0 9.13 1.66
6 -22 0 10.59 1.62
-6 -22 0 12.29 1.81
-6 22 0 11.76 2.65
-6 -23 0 22.05 2
-6 23 0 18.66 3.09
-6 24 0 18.3 3.06
-6 25 0 14.59 3.04
-7 0 0 0.06 0.45
7 0 0 0.25 0.59
-7 0 0 -0.18 0.71
-7 0 0 -0.18 0.83
-7 1 0 113.15 5.08
7 -1 0 102.73 4.98
-7 1 0 103.26 4.92
-7 -1 0 109.86 5.37
7 1 0 109.63 4.96
7 -1 0 109.15 4.97
-7 1 0 114.57 5.13
7 1 0 109.01 4.95
-7 -1 0 110.89 5.68
7 -2 0 1.42 0.63
-7 2 0 0.76 0.82
7 2 0 1.03 1.43
-7 -2 0 0.6 1.15
7 2 0 0.52 0.41
7 2 0 0.73 0.6
7 2 0 0.52 0.6
-7 -2 0 -0.05 1.82
7 -3 0 20.41 1.28
-7 3 0 20.98 1.47
-7 -3 0 17.54 1.85
-7 -3 0 20.06 1.2
7 3 0 19.27 1.17
7 3 0 16.16 2.2
-7 -3 0 16.16 2.12
7 3 0 17.43 1.17
7 -4 0 -0.43 0.76
-7 -4 0 0.69 1.62
7 4 0 0.6 0.66
-7 -4 0 0.24 0.71
7 4 0 -0.33 0.66
7 4 0 3.89 1.77
7 4 0 0.77 0.98
-7 4 0 -0.39 1.03
-7 -5 0 9.93 2.14
-7 -5 0 7.75 0.83
-7 -5 0 7 0.83
7 5 0 8.99 1.78
7 5 0 8.58 1.17
-7 5 0 6.97 1.33
7 -6 0 -0.58 0.48
-7 -6 0 0.69 0.65
-7 -6 0 0.25 0.76
7 6 0 1 1.05
-7 6 0 1.35 1.32
7 -7 0 1.97 0.53
-7 -7 0 1.69 0.82
-7 7 0 1.07 1.41
7 -8 0 0.13 0.51
-7 8 0 1.24 1.61
-7 -8 0 0.02 0.8
-7 -8 0 0.02 0.78
7 -9 0 2.14 0.59
-7 9 0 1.29 0.8
-7 9 0 4.5 1.71
-7 -9 0 2.36 0.88
-7 -9 0 1.59 0.91
-7 10 0 0.7 0.86
-7 10 0 0.23 1.73
-7 -10 0 -0.16 0.93
-7 -10 0 0.62 0.93
-7 11 0 127.6 6.08
-7 11 0 124.98 6.67
-7 -11 0 126.73 5.96
-7 -11 0 123.78 5.96
7 12 0 0.17 0.44
7 -12 0 0.28 0.53
-7 -12 0 1 1.03
-7 -12 0 1.02 1.04
-7 12 0 1.18 1.05
7 -13 0 31.45 1.66
-7 13 0 35.91 2.19
-7 -13 0 33.25 2.03
-7 -13 0 35.41 2.06
-7 -14 0 0.39 1.12
-7 -14 0 0.38 1.12
-7 14 0 0.26 0.41
-7 -14 0 -0.12 0.39
-7 14 0 0.07 0.37
-7 -15 0 27.05 1.92
-7 -15 0 24.3 1.9
-7 -16 0 3.28 1.34
-7 -16 0 1.2 1.3
-7 -17 0 9.17 1.46
-7 -17 0 8.55 1.5
-7 -18 0 0.34 1.32
-7 -18 0 0.63 1.35
-7 18 0 -1.22 2.26
-7 -19 0 5.23 1.5
-7 -19 0 9.08 1.54
-7 19 0 4.26 2.45
-7 -20 0 19.87 1.94
-7 20 0 18.98 3.06
-7 -20 0 16.89 1.91
-7 21 0 29.54 3.27
7 -21 0 28.36 2.2
-7 -21 0 30.97 2.34
-7 -21 0 30.23 2.28
-7 22 0 0.47 2.53
-7 -22 0 3.43 1.49
-7 -23 0 20.65 1.98
-7 23 0 19.57 3.02
-7 24 0 20.86 3.19
-7 25 0 -2.44 2.58
8 0 0 527.25 21.99
-8 0 0 457.92 22.19
-8 0 0 515.09 22.09
-8 0 0 471.41 21.95
-8 1 0 0.33 0.79
8 -1 0 -0.4 0.6
-8 1 0 0.89 0.76
8 1 0 1.27 1.22
-8 1 0 0.2 0.47
8 -1 0 0.18 0.98
-8 -1 0 -1.52 1.14
8 1 0 0.79 0.61
8 -1 0 0.11 0.63
8 1 0 0.86 0.63
-8 -1 0 1.07 2.23
8 -2 0 317.42 14.29
8 -2 0 284.05 14.37
8 2 0 295.08 14.52
8 2 0 340.6 14.17
-8 -2 0 315.76 14.25
-8 -2 0 306.47 14.79
8 2 0 309.96 14.22
-8 2 0 335.25 14.4
8 -3 0 -0.61 0.73
-8 3 0 0.77 1
8 -3 0 0.45 0.75
8 3 0 -3.65 1.85
-8 -3 0 0.56 1.34
-8 -3 0 -0.3 0.66
8 3 0 0.21 0.66
-8 -3 0 0.37 1.85
8 3 0 0.78 1.95
8 3 0 0.47 0.66
-8 -4 0 3.22 1.66
-8 -4 0 2.65 0.77
8 4 0 0.72 1.84
8 4 0 2.09 0.71
-8 4 0 1.79 1.03
-8 -5 0 0.18 1.83
-8 -5 0 1.02 0.73
-8 -5 0 0.16 0.72
8 5 0 0.82 1.73
-8 5 0 0.09 1.26
8 5 0 0.21 1.08
-8 -6 0 161.06 8.61
-8 -6 0 173.2 7.93
-8 -6 0 168.18 7.89
8 6 0 179.92 8.15
-8 6 0 184.47 8.37
8 -7 0 0.24 0.5
-8 -7 0 0.73 0.81
8 7 0 0.48 1.14
-8 7 0 -0.59 1.43
8 -8 0 0.27 0.52
-8 -8 0 0.12 0.84
-8 -8 0 0.29 0.85
-8 8 0 0.13 1.57
8 -9 0 0.49 0.55
-8 9 0 -0.07 1.73
-8 -9 0 -0.51 0.92
-8 -9 0 0.98 0.91
8 -10 0 11.51 0.91
-8 10 0 10.31 1.17
-8 10 0 10.67 2.06
-8 -10 0 13.33 1.23
-8 -10 0 11.18 1.21
-8 11 0 0.04 0.94
-8 11 0 -1.09 1.86
-8 -11 0 0.09 1
-8 -11 0 0.59 0.99
8 12 0 130.98 6.64
-8 12 0 161.24 7.03
-8 12 0 150.47 7.66
-8 -12 0 152.98 6.87
-8 -12 0 151.4 6.85
8 -13 0 0.3 0.57
8 13 0 0.43 0.5
-8 -13 0 0.38 1.1
-8 -13 0 1.27 1.15
-8 13 0 0.46 1.12
8 -14 0 26.07 1.59
-8 14 0 32.77 2.16
-8 -14 0 30.43 1.98
-8 -14 0 28.28 1.98
-8 -15 0 2.18 1.24
-8 -15 0 1.38 1.22
-8 15 0 -0.02 0.38
-8 15 0 0.1 0.4
-8 -16 0 204.29 9.46
-8 -16 0 200.35 9.45
-8 -17 0 -0.04 1.33
-8 -17 0 -0.08 1.27
-8 -18 0 5.1 1.45
-8 -18 0 3.48 1.39
-8 -19 0 2.61 1.49
-8 -19 0 5.2 1.48
-8 19 0 1.53 2.52
-8 20 0 161.24 9.06
-8 -20 0 174.04 8.15
-8 -21 0 1.52 1.43
-8 21 0 1.28 2.49
8 -21 0 -0.12 1.45
-8 -22 0 2.59 1.49
-8 22 0 1.44 2.57
-8 -23 0 13.75 1.73
-8 23 0 12.4 3.12
-8 24 0 73.1 5.13
-8 25 0 -2.07 2.67
9 0 0 -0.02 0.69
-9 0 0 0.48 0.57
-9 0 0 -0.19 0.85
-9 0 0 -1.95 1
-9 1 0 2382.62 101.88
-9 -1 0 2314.14 102.11
9 -1 0 2212.87 102.01
-9 1 0 2330.18 101.72
9 1 0 2167.53 101.91
-9 1 0 2344 101.94
9 1 0 2290.92 101.73
9 -1 0 2359.67 101.75
9 1 0 2302.42 101.73
-9 -1 0 2145.55 102.3
9 2 0 0.29 1.5
9 2 0 1.23 0.41
-9 2 0 0.32 0.54
-9 -2 0 -1.59 1.41
9 -2 0 -0.22 0.93
-9 -2 0 1 0.75
-9 2 0 0.83 0.91
-9 -2 0 -0.19 2.13
9 3 0 282.4 12.58
-9 -3 0 288.46 12.7
-9 3 0 306.74 12.94
9 3 0 256.78 13.1
-9 -3 0 271.88 12.95
-9 -3 0 282.08 13.27
9 3 0 264.91 13.26
-9 4 0 0.76 1.09
-9 -4 0 1.61 1.55
-9 -4 0 -0.98 0.75
-9 5 0 237.67 10.77
-9 -5 0 229.37 10.41
-9 -5 0 223.2 10.93
-9 -5 0 229.07 10.46
9 6 0 -0.4 1.17
-9 6 0 2.04 1.45
-9 -6 0 0.94 0.77
-9 -6 0 1.25 0.78
-9 -6 0 -0.43 2
-9 -7 0 198.56 10.39
-9 7 0 224.83 10.08
9 -7 0 213.55 9.44
-9 -7 0 205.03 9.54
-9 -7 0 201.76 9.55
9 7 0 214.45 9.82
-9 8 0 1.17 1.64
9 8 0 -0.51 1.27
9 -8 0 0.46 0.53
-9 -8 0 1.23 2.49
-9 -8 0 0.1 0.85
9 -9 0 3.96 0.65
-9 -9 0 2.7 0.94
-9 -9 0 2.83 0.97
-9 9 0 3.13 1.78
9 -10 0 0.89 0.6
-9 10 0 -1.35 2.02
-9 -10 0 -0.03 0.97
-9 -10 0 0.52 0.95
-9 11 0 -0.36 0.96
-9 11 0 1.69 1.96
-9 -11 0 1.02 1.01
-9 -11 0 0.77 1.02
-9 12 0 -0.05 0.98
-9 12 0 0.65 1.96
-9 -12 0 -0.51 1.07
-9 -12 0 0.49 1.08
-9 -13 0 279.41 12.03
-9 -13 0 284.97 12.05
9 -13 0 251.87 11.88
9 13 0 231.82 11.82
-9 13 0 305.95 12.27
9 -14 0 0.23 0.64
9 14 0 0.04 0.51
-9 -14 0 1.29 1.19
-9 -14 0 0.51 1.17
-9 14 0 -0.71 1.25
9 -15 0 0.62 0.66
-9 15 0 -0.17 1.3
-9 -15 0 2.94 1.33
-9 -15 0 1.57 1.28
-9 -16 0 1.84 1.35
-9 -16 0 1.87 1.27
-9 16 0 -0.03 0.34
-9 -17 0 9.78 1.57
-9 -17 0 9.42 1.51
-9 -18 0 3.74 1.41
-9 -19 0 96.27 4.91
-9 -20 0 5.68 1.58
-9 20 0 9.13 2.9
-9 21 0 -3.6 2.61
-9 -21 0 0.67 1.42
-9 22 0 -3.45 2.73
-9 -22 0 1.7 1.44
-9 -23 0 69.87 3.9
-9 23 0 74.61 5.13
-9 24 0 10.49 2.95
-9 25 0 -2.23 2.69
10 0 0 25.52 1.94
-10 0 0 26.03 1.94
-10 0 0 28.28 1.58
-10 1 0 0.71 0.89
-10 1 0 0.85 0.61
-10 -1 0 0.57 1.19
-10 1 0 -0.61 0.95
-10 -1 0 -0.14 0.84
-10 -1 0 0.68 2.35
-10 -2 0 52.04 2.6
-10 2 0 51.42 2.78
-10 -2 0 54.64 3.25
-10 2 0 47.41 2.46
-10 -2 0 53.68 3.67
-10 -3 0 0.94 1.3
10 3 0 0.47 0.42
-10 -3 0 0.87 0.79
-10 3 0 0.56 1.09
-10 -3 0 -0.07 2.07
-10 -4 0 83.89 3.59
-10 4 0 89.77 3.95
10 4 0 65.76 3.36
-10 -4 0 69.21 4.03
-10 5 0 0.35 1.29
-10 -5 0 0.03 0.83
-10 -5 0 1.39 1.62
-10 -5 0 -0.54 0.77
-10 6 0 1.94 1.43
-10 -6 0 1.78 0.8
-10 -6 0 0.85 0.83
-10 -6 0 -1.28 2.09
-10 7 0 -0.2 1.54
10 7 0 0.46 1.25
10 -7 0 0.96 0.56
-10 -7 0 1.39 0.88
-10 -7 0 0.43 0.79
-10 -7 0 -0.33 2.17
10 -8 0 4.35 0.65
-10 -8 0 3.91 2.49
-10 -8 0 2.54 0.97
-10 8 0 6.53 1.8
10 8 0 4.44 1.47
10 -9 0 -0.02 0.56
-10 -9 0 0.65 0.94
-10 9 0 0.08 1.87
-10 10 0 5.52 2.09
10 -10 0 5.84 0.76
-10 -10 0 6.91 1.15
-10 11 0 0.39 0.93
-10 11 0 -2.15 2.4
10 -11 0 0.88 0.67
-10 -11 0 0.22 1.02
-10 -12 0 79.58 4.05
-10 12 0 81.99 4.2
-10 12 0 77.74 4.97
-10 13 0 -0.71 1.13
-10 13 0 0.21 2.22
10 13 0 0.95 0.61
-10 -13 0 1.08 1.14
-10 -14 0 81.57 3.92
10 14 0 71.49 3.66
10 -14 0 70.13 3.72
-10 14 0 88.5 4.19
10 15 0 -0.35 0.61
10 -15 0 -0.88 0.79
-10 -15 0 2.4 1.21
-10 15 0 -0.17 1.26
-10 -16 0 2.42 1.28
-10 -17 0 1.36 1.3
-10 -18 0 133.32 6.49
-10 -19 0 2.53 1.44
-10 -20 0 8.25 1.55
-10 20 0 2.02 2.67
-10 -21 0 5.09 1.55
-10 21 0 8.41 2.87
-10 22 0 6 2.66
-10 -22 0 6.76 1.57
-10 -23 0 7.71 1.68
-10 23 0 10.87 3.02
-10 24 0 4.47 2.72
-10 25 0 4.49 2.79
-11 0 0 0.23 0.97
-11 0 0 0.48 0.6
-11 0 0 0.47 1.03
-11 -1 0 200.43 9.56
-11 1 0 210.99 9.42
-11 1 0 203.37 9.13
-11 1 0 198.93 9.33
-11 -1 0 198.25 9.29
-11 -1 0 187.52 10.09
-11 -2 0 0.14 1.44
-11 2 0 0.47 0.62
-11 -2 0 0.87 0.85
-11 2 0 1.26 1.09
-11 -2 0 0.39 2.49
-11 -3 0 236.16 10.81
-11 3 0 248.52 11.07
-11 -3 0 221.17 11.49
11 3 0 238.69 10.65
11 4 0 -0.04 0.42
-11 -4 0 0.1 0.82
-11 4 0 -0.47 1.22
-11 -4 0 1.75 1.49
-11 -4 0 -0.64 2.13
-11 5 0 99.14 5.2
-11 -5 0 94.92 5.36
-11 -5 0 103.54 4.81
-11 6 0 -2.89 1.64
-11 -6 0 0.63 1.89
-11 -6 0 -0.21 0.89
-11 7 0 161.75 7.68
-11 -7 0 149.5 7.1
-11 -7 0 151.34 7.94
11 8 0 -0.68 1.46
-11 8 0 -0.23 1.7
11 -8 0 0.53 0.59
-11 -8 0 1.67 0.98
-11 -8 0 1.11 2.42
-11 9 0 84.61 5.11
11 9 0 89.75 4.75
11 -9 0 89.74 4.16
-11 -9 0 88.36 4.35
-11 -9 0 83.23 5.63
-11 10 0 -1.29 2.17
11 -10 0 -0.2 0.62
-11 -10 0 0.98 1.04
11 -11 0 60.23 2.96
-11 11 0 63.53 4.24
-11 -11 0 60.15 3.18
-11 -11 0 52.77 4.86
-11 12 0 0.84 1.1
-11 12 0 -3.59 2.38
-11 -12 0 -4.32 3.46
-11 -12 0 1.6 1.12
-11 -13 0 55.31 3.07
-11 13 0 56.81 3.21
-11 13 0 56.89 4.14
-11 14 0 -1.15 1.27
-11 14 0 -0.46 2.42
11 14 0 -0.16 0.65
11 -14 0 0.18 0.72
-11 -14 0 0.41 1.19
-11 -15 0 96.04 4.28
-11 15 0 102.76 4.55
-11 -16 0 0.93 1.28
-11 16 0 1.4 1.36
-11 -17 0 27.24 2.09
-11 -18 0 4.93 1.47
-11 -19 0 14.01 1.73
-11 -20 0 4.58 1.54
-11 -21 0 88.74 4.64
-11 21 0 86.6 5.79
-11 -22 0 4.22 1.55
-11 22 0 4.91 2.82
-11 -23 0 12.87 5.94
-11 23 0 18.01 3.22
-11 -24 0 -0.81 5.82
-11 24 0 4.91 2.79
-11 -25 0 14.65 6.12
-12 0 0 538.54 24.31
-12 0 0 549.83 24.53
-12 0 0 561.01 24.7
-12 1 0 0.85 1.02
-12 -1 0 -2.07 1.29
-12 1 0 0.76 0.68
-12 1 0 -0.4 1.14
-12 -1 0 -0.79 1.01
-12 -1 0 -2.28 2.6
-12 2 0 198.8 9.09
-12 -2 0 204.62 9.44
-12 -3 0 -1.77 1.74
-12 -3 0 0.41 0.89
-12 3 0 0.52 1.21
-12 -3 0 -0.41 2.4
-12 -4 0 995.06 43.56
-12 4 0 991.77 43.84
-12 -4 0 920.57 44.15
12 4 0 979.66 43.38
-12 -5 0 0.98 0.96
12 5 0 -0.01 0.47
-12 -5 0 2.77 1.7
-12 5 0 0.72 1.41
-12 -6 0 6.76 1.1
-12 6 0 8.04 1.74
-12 -7 0 0.94 0.98
-12 -7 0 1.36 2.09
-12 7 0 0.65 1.63
12 -8 0 629.8 27.57
-12 8 0 660.55 28.36
12 -9 0 0.88 0.63
-12 -9 0 2.53 1.09
-12 -9 0 -1.23 2.52
-12 9 0 0.94 1.96
12 9 0 0.41 1.64
12 -10 0 7.22 0.85
-12 -10 0 12.32 1.3
-12 -10 0 3.95 2.87
-12 10 0 9.34 2.31
12 -11 0 -0.42 0.7
-12 -11 0 0.65 1.08
-12 11 0 -1.98 2.43
-12 12 0 52.35 3
-12 -12 0 53.59 2.96
-12 12 0 60.01 4.14
-12 13 0 -1.36 1.25
-12 -13 0 -5.74 3.67
-12 -13 0 -0.27 1.15
-12 13 0 -2.97 2.51
-12 14 0 18.22 1.69
12 14 0 11.08 1.16
-12 -14 0 12.37 3.96
12 -14 0 14.85 1.3
-12 -14 0 18.05 1.61
-12 14 0 20.9 2.84
-12 15 0 -0.91 1.38
12 -15 0 0.52 0.86
-12 -15 0 0.35 3.89
12 15 0 -0.41 0.71
-12 -15 0 1.67 1.3
-12 -16 0 138.06 6.14
-12 16 0 143.55 6.38
-12 -16 0 133.84 8.43
-12 -17 0 0.74 1.41
-12 -17 0 -5.33 4.44
-12 -18 0 117.65 8.66
-12 -18 0 121.4 5.99
-12 -19 0 -2.2 4.73
-12 -19 0 2.68 1.49
-12 -20 0 66.77 7.3
-12 -20 0 85.07 4.4
-12 -21 0 -0.48 5.17
-12 -21 0 -0.05 1.48
-12 22 0 39.43 3.99
-12 -22 0 41.77 2.72
-12 23 0 -0.67 2.75
-12 -23 0 -2.86 5.57
-12 24 0 41.73 3.94
-12 -24 0 23.99 6.38
-13 0 0 0.41 0.67
-13 0 0 -2.17 1.22
-13 0 0 1.25 3.05
-13 0 0 1.72 1.17
-13 1 0 671.24 28.52
-13 -1 0 627.72 28.6
-13 1 0 618.72 28.14
-13 -1 0 577.1 29.03
-13 1 0 629.9 28.4
-13 -1 0 653.79 28.37
-13 -2 0 -0.72 1.42
-13 -2 0 0.08 1.1
-13 2 0 -0.09 1.31
-13 -2 0 -3.31 2.73
-13 -3 0 282.84 13.07
-13 3 0 294 13.34
-13 -3 0 306.26 13.81
-13 -3 0 274.2 13.85
-13 -4 0 0.18 0.98
-13 4 0 0.84 1.41
-13 -4 0 0.34 2.33
-13 -5 0 33.74 1.98
-13 5 0 34.62 2.45
13 5 0 30.65 1.6
-13 -5 0 31.47 2.59
-13 -6 0 0.43 0.99
13 6 0 0.36 0.49
-13 6 0 -0.4 1.68
-13 -7 0 270.95 12.5
-13 7 0 282.09 13.1
-13 -7 0 274.27 13.16
-13 -8 0 1.73 1.12
13 -8 0 2.2 0.71
-13 -8 0 6.31 2.52
-13 8 0 3.53 2.05
13 -9 0 116.01 5.45
-13 -9 0 93.76 6.63
13 -10 0 -0.02 0.68
-13 -10 0 2.25 2.78
-13 10 0 -0.68 2.12
13 -11 0 2.7 0.75
-13 11 0 3.23 2.41
-13 -11 0 2.96 2.93
-13 -11 0 4.29 1.23
-13 12 0 -3.2 2.52
-13 -12 0 1.46 1.23
-13 -12 0 3.02 3.23
-13 13 0 285.45 13.78
-13 -13 0 273.23 12.75
-13 -13 0 267.03 14.22
-13 13 0 284.31 12.93
-13 14 0 -1.23 2.58
-13 -14 0 1.52 1.28
13 14 0 -0.52 0.79
-13 -14 0 0.97 3.61
-13 14 0 -1.06 1.29
-13 15 0 5.43 2.63
-13 15 0 6.89 1.45
13 -15 0 6.43 1.09
-13 -15 0 2.61 3.92
13 15 0 5.96 0.94
-13 -15 0 5.85 1.45
-13 16 0 1.2 1.39
13 16 0 0.03 0.73
-13 -16 0 -1.85 4.06
-13 -16 0 3.17 1.39
-13 17 0 35.81 2.6
-13 -17 0 38.53 2.51
-13 -17 0 29.81 5.1
-13 -18 0 2.63 1.49
-13 -18 0 -3.32 4.51
-13 -19 0 16.45 1.86
-13 -19 0 8.51 4.79
-13 -20 0 -0.61 1.51
-13 -20 0 0.46 5.07
-13 -21 0 8.5 1.68
-13 -21 0 5.98 5.09
-13 22 0 -1.21 2.92
-13 -22 0 -6.45 5.56
-13 -23 0 -1.79 5.44
-13 23 0 -0.27 2.77
-13 -24 0 0.77 5.42
-13 24 0 4.77 2.84
-14 0 0 15.9 1.61
-14 0 0 14.88 3.35
-14 0 0 16.39 1.6
-14 -1 0 1.43 1.3
-14 -1 0 -2.6 2.87
-14 1 0 0.67 1.22
-14 -1 0 -0.22 1.13
-14 -2 0 0.22 1.32
-14 2 0 0.36 1.25
-14 -2 0 0.6 1.11
-14 -2 0 2.35 2.75
-14 -3 0 -1.15 1.65
-14 -3 0 -0.39 1
-14 3 0 0.66 1.33
-14 -3 0 0.48 2.66
-14 -4 0 95.15 4.46
-14 4 0 89.09 4.81
-14 -4 0 85.31 5.29
-14 5 0 -0.69 1.49
-14 -5 0 1.03 1.03
-14 -6 0 0.23 1.05
-14 6 0 0.07 1.73
14 6 0 -0.12 0.5
-14 -6 0 1.63 1.91
-14 -7 0 2.09 1.16
14 7 0 1.17 0.55
-14 7 0 -1.04 1.82
-14 -7 0 2.85 2.19
-14 -8 0 1075.74 48.37
-14 8 0 1141.73 49.05
14 -8 0 1102.78 48.19
-14 -8 0 995.79 48.95
-14 -9 0 -0.32 1.17
-14 9 0 5.03 2.27
-14 -9 0 0.8 2.45
14 -9 0 1.13 0.73
-14 10 0 395.91 17.34
14 -10 0 362.86 16.21
-14 11 0 1.1 2.37
-14 -11 0 2.79 2.94
14 -11 0 0.53 0.69
-14 12 0 235.05 10.99
-14 -12 0 185.48 11.01
-14 13 0 -3.09 2.59
-14 -13 0 0.14 3.29
-14 13 0 2.91 1.2
-14 14 0 29.4 3.54
-14 -14 0 37.71 2.34
-14 -14 0 27.07 4.37
14 14 0 30.41 2.06
-14 14 0 34.87 2.4
-14 15 0 2.52 2.54
-14 15 0 -1.73 1.31
-14 -15 0 0.68 3.72
14 15 0 0.09 0.87
14 -15 0 0.19 0.94
-14 -15 0 0.61 1.35
-14 16 0 130.56 5.76
-14 -16 0 122.69 5.49
-14 17 0 0.77 1.42
-14 -17 0 1.28 1.45
-14 -17 0 -1.15 4.13
-14 -18 0 16.15 1.84
-14 -18 0 11.85 4.76
-14 -19 0 -4.29 4.79
-14 -20 0 -1.34 4.7
-14 -21 0 -3.02 5.27
-14 -22 0 -1.43 5.08
-14 23 0 -1.96 2.84
-14 -23 0 -4.15 5.44
-14 -24 0 15.59 5.69
-14 24 0 12.63 3.14
-15 0 0 0.36 1.15
-15 0 0 -0.85 3.31
-15 0 0 -0.75 1.29
-15 -1 0 172.32 8.59
-15 -1 0 179.38 8.4
-15 1 0 188.81 8.5
-15 -2 0 0.79 1.48
-15 2 0 -0.39 1.38
-15 -2 0 -0.52 1.23
-15 -2 0 -1.53 2.95
-15 3 0 256.89 11.32
-15 -3 0 230.31 11.6
-15 -3 0 217.08 11.92
-15 -4 0 -1.05 1.91
-15 -4 0 -0.31 1.06
-15 4 0 0.06 1.56
-15 -4 0 1.31 2.65
-15 -5 0 66.1 3.36
-15 5 0 63.39 3.85
-15 -6 0 -0.35 1.1
-15 6 0 0.98 1.79
-15 -7 0 19.43 1.64
-15 7 0 22.4 2.54
-15 -7 0 20.5 2.56
15 7 0 14.96 1.03
-15 -8 0 1.3 1.22
-15 8 0 2.19 2.08
-15 -8 0 4.93 2.32
15 8 0 0.74 0.58
15 -8 0 0.97 0.72
-15 -9 0 351.68 14.73
-15 9 0 365.57 15.57
-15 -9 0 344.27 15.59
15 -9 0 353.45 14.47
-15 -10 0 0.7 1.21
-15 10 0 -0.1 2.2
-15 -10 0 2.49 2.61
15 -10 0 1.56 0.67
-15 -11 0 16.99 1.64
15 -11 0 16.02 1.16
-15 -11 0 13.9 3.19
-15 12 0 -1.12 2.57
-15 -12 0 0.25 2.88
-15 13 0 359.54 16.78
-15 -13 0 322.32 16.83
-15 14 0 0.4 2.57
-15 -14 0 0.61 3.3
-15 14 0 0.37 1.31
-15 15 0 29.33 3.6
15 15 0 28.52 2.02
15 -15 0 33.2 2.13
-15 -15 0 33.5 4.44
-15 15 0 31.7 2.32
-15 16 0 1.87 2.84
-15 16 0 1.55 1.43
15 16 0 0.14 0.9
-15 -16 0 4.46 3.88
-15 17 0 98.15 5.22
-15 -17 0 97.44 7.3
-15 18 0 -0.06 1.35
-15 -18 0 2.54 4.16
-15 -19 0 16.82 4.87
-15 -20 0 -1.28 4.59
-15 -21 0 41.63 6.05
-15 -22 0 -0.23 4.79
-15 23 0 -0.7 2.8
-15 -23 0 -3.91 4.99
-16 0 0 819.49 36.7
-16 0 0 744.41 37.46
-16 0 0 840.82 36.61
-16 -1 0 0.07 1.3
-16 1 0 -1.21 1.47
-16 -1 0 0.63 1.3
-16 -1 0 -1.75 3.29
-16 -2 0 160.31 7.76
-16 -2 0 151.65 7.41
-16 -2 0 147.74 8.48
-16 2 0 149.76 7.53
-16 -3 0 -1.47 1.62
-16 3 0 -0.51 1.55
-16 -3 0 -0.31 1.27
-16 -3 0 -0.45 2.96
-16 4 0 434.38 19.36
-16 -4 0 388.66 19.82
-16 -4 0 425.14 19.77
-16 -5 0 -0.57 1.21
-16 5 0 -1.08 1.66
-16 -5 0 1.2 2.05
-16 6 0 124.4 6.57
-16 -6 0 124.17 6.01
-16 -7 0 2.39 1.25
-16 -7 0 4.93 2.25
-16 7 0 2.12 2.06
-16 -8 0 271.22 11.74
-16 8 0 272.96 12.53
-16 -8 0 264.07 12.42
16 8 0 246.82 11.34
-16 -9 0 1.12 1.23
-16 9 0 -1.05 2.23
16 9 0 0.66 0.53
16 -9 0 1.8 0.73
-16 -10 0 51.54 2.78
-16 10 0 49.93 3.89
-16 -10 0 45.57 3.91
16 -10 0 53.07 2.36
-16 -11 0 0.76 1.29
-16 11 0 1.29 2.4
-16 -11 0 2.22 2.77
16 -11 0 0.51 0.65
-16 12 0 29.1 3.43
-16 -12 0 26.96 3.64
-16 -12 0 27.8 2.1
-16 13 0 1.22 2.59
-16 -13 0 2.58 3.06
-16 -13 0 0.45 1.32
-16 14 0 2.88 2.72
-16 -14 0 6.55 3.32
-16 14 0 0.66 1.27
-16 -14 0 3.69 1.39
-16 15 0 -0.72 2.77
-16 -15 0 0.16 3.48
16 -15 0 0.17 1.07
16 15 0 -0.32 1.03
-16 15 0 0.44 1.36
-16 16 0 123.03 7.64
-16 16 0 125.42 6.41
16 16 0 125.65 6.22
-16 -16 0 142 8.27
-16 17 0 0.47 1.41
-16 -17 0 2.52 3.98
-16 -18 0 3.42 4.12
-16 -19 0 -2.39 4.4
-16 -20 0 28.56 5.22
-16 -21 0 -2.58 4.79
-16 -22 0 1.55 4.86
-16 23 0 1.71 2.79
-16 -23 0 -0.23 4.85
-17 0 0 -0.28 1.21
-17 0 0 -0.71 1.48
-17 0 0 -0.42 3.58
-17 -1 0 60.28 3.56
-17 1 0 62.96 3.6
-17 -1 0 57.44 3.43
-17 1 0 52.4 5.08
-17 -2 0 -1.25 1.36
-17 2 0 -1.1 1.54
-17 -2 0 0.75 2.99
-17 -2 0 0.08 1.47
-17 -3 0 18.73 2.21
-17 -3 0 17.39 3.36
-17 -3 0 15.61 1.74
-17 3 0 16.11 2.03
-17 -4 0 1.79 1.93
-17 4 0 -0.97 1.69
-17 -4 0 2.88 2.85
-17 -5 0 0.61 1.98
-17 5 0 2.62 1.81
-17 -5 0 0.04 1.26
-17 -6 0 1.21 2.21
-17 -6 0 0.37 1.26
-17 6 0 -0.34 1.82
-17 -7 0 283 13.06
-17 7 0 287.4 13.71
-17 -8 0 1.35 1.27
-17 8 0 2.21 2.08
-17 -8 0 5.07 2.34
-17 -9 0 36.77 2.29
-17 9 0 37.53 3.36
17 -9 0 30.12 1.77
-17 -9 0 26.09 3.15
-17 -10 0 -0.3 1.24
-17 10 0 -0.35 2.35
17 10 0 0.39 0.44
17 -10 0 1.58 0.67
-17 -10 0 2.2 2.51
-17 -11 0 193.53 7.38
-17 11 0 193.27 8.63
17 -11 0 193.12 6.94
-17 -11 0 180.66 8.54
-17 -12 0 0.14 1.31
-17 12 0 -0.26 2.6
17 12 0 -0.36 0.52
-17 -12 0 3.75 2.88
-17 -13 0 5.72 1.44
-17 13 0 3.66 2.79
-17 -13 0 4.31 3.07
-17 14 0 -0.12 1.28
-17 -14 0 1.37 1.35
-17 14 0 -0.29 2.75
-17 -14 0 3.6 3.15
-17 15 0 8.72 1.62
-17 -15 0 11.39 1.62
-17 15 0 8.36 3.08
17 -15 0 6.67 1.34
17 15 0 6.22 1.28
-17 -15 0 10.56 3.65
-17 16 0 0.13 1.36
-17 -16 0 2.69 1.47
-17 16 0 -2.42 2.95
17 16 0 -0.17 1.13
-17 -16 0 2.9 3.53
-17 -17 0 14.49 4.09
-17 17 0 14.77 1.87
-17 -17 0 16.07 1.84
-17 -18 0 -0.9 3.89
-17 -18 0 -1.41 1.59
-17 -19 0 23.4 4.58
-17 -19 0 17.51 2.03
-17 -20 0 -0.59 4.22
-17 -20 0 0.54 1.59
-17 -21 0 27.15 5.12
-17 -22 0 -4.14 4.57
-17 -23 0 4.24 4.74
-18 0 0 25.54 2.18
-18 0 0 23.59 4.04
-18 0 0 22.31 2.23
-18 -1 0 0.08 1.3
-18 1 0 -0.68 1.57
-18 -1 0 -2.03 1.42
-18 -1 0 1.69 3.49
-18 1 0 1.53 3.68
-18 -2 0 83.67 4.64
-18 -2 0 78.59 4.31
-18 -2 0 73.34 5.65
-18 2 0 75.65 4.44
-18 -3 0 1.35 1.61
-18 -3 0 3.69 3.24
-18 -3 0 -0.06 1.32
-18 3 0 0.07 1.6
-18 -4 0 11.88 2.16
-18 4 0 7.86 1.94
-18 -4 0 11.85 1.64
-18 -4 0 12.4 3.3
-18 -5 0 -1.1 2.11
-18 5 0 0.16 1.77
-18 -6 0 121.67 7.74
-18 6 0 141.55 7.4
-18 -6 0 144.66 6.77
-18 -7 0 -1.79 2.48
-18 7 0 -0.77 2.17
-18 -7 0 1.8 1.33
-18 8 0 183.27 9.34
-18 -8 0 178.61 8.51
-18 -9 0 1.01 1.28
-18 9 0 -0.11 2.31
18 -9 0 -0.43 0.69
-18 -9 0 1.43 2.36
-18 -10 0 21.29 1.8
-18 10 0 21.44 2.9
-18 -10 0 16.62 3.02
-18 -11 0 -1.14 1.33
-18 11 0 -1.89 2.61
18 -11 0 0.82 0.63
-18 -11 0 -1.01 2.5
-18 -12 0 2.8 1.36
-18 12 0 5.02 2.79
-18 -12 0 3.55 2.89
-18 -13 0 3.05 1.45
-18 13 0 -0.15 2.83
-18 -13 0 0.93 2.95
-18 -14 0 2.17 1.44
-18 14 0 0.3 2.87
-18 -14 0 0.85 3.06
-18 -15 0 -0.81 1.44
-18 15 0 -0.61 1.42
-18 15 0 0.31 3.01
18 15 0 0.37 1.08
18 -15 0 0.26 1.22
-18 -15 0 1.65 3.41
-18 16 0 2.76 1.4
-18 -16 0 5.9 1.59
-18 16 0 8.63 3.25
-18 -16 0 5.44 3.62
18 16 0 0.12 1.08
-18 -17 0 -0.73 1.55
-18 17 0 -0.16 3.11
-18 -17 0 3.53 3.77
-18 -18 0 14.3 4.21
-18 -18 0 12.57 1.87
-18 -19 0 0.37 4.03
-18 -19 0 -1.61 1.68
-18 -20 0 -0.19 4.15
-18 -20 0 4.66 1.69
-18 -21 0 4.13 4.45
-18 -22 0 0.4 4.38
-19 0 0 1.57 3.66
-19 0 0 -0.07 1.51
-19 -1 0 3.48 1.4
-19 -1 0 -0.44 3.27
-19 1 0 1.31 3.57
-19 -1 0 0.6 1.41
-19 1 0 1.17 1.56
-19 -2 0 2.48 1.53
-19 -2 0 -0.7 3.35
-19 2 0 -1.12 1.68
-19 -2 0 -0.84 1.41
-19 -3 0 5.15 1.78
-19 -3 0 6.19 3.2
-19 -3 0 2.88 1.49
-19 3 0 3.9 1.87
-19 -4 0 0.33 1.72
-19 -4 0 -0.13 1.47
-19 4 0 -2.28 1.92
-19 -4 0 3.49 3.13
-19 5 0 64.93 4.34
-19 -5 0 70.18 4.68
-19 -5 0 74.8 4.09
-19 -6 0 -0.14 2.24
-19 6 0 -1.14 2.06
-19 -7 0 2.43 2.42
-19 7 0 1.51 2.12
-19 -7 0 1 1.34
-19 -8 0 0.32 2.5
-19 8 0 1.22 2.33
-19 -8 0 -0.33 1.33
19 -9 0 181.67 8.41
-19 9 0 190.73 9.79
-19 -9 0 191.48 8.81
-19 -10 0 1.31 1.32
-19 10 0 1.01 2.56
19 -10 0 0.02 0.64
-19 -10 0 1.65 2.4
-19 -11 0 41.43 2.66
-19 11 0 44.67 4
19 -11 0 40.4 2.09
-19 -11 0 40.45 3.71
-19 -12 0 0.44 1.33
-19 12 0 -1.26 2.73
-19 -12 0 -0.12 2.62
-19 -13 0 51.82 3.11
-19 13 0 58.43 4.75
-19 -14 0 3.32 1.5
-19 14 0 -2.19 2.97
-19 -14 0 2.75 3.11
-19 -15 0 36.22 2.39
-19 15 0 29.93 2.37
-19 15 0 34.59 3.99
19 15 0 20.85 2.08
-19 -15 0 26.24 4.06
19 -15 0 28.9 2.29
-19 -16 0 2.53 1.57
-19 16 0 1.13 1.42
-19 16 0 0.65 3.02
19 16 0 -1.06 1.2
-19 -17 0 12.72 1.88
-19 17 0 8.3 3.31
-19 -17 0 13.61 3.98
-19 -18 0 2.23 3.75
-19 -18 0 1.41 1.62
-19 -19 0 6.07 3.99
-19 -19 0 -0.44 1.58
-19 -20 0 4.79 4.18
-19 -21 0 34.5 5.18
-19 -22 0 2.33 4.32
-20 0 0 76.61 6.74
-20 0 0 106.3 5.45
-20 -1 0 -0.67 1.42
-20 -1 0 -0.95 1.72
-20 1 0 0.63 1.78
-20 1 0 3.98 3.85
-20 -1 0 0.31 3.78
-20 -2 0 152.43 7.29
-20 2 0 130.88 7.11
-20 2 0 124.85 8.75
-20 -2 0 128.79 8.23
-20 -2 0 141.91 7.04
-20 -3 0 1.32 1.79
-20 3 0 -0.94 1.85
-20 -3 0 -1.33 1.6
-20 -3 0 0.43 3.31
-20 -4 0 39.33 3.18
-20 -4 0 37.49 2.74
-20 -4 0 38.97 4.31
-20 4 0 32.94 3.01
-20 5 0 -0.65 2.01
-20 -5 0 -2.07 2.09
-20 -5 0 -0.55 1.52
-20 -6 0 0.54 2.12
-20 6 0 1.51 2.01
-20 -7 0 1.2 2.53
-20 7 0 0.21 2.21
-20 -8 0 266.18 13.59
-20 8 0 256.74 12.96
-20 -8 0 261.17 12.14
-20 -9 0 -0.7 2.86
20 -9 0 0.28 0.67
-20 9 0 2.47 2.47
-20 -9 0 1.38 1.41
20 -10 0 8.35 0.85
-20 10 0 16.07 2.97
-20 -10 0 12.99 1.66
20 -11 0 -0.34 0.57
-20 -11 0 0.2 1.33
-20 11 0 0.14 2.69
-20 -12 0 73.93 4.04
-20 12 0 70.52 5.38
-20 -12 0 76.82 5.16
-20 -13 0 1.58 1.45
-20 13 0 -1.39 2.94
-20 -13 0 4.43 2.95
-20 -14 0 3.28 1.53
-20 14 0 0.49 3.16
-20 -14 0 2.39 2.97
-20 15 0 1.89 1.48
-20 -15 0 3.15 1.58
-20 15 0 2.28 3.13
-20 -15 0 5.33 3.23
20 15 0 -0.49 1.24
20 -15 0 0.15 1.33
-20 -16 0 349.44 15.29
-20 16 0 316.59 15.39
-20 16 0 363.98 16.86
-20 -16 0 357.18 16.66
20 16 0 301.6 15.36
-20 -17 0 2.52 1.61
-20 17 0 -0.17 3.34
-20 -17 0 0.32 3.53
-20 -18 0 36.44 4.68
-20 -18 0 33.2 2.58
-20 -19 0 7.49 3.92
-20 -19 0 0.54 1.62
-20 -20 0 8.66 4.24
-20 -21 0 3.69 4.08
-21 0 0 -0.4 1.73
-21 0 0 0.35 3.77
-21 -1 0 92.71 4.87
-21 1 0 79.7 4.81
-21 -1 0 76.97 6.33
-21 1 0 74.16 6.51
-21 -1 0 78.94 4.68
-21 -2 0 -1.67 1.59
-21 -2 0 -0.98 1.68
-21 2 0 0.42 1.8
-21 2 0 6 4.24
-21 -2 0 1.71 3.49
-21 -3 0 38.65 3.09
-21 3 0 38.01 3.09
-21 -3 0 38.5 4.42
-21 -3 0 34.04 2.78
-21 -4 0 0.56 1.85
-21 4 0 0.19 1.94
-21 -4 0 0.23 1.61
21 4 0 0.24 1.96
-21 -4 0 -0.14 3.27
-21 -5 0 67.09 4.44
-21 -5 0 62.05 3.82
21 5 0 63.07 4.13
-21 5 0 57.18 4.13
-21 6 0 -1.38 2.23
-21 -6 0 0.13 2.14
-21 -6 0 -0.44 1.59
-21 -7 0 9.34 2.7
-21 7 0 11.29 2.52
-21 -8 0 -0.49 2.59
-21 8 0 -2.43 2.43
-21 -9 0 37.83 4.2
21 -9 0 35.83 1.9
-21 9 0 39.2 3.7
-21 -9 0 34.57 2.5
21 -10 0 -0.07 0.59
-21 -10 0 -2.85 2.98
-21 -10 0 -0.41 1.38
-21 10 0 -2.46 2.77
-21 -11 0 1.22 1.47
-21 11 0 -1.84 2.85
-21 -12 0 1.31 1.5
-21 12 0 -0.15 2.87
-21 -13 0 13 1.8
-21 13 0 9.53 3.31
-21 -13 0 15.48 3.14
-21 -14 0 -0.69 1.51
-21 14 0 0.5 3.1
-21 -14 0 0.78 2.98
-21 15 0 1.02 1.47
-21 -15 0 1.02 1.61
-21 15 0 1.86 3.21
-21 -15 0 4.17 3.33
21 15 0 2.26 1.39
21 -15 0 3.6 1.52
-21 -16 0 1.46 1.62
-21 16 0 -1.9 3.2
-21 -16 0 2.47 3.38
-21 -17 0 14.48 1.96
-21 17 0 15.21 3.6
-21 -17 0 13.36 3.8
-21 -18 0 -0.05 1.62
-21 -18 0 6.16 3.61
-21 18 0 1.97 3.24
-21 -19 0 54.76 5.31
-21 -20 0 5.41 3.88
-21 -21 0 5.35 3.96
-22 0 0 4.52 4.13
-22 0 0 2.26 1.84
-22 -1 0 -0.38 1.56
-22 1 0 -2.84 4.18
-22 -1 0 2.01 1.83
-22 1 0 -1.15 1.9
-22 -2 0 19.96 2.21
-22 -2 0 14.34 4.05
-22 2 0 15.98 4.79
-22 2 0 13.67 2.28
-22 -2 0 12.82 2.16
-22 -3 0 0.52 1.7
-22 3 0 -1.47 2.04
-22 -3 0 -0.94 1.66
-22 -3 0 5.05 3.67
-22 3 0 0.61 4.35
-22 -4 0 10.85 2.16
-22 -4 0 8.94 1.91
-22 -4 0 10.13 3.69
22 4 0 5.99 2.21
-22 4 0 7.93 2.23
-22 -5 0 2.44 1.99
-22 -5 0 0.56 1.71
22 5 0 -1.66 2.03
-22 5 0 -1.34 2.04
-22 -6 0 0.81 2.12
-22 -6 0 2.99 1.77
22 6 0 4.58 2.17
-22 6 0 2.23 2.31
-22 7 0 1.29 2.4
-22 -7 0 2.34 2.4
-22 -7 0 1.11 1.64
22 -8 0 0.02 0.68
-22 -8 0 -0.16 2.59
-22 8 0 3.82 2.56
-22 -9 0 -2.27 2.82
-22 9 0 2.01 2.65
-22 -10 0 6.87 3.15
-22 10 0 3.69 2.81
-22 -10 0 6.41 1.58
-22 -11 0 0.61 3.16
-22 11 0 -0.29 2.78
-22 -11 0 -0.22 1.46
-22 -12 0 0.21 3.37
-22 -12 0 6.96 1.64
-22 12 0 0.62 3.02
-22 -13 0 -0.89 1.57
-22 13 0 1.8 3.09
-22 -14 0 3.94 1.66
-22 14 0 5 3.34
-22 -15 0 -0.06 1.61
-22 15 0 -0.27 1.41
-22 15 0 -1.75 3.23
-22 -15 0 5.56 3.2
22 -15 0 1.86 1.47
22 15 0 1.37 1.43
-22 -16 0 2.48 1.65
-22 16 0 0.18 3.5
-22 -16 0 4.38 3.27
-22 -17 0 0.5 1.61
-22 17 0 0.71 3.26
-22 -17 0 1.63 3.28
-22 -18 0 14.57 1.97
-22 -18 0 17.05 3.87
-22 18 0 15.31 3.67
-22 -19 0 1.76 3.63
-22 -20 0 8.34 3.82
-23 0 0 -1.7 4.28
-23 0 0 -1.4 1.95
-23 1 0 0.59 4.31
-23 -1 0 1.79 3.92
-23 1 0 0.28 1.9
-23 -1 0 -0.89 1.94
-23 -2 0 -1.41 1.66
-23 -2 0 -0.78 1.88
-23 2 0 -0.68 2.01
-23 -2 0 1.71 3.74
-23 2 0 -2.87 4.5
-23 -3 0 35.24 2.9
-23 3 0 27.57 3.02
-23 -3 0 28.41 2.72
-23 3 0 26.37 5.32
-23 -3 0 31.91 4.42
-23 4 0 -2.78 2.18
-23 -4 0 1.27 1.78
-23 -4 0 -2.77 1.83
-23 -4 0 2.05 3.56
23 4 0 0.54 2.07
-23 5 0 -0.43 2.13
-23 -5 0 2.36 1.95
-23 -5 0 0.68 1.81
23 5 0 2.67 2.23
-23 6 0 4.25 2.51
-23 -6 0 2.02 2.21
-23 -6 0 4.28 1.87
23 6 0 1.85 2.24
-23 -7 0 48.48 4.15
-23 -7 0 49.57 3.46
23 7 0 50.68 3.86
-23 7 0 51.14 4.14
23 8 0 -1.35 2.28
-23 8 0 0.93 2.6
-23 -8 0 1.9 2.57
-23 -8 0 -1.11 1.86
-23 9 0 9.49 2.89
-23 -9 0 7.48 3.01
-23 10 0 1.18 2.86
-23 -10 0 -1.5 2.99
-23 11 0 58.45 4.97
-23 -11 0 57 5.26
-23 -12 0 1.98 1.61
-23 12 0 1.91 2.97
-23 -12 0 0.43 3.29
-23 -13 0 10.97 1.8
-23 13 0 5.9 3.3
-23 -13 0 5.81 3.59
-23 -14 0 -0.39 1.61
-23 14 0 -1.24 3.19
23 14 0 2.01 1.55
-23 -14 0 -5.32 3.74
23 15 0 58.81 3.87
23 -15 0 61.89 3.96
-23 -15 0 64.64 3.82
-23 15 0 72.16 5.69
-23 -16 0 0.46 1.65
-23 16 0 2.17 3.38
-23 -17 0 4.37 3.41
-23 -17 0 0.52 1.64
-23 17 0 -2.55 3.47
-23 -18 0 0.45 3.25
-23 18 0 -2.23 3.33
-23 -19 0 5.35 3.48
-23 -20 0 -0.63 3.46
-24 0 0 56.39 5.95
-24 0 0 56.12 3.95
-24 1 0 7.63 4.6
-24 -1 0 2.59 4.03
-24 -1 0 0.77 2.01
-24 1 0 1.2 2.06
-24 -2 0 1.93 1.85
-24 2 0 -0.43 4.46
-24 -2 0 -1.07 3.88
-24 -2 0 1.12 1.89
-24 2 0 0.31 2.12
-24 -3 0 1.17 1.7
-24 3 0 -0.89 2.31
-24 -3 0 -0.37 1.91
-24 3 0 -1.78 4.69
-24 -3 0 1.21 3.83
-24 4 0 19.89 2.85
-24 -4 0 23.34 2.61
-24 -4 0 20.61 2.45
-24 4 0 23.21 5.48
24 4 0 16.42 2.68
-24 -4 0 23.19 4.21
-24 5 0 -0.11 2.3
-24 -5 0 2.76 2.08
-24 -5 0 2.13 1.91
24 5 0 1.92 2.32
-24 -6 0 43.29 3.73
-24 6 0 43.48 3.97
-24 -6 0 44.19 3.36
24 6 0 41.21 3.59
-24 7 0 0.39 2.6
-24 -7 0 0.29 2.38
-24 -7 0 -0.89 1.91
24 7 0 1.49 2.4
-24 8 0 34.01 3.79
-24 -8 0 27.31 3.46
-24 -8 0 30.71 2.89
24 8 0 29.79 3.25
-24 -9 0 0.45 1.93
-24 9 0 0.87 2.79
24 9 0 -0.1 2.32
-24 -9 0 2.02 2.69
24 10 0 11.12 2.69
-24 10 0 13.68 3.31
-24 -10 0 15.19 3.36
-24 11 0 2.06 2.99
-24 -11 0 0.39 3.06
-24 12 0 -1.15 3.06
-24 -12 0 -2.52 3.28
-24 13 0 2.08 3.2
-24 -13 0 0.67 3.51
-24 14 0 22.11 4.14
-24 -14 0 26.1 4.47
24 14 0 25.82 2.49
-24 -15 0 2.73 1.69
-24 15 0 -1.11 3.39
-24 -15 0 -1.69 3.76
24 15 0 1.37 1.57
-24 -16 0 39.3 2.78
-24 16 0 37.92 4.71
-24 -17 0 -0.23 1.66
-24 17 0 2.06 3.39
-24 18 0 -1.88 3.59
-25 0 0 2.03 4.35
-25 0 0 -1.86 2.16
-25 1 0 1.9 4.65
-25 -1 0 4.58 4.14
-25 -1 0 0.2 2.26
-25 1 0 -0.73 2.18
-25 -2 0 2.41 4.25
-25 2 0 -0.44 4.81
-25 2 0 -1.89 2.33
-25 -2 0 -1.59 2.14
-25 -3 0 12.73 2.2
-25 -3 0 8.26 2.25
-25 3 0 10.22 2.67
25 3 0 7.52 2.45
-25 -3 0 7.83 4.18
-25 3 0 0.69 5.14
-25 4 0 -1.4 2.34
25 4 0 -0.2 2.31
-25 4 0 -0.95 5.1
-25 -4 0 -0.29 1.98
-25 -4 0 2.68 1.93
-25 -5 0 61.69 4.11
-25 5 0 45.62 4.05
-25 -5 0 52.56 3.76
-25 5 0 41.06 6.48
25 5 0 55.65 4.06
-25 6 0 1.95 2.68
25 6 0 1.72 2.38
-25 -6 0 0.48 2.17
-25 -6 0 2.45 2.18
-25 7 0 2.99 2.71
25 7 0 7.04 2.58
-25 -7 0 5.31 2.44
-25 -7 0 5.06 2.14
-25 8 0 -0.29 2.9
25 8 0 5.19 2.54
-25 -8 0 0.94 2.43
-25 -8 0 0.95 2.05
25 9 0 28.32 3.22
-25 9 0 27.6 3.74
-25 -9 0 29.81 3.7
-25 -9 0 28.71 2.89
25 10 0 0.65 2.51
-25 10 0 0.64 2.97
-25 -10 0 5.3 2.98
-25 -10 0 -0.1 1.97
-25 11 0 2.96 3.11
25 11 0 2 2.47
-25 -11 0 6.54 3.08
25 12 0 -1.67 2.55
-25 12 0 3.56 3.18
-25 -12 0 1.03 3.23
-25 13 0 -0.89 3.45
-25 -13 0 -4.3 3.47
-25 14 0 -1.5 3.58
25 14 0 -0.39 1.67
25 -14 0 1.51 1.73
-25 -14 0 0.46 3.53
-25 15 0 -3.6 3.76
25 15 0 -0.29 1.62
-25 -15 0 -9.38 3.94
-25 16 0 -0.19 3.44
-25 -16 0 -5.23 4.05
-25 17 0 0.58 3.6
-25 -17 0 0.77 4.07
-25 18 0 0.95 3.51
-25 -18 0 -5.23 4.29
-26 0 0 -1.45 4.6
-26 0 0 -1.85 2.24
-26 -1 0 1.39 4.19
-26 1 0 1.53 4.8
-26 -1 0 -0.54 2.3
-26 1 0 -1 2.22
-26 -2 0 1.15 4.15
-26 2 0 1.38 4.97
-26 2 0 0.95 2.41
-26 -2 0 1.48 2.31
-26 -3 0 3.08 2.03
-26 -3 0 -5.28 2.44
-26 3 0 -1.21 2.51
26 3 0 -1.64 2.47
-26 3 0 1.66 5.16
-26 -3 0 1.1 4.15
-26 -4 0 8.59 2.16
-26 4 0 4.69 2.54
-26 -4 0 4.71 2.29
-26 4 0 2.47 5.29
26 4 0 4.88 2.5
-26 5 0 0.25 2.6
26 5 0 1.66 2.43
-26 5 0 2.79 5.36
-26 -5 0 2.28 2.08
-26 -5 0 5.06 2.12
-26 6 0 8.31 2.99
26 6 0 13.69 2.75
-26 -6 0 10.39 2.38
-26 -6 0 13.44 2.62
-26 7 0 2.15 2.95
26 7 0 0.86 2.44
-26 -7 0 0.72 2.34
-26 -7 0 2.11 2.24
26 8 0 2.91 2.5
-26 8 0 2.74 2.93
-26 -8 0 4 2.56
-26 -8 0 -0.2 2.13
-26 9 0 4.75 3.19
26 9 0 0.33 2.49
-26 -9 0 -0.66 2.54
-26 -9 0 -1.1 2.1
26 10 0 7.39 2.67
-26 10 0 1.65 3.15
-26 -10 0 3.29 2.78
-26 -10 0 0.9 2.15
-26 11 0 -4.41 3.2
26 11 0 0.91 2.55
-26 -11 0 3.54 2.94
-26 -11 0 -0.1 2.07
26 12 0 0.8 2.56
-26 12 0 -0.35 3.38
-26 -12 0 4.16 3.21
-26 -12 0 -0.72 2.16
-26 13 0 0.55 3.45
-26 -13 0 1.68 3.21
-26 14 0 -1.54 3.72
26 14 0 -0.1 1.69
26 -14 0 1.9 1.77
-26 -14 0 -1.11 3.5
-26 15 0 0.97 3.54
-26 -15 0 -1.39 3.74
-26 16 0 2.68 3.7
-26 -16 0 1.68 3.6
-26 17 0 -2.53 3.54
-26 -17 0 -2.76 4.02
-27 0 0 -0.35 2.35
-27 0 0 0.64 4.61
-27 -1 0 25.36 3.06
-27 -1 0 27.78 5.14
-27 1 0 24.52 5.47
-27 1 0 28.15 3.23
-27 -2 0 -3.16 2.5
-27 2 0 2.77 2.59
-27 -2 0 7.97 4.53
-27 2 0 -1.87 5.04
-27 -3 0 7.02 2.48
27 3 0 4.58 2.54
-27 3 0 0.49 5.23
-27 -3 0 10.09 4.46
-27 3 0 6.02 2.7
-27 -4 0 4.09 2.13
-27 -4 0 -5.37 2.39
-27 4 0 -5.06 5.74
27 4 0 1.08 2.48
-27 4 0 -1.93 2.6
-27 -5 0 88.98 5.34
-27 5 0 78.4 5.55
-27 -5 0 87.47 5.29
27 5 0 79.71 5.32
-27 5 0 73.45 7.93
-27 6 0 -0.71 2.86
-27 6 0 -4.59 5.97
27 6 0 2.85 2.57
-27 -6 0 0.52 2.2
-27 -6 0 6.59 2.32
-27 7 0 29.44 3.77
27 7 0 20.34 3.14
-27 -7 0 21.08 3.01
-27 -7 0 24.76 2.88
27 8 0 -0.78 2.46
-27 8 0 3.64 3.18
-27 -8 0 0.74 2.22
-27 -8 0 1.68 2.52
-27 -9 0 44.6 4.02
-27 9 0 38.08 4.27
-27 -9 0 33.71 3.28
27 9 0 32.44 3.58
27 10 0 -0.12 2.6
-27 10 0 -1.88 3.39
-27 -10 0 -0.17 2.67
-27 -10 0 -0.42 2.19
-27 11 0 18.2 3.8
27 11 0 18.86 3.1
-27 -11 0 16.37 3.35
-27 -11 0 13.78 2.63
27 12 0 -1.53 2.62
-27 12 0 1.26 3.35
-27 -12 0 -0.19 2.94
-27 13 0 -4.88 3.65
27 13 0 1.63 1.8
-27 -13 0 3.21 3.15
-27 14 0 -0.39 3.56
27 -14 0 0.22 1.8
27 14 0 1.48 1.83
-27 -14 0 -0.42 3.24
-27 15 0 2.38 3.88
-27 -15 0 5.11 3.73
-27 16 0 -0.78 3.58
-27 -16 0 -3 3.7
-28 0 0 -0.36 2.39
-28 0 0 -4.16 4.69
-28 1 0 0.76 2.55
-28 -1 0 -0.48 2.36
-28 -1 0 2.12 4.49
-28 1 0 1.15 4.87
-28 2 0 0.13 2.58
-28 -2 0 1.9 2.5
-28 2 0 1.44 5.15
28 2 0 4.06 2.59
-28 -2 0 3.47 4.62
-28 -3 0 -1.29 2.43
28 3 0 2.34 2.55
-28 3 0 -1.25 5.44
-28 -3 0 -0.78 4.38
-28 3 0 0.26 2.61
-28 -4 0 2.2 2.11
-28 -4 0 1.25 2.46
-28 4 0 3.64 5.61
28 4 0 -0.67 2.48
-28 4 0 -2.41 2.69
-28 -5 0 1.79 2.11
-28 5 0 -1.27 2.87
-28 -5 0 1.01 2.4
-28 5 0 -4.61 5.8
28 5 0 3.91 2.53
-28 6 0 -1.04 2.99
-28 6 0 -0.56 5.95
28 6 0 -0.23 2.52
-28 -6 0 -0.11 2.32
-28 -6 0 1.88 2.19
-28 7 0 0.16 3.12
28 7 0 3.45 2.63
-28 7 0 -5.14 6.08
-28 -7 0 2.28 2.3
-28 -7 0 2.59 2.26
-28 8 0 8.03 3.28
28 8 0 5.4 2.66
-28 -8 0 1.97 2.39
-28 -8 0 7.31 2.42
28 9 0 2.23 2.6
-28 9 0 0.17 3.23
-28 -9 0 0.48 2.49
-28 -9 0 -1.89 2.38
-28 10 0 4.05 3.32
28 10 0 4.15 2.73
-28 -10 0 1.33 2.71
28 11 0 -0.6 2.66
-28 11 0 -0.18 3.4
-28 -11 0 0.88 2.77
-28 12 0 22.56 4.03
28 12 0 19.6 3.17
-28 -12 0 17.12 3.55
-28 13 0 2.69 3.5
28 13 0 0.23 1.87
28 -13 0 0.35 1.94
-28 -13 0 3.13 3.1
-28 14 0 51.72 5.4
28 14 0 47.24 3.66
28 -14 0 46.35 3.64
-28 -14 0 42.8 4.89
-28 15 0 0.2 3.74
-28 -15 0 -0.21 3.31
-29 0 0 1.92 2.59
-29 0 0 -1.8 4.87
-29 -1 0 2.76 2.59
-29 1 0 4.99 2.82
-29 -1 0 -3.48 4.71
-29 1 0 -2.32 5.01
-29 2 0 0.41 2.69
-29 -2 0 2.1 2.64
29 2 0 1.6 2.68
-29 -2 0 11.48 4.87
-29 2 0 1.23 5.18
-29 3 0 81.15 8.12
29 3 0 82.23 5.63
-29 3 0 91.68 5.94
-29 -3 0 91.45 5.71
-29 -4 0 1.2 2.57
29 4 0 0.69 2.66
-29 4 0 -7.47 5.86
-29 4 0 -1.26 2.77
-29 -5 0 6.07 2.37
-29 -5 0 1.18 2.48
-29 5 0 1.92 5.88
29 5 0 4.97 2.7
-29 5 0 1.95 3.04
-29 -6 0 4.67 2.34
-29 6 0 -2.47 3.25
-29 -6 0 0.7 2.44
-29 6 0 4.57 6.14
29 6 0 5.76 2.75
29 7 0 17.51 3.09
-29 7 0 18.24 3.72
-29 7 0 13.13 6.22
-29 -7 0 14.86 2.88
-29 -7 0 20.28 2.92
-29 -8 0 0.74 2.38
-29 8 0 -5.99 6.33
-29 8 0 1.53 3.23
29 8 0 -2.25 2.6
29 9 0 1.69 2.69
-29 9 0 -0.53 3.27
-29 -9 0 0.63 2.41
29 10 0 -2.92 2.74
-29 10 0 -1.81 3.42
-29 -10 0 0.66 2.62
29 11 0 4.41 2.75
-29 11 0 2.21 3.41
-29 -11 0 -1.88 2.73
29 12 0 1.35 2.73
-29 12 0 -2.46 3.62
29 12 0 1.19 1.97
-29 -12 0 1.8 2.82
-29 13 0 1.38 3.8
29 13 0 0.58 1.9
29 -13 0 -0.73 2.08
-29 -13 0 0.57 2.95
-29 14 0 -2.65 3.74
-29 -14 0 -0.97 3.08
29 14 0 2 2.08
-30 0 0 3.39 2.84
-30 0 0 0.23 4.95
-30 1 0 -0.42 2.9
-30 -1 0 1.94 2.77
-30 -1 0 -2.45 4.84
-30 1 0 -8.07 5.28
30 2 0 35.55 3.65
-30 -2 0 34.51 5.56
-30 2 0 30.66 6.17
-30 -2 0 38.62 3.81
-30 2 0 29.41 3.84
-30 -3 0 -0.64 2.61
-30 3 0 3.91 5.7
30 3 0 1.79 2.68
-30 3 0 -3.01 2.98
-30 -4 0 -1.91 2.71
-30 4 0 -1.89 5.67
30 4 0 -1.66 2.67
-30 4 0 -5.26 3.17
-30 -5 0 -2.48 2.55
-30 5 0 -2.81 3.31
-30 5 0 1.4 5.9
30 5 0 -1.55 2.66
-30 6 0 2.08 3.27
30 6 0 7.87 2.91
-30 6 0 5.17 6.18
-30 -6 0 4.36 2.34
30 7 0 1.45 2.74
-30 7 0 -3.4 3.39
-30 -7 0 0.69 2.31
-30 7 0 -6.27 6.2
-30 -8 0 16.96 2.85
-30 8 0 12.17 6.52
30 8 0 12.18 3.03
-30 8 0 18.72 3.78
-30 -9 0 0.31 2.39
-30 9 0 -3.41 6.33
-30 9 0 -1.1 3.4
30 9 0 3.08 2.81
-30 -10 0 1.93 2.55
-30 10 0 -5.38 6.39
-30 10 0 2.43 3.5
30 10 0 2.11 2.76
-30 11 0 -2.07 3.64
30 11 0 -0.25 2.75
-30 -11 0 3.22 2.79
-30 12 0 29.63 4.41
-30 -12 0 28.65 3.78
30 -12 0 33.29 3.19
30 12 0 29.12 3.1
-30 -13 0 1.09 2.92
30 -13 0 -0.75 1.97
30 13 0 1.46 2.03
-31 0 0 -1.44 3.02
-31 0 0 1.4 5
31 1 0 43 4.01
-31 1 0 46.81 6.44
-31 -1 0 42.82 6.14
-31 -1 0 43.25 4.16
-31 1 0 41.92 4.35
-31 -2 0 -0.54 2.8
31 2 0 0.61 2.79
-31 2 0 -2.25 5.34
-31 -2 0 -1.29 4.65
-31 2 0 -3.18 3.08
-31 -3 0 29.16 3.53
-31 3 0 26.96 3.76
31 3 0 25.11 3.44
-31 3 0 26.83 6.39
-31 4 0 -1.7 3.22
31 4 0 1.82 2.78
-31 4 0 -2.18 5.78
-31 5 0 24.74 3.98
31 5 0 27.33 3.51
-31 5 0 23.22 6.64
-31 6 0 0.67 3.26
-31 6 0 -1.46 6.02
31 6 0 -1.74 2.76
-31 7 0 1.58 3.2
31 7 0 4.06 2.76
-31 7 0 3.9 6.18
-31 -7 0 5.32 2.49
31 8 0 0.12 2.72
-31 8 0 -0.36 3.28
-31 -8 0 2.86 2.4
-31 8 0 1.55 6.27
-31 -9 0 20.43 3.1
-31 9 0 21.09 7.07
31 9 0 26.15 3.5
-31 9 0 21.49 4.18
-31 -10 0 -0.62 2.53
-31 10 0 2.56 6.36
31 10 0 2.28 2.79
-31 10 0 -5.54 3.8
31 11 0 4.4 2.84
-31 11 0 3.07 3.61
-31 -11 0 12.03 3.09
-31 11 0 7.49 6.83
31 11 0 6.25 2.26
31 12 0 0.89 2.1
31 -12 0 0.53 2.08
31 13 0 5.09 2.22
31 -13 0 4.94 2.22
-32 0 0 1.2 2.89
-32 0 0 3.56 5.14
-32 1 0 -3.27 3.01
32 1 0 -1.37 2.81
-32 -1 0 -2.95 4.96
-32 1 0 -3.91 5.11
-32 2 0 17.36 3.51
-32 2 0 20.25 5.86
32 2 0 25.21 3.41
-32 3 0 -3.98 3.13
-32 3 0 1.85 5.52
32 3 0 1.37 2.74
-32 4 0 -1.79 3.14
32 4 0 1.62 2.85
-32 4 0 -0.55 5.63
-32 5 0 -3 3.36
32 5 0 -1.89 2.86
-32 5 0 -2.55 5.83
-32 6 0 32.33 4.31
32 6 0 31.03 3.69
-32 6 0 30.39 6.96
-32 7 0 -3.26 3.54
32 7 0 -4.64 2.86
-32 7 0 3.92 6.29
-32 8 0 27.53 4.28
32 8 0 29.08 3.6
-32 8 0 17.52 6.72
-32 -8 0 31.64 3.55
-32 9 0 1.15 3.55
32 9 0 2.8 2.85
-32 9 0 6.97 6.45
-32 -9 0 0.15 2.4
-32 -10 0 1.65 2.45
32 10 0 2.44 2.14
32 11 0 1.87 2.16
-33 0 0 -0.48 5.03
33 0 0 0.13 2.78
-33 1 0 2.23 5.07
33 1 0 2.68 2.81
-33 -1 0 2.74 4.82
33 2 0 -5.62 2.97
-33 2 0 4.34 5.34
-33 3 0 4.21 5.48
33 3 0 6.7 2.91
-33 4 0 -5.21 5.89
33 4 0 1.66 2.81
-33 5 0 -2.56 5.91
33 5 0 0.39 2.86
33 6 0 1.02 2.78
-33 6 0 -1.75 5.96
33 7 0 0.64 2.72
-33 7 0 4.24 6.26
-34 0 0 16.16 5.38
34 0 0 18.72 3.29
34 1 0 2.21 2.83
-34 1 0 -2.99 5.32
34 -1 0 -1.54 2.83
34 2 0 -0.77 2.77
-34 2 0 3.57 5.32
-34 3 0 -2.65 5.52
34 3 0 -2.31 2.86
-34 4 0 12.77 5.84
34 4 0 5.58 2.89
0 0 1 -0.03 0.27
0 0 -1 0.16 0.35
0 -1 1 0.29 0.38
0 -1 -1 0.04 0.38
0 -2 -1 326.62 15.31
0 2 1 340.39 15.34
0 -2 1 295.34 15.28
0 -2 -1 343.53 15.29
0 -3 -1 0.19 0.59
0 3 1 -0.07 0.61
0 -3 1 -0.08 0.48
0 3 1 0.12 0.28
0 3 -1 -0.27 0.42
0 3 1 0.22 0.38
0 -3 -1 0.08 0.38
0 -3 1 -0.07 0.37
0 -4 -1 3191.98 129.53
0 -4 1 3387.9 129.45
0 4 -1 2655.36 129.4
0 -4 1 2575.15 129.39
0 4 1 2575.6 129.38
0 -4 -1 2927.49 129.4
0 -4 -1 3286.48 129.34
0 -5 -1 0.32 0.74
0 -5 -1 -0.14 0.42
0 5 -1 -0.18 0.37
0 -5 -1 -0.13 0.36
0 5 1 0.32 0.35
0 -5 1 -0.14 0.38
0 6 1 102.54 5.03
0 6 -1 124.34 5.15
0 -6 1 107.24 5.13
0 -6 -1 120.66 5.29
0 -6 -1 122.9 5.05
0 6 -1 103.86 5.03
0 -6 -1 108.76 5.02
0 6 1 121.33 5.31
0 -7 1 -1.44 1.01
0 -7 -1 0.35 0.83
0 -7 1 0.08 0.61
0 7 1 -0.25 0.85
0 7 1 -0.22 0.95
0 -7 -1 0.63 0.5
0 7 1 -0.15 0.25
0 -7 1 -0.01 0.29
0 -8 1 46.99 2.49
0 8 1 52.17 2.77
0 -8 -1 49.87 2.38
0 -9 1 0.62 0.7
0 9 1 -1.11 1.15
0 -9 -1 0.04 0.59
0 -10 -1 415.34 17.05
0 10 1 427.67 17.45
0 -11 -1 0.19 0.74
0 11 1 -1.42 1.43
0 -12 -1 102.21 4.83
0 12 1 102.78 5.3
0 -13 -1 0.71 0.91
0 13 1 -0.83 1.58
0 -14 -1 43.92 2.38
0 14 1 39.56 3.15
0 -15 -1 1.02 0.99
0 15 1 -2.17 1.83
0 -16 1 205.81 9.71
0 -16 -1 202.04 9.5
0 16 1 223.48 10.21
0 -17 -1 4.72 1.16
0 -17 1 2.53 1.48
0 17 1 3.31 2.02
0 -18 1 15.38 1.9
0 -18 -1 11.5 1.45
0 -19 -1 4.37 1.17
0 -19 1 2.64 1.56
0 19 1 5.85 2.27
0 -20 -1 103.15 5.45
0 -20 1 108.14 5.8
0 -21 1 6.39 1.8
0 -21 -1 4.4 1.31
0 21 1 8.16 2.62
0 -22 -1 324.06 15.1
0 -22 1 332.15 15.34
0 22 1 367.78 16.17
0 -23 1 3.28 1.68
0 23 1 3.71 2.5
0 -24 1 13.78 1.89
0 24 1 11.59 2.73
0 25 1 3.69 2.52
0 26 1 15.36 3.06
0 26 -1 14.39 3
1 0 1 -0.11 0.75
1 0 1 0.21 0.41
1 0 1 0.15 0.27
1 0 1 -0.09 0.4
-1 0 -1 0.39 0.39
1 0 -1 -0.17 0.34
1 0 1 0.22 0.3
-1 0 1 0.11 0.31
1 -1 1 947.05 39.54
1 -1 1 865.78 39.5
-1 1 1 867.97 39.51
1 -1 1 933.76 39.54
1 1 1 871.03 39.56
-1 1 1 870.72 39.47
1 -1 1 939.61 39.56
1 -1 -1 930.8 39.56
-1 -1 -1 953.64 39.57
-1 -1 1 880.34 39.56
-1 -1 1 872.63 39.48
1 2 1 229.31 10.07
-1 -2 1 212.31 10.07
-1 -2 1 231.66 10.04
1 -2 1 227.16 10.09
-1 2 1 238.86 10.13
1 -2 1 228.15 10.12
-1 -2 -1 238.44 10.16
1 2 1 226.36 10.17
-1 -2 1 212.11 10.06
1 2 1 233.31 10.08
1 -2 -1 236.37 10.1
-1 -2 -1 225.13 10.11
-1 -2 1 209.49 10.09
-1 3 -1 41.8 2.28
-1 -3 -1 50.24 2.29
1 3 -1 46.76 2.28
-1 3 1 46.76 2.29
-1 -3 1 46.99 2.32
1 -3 -1 50.58 2.28
-1 -3 1 39.83 2.27
-1 -3 1 41.98 2.26
-1 3 1 47.25 2.28
1 3 -1 50.45 2.29
-1 -3 1 52.43 2.3
-1 3 1 42.98 2.42
1 -3 1 47.37 2.42
1 3 1 44.97 2.43
-1 -3 -1 46.99 2.4
1 3 1 54.32 2.21
-1 -3 -1 52.59 2.18
1 3 1 47.3 2.33
-1 4 -1 1057.77 52.53
-1 4 1 1134.57 52.54
-1 -4 -1 1278.81 52.55
-1 -4 1 1119.31 52.54
-1 -4 1 1131.43 52.53
-1 4 1 1205.01 52.54
-1 -4 1 1130.23 52.55
1 4 -1 1066.92 52.55
1 -4 1 1267.47 52.68
-1 -4 -1 1400.69 52.7
1 -4 1 1152.43 52.5
-1 -4 -1 1258.58 52.49
1 4 1 1253.31 52.49
1 4 1 1326.99 52.63
-1 5 1 387.62 19.24
-1 -5 1 375.99 19.25
-1 -5 -1 400.33 19.25
-1 5 -1 389.39 19.26
-1 -5 1 423.68 19.24
-1 5 1 495.1 19.26
1 5 -1 496.69 19.32
-1 -5 1 491.7 19.31
1 -5 1 450.49 19.45
-1 -5 -1 439.24 19.42
1 -5 1 413.25 19.25
-1 -5 -1 479.26 19.23
1 5 1 470.66 19.4
-1 6 1 26.39 1.39
-1 -6 -1 30.19 1.42
-1 6 -1 28.91 1.43
-1 -6 1 24.36 1.41
-1 -6 1 26.29 1.37
-1 6 1 26.04 1.36
1 6 -1 28.24 1.55
-1 -6 -1 36.23 1.79
1 -6 1 28.49 1.48
-1 6 1 32.22 1.83
1 -6 1 31.63 1.87
-1 -6 -1 32.57 1.45
1 6 1 31.19 1.77
1 7 1 44.92 2.15
1 -7 1 40.48 2.22
-1 7 1 44.23 2.17
-1 -7 -1 36.99 2.03
1 -7 1 32.73 1.82
-1 -7 -1 45.43 1.8
-1 7 -1 33.06 1.71
-1 -7 -1 35.62 1.71
-1 7 1 32.73 1.68
-1 -7 1 32.82 1.7
1 8 1 10.33 0.65
-1 8 1 13.71 0.85
-1 8 -1 12.44 0.69
-1 -8 -1 11.43 0.66
-1 8 1 14.38 1.29
-1 -8 1 12.23 1.05
1 -8 1 11.82 0.94
-1 -8 -1 14.24 0.89
1 8 1 13.13 1.28
1 -9 1 25.28 1.7
-1 -9 1 26.47 1.78
1 9 1 33.51 2.08
-1 -9 -1 34.67 1.67
1 -9 1 36.31 1.78
-1 -10 1 362.93 17.38
1 -10 1 336.78 17.3
1 10 1 435.09 17.64
-1 10 1 437.48 17.69
1 -10 -1 394.82 17.25
-1 -10 -1 398.36 17.26
1 -11 -1 39.12 1.98
-1 -11 -1 40.5 2
-1 11 1 37.4 2.62
1 11 1 35.87 2.49
-1 -12 -1 87.61 4.2
1 -12 -1 84.1 4.17
-1 12 1 93.81 4.76
1 12 1 95.49 4.74
-1 -13 -1 51.55 2.62
1 -13 -1 49.02 2.6
1 13 1 53.13 3.17
-1 13 1 46.82 3.18
1 -14 -1 320.08 14.37
-1 -14 -1 310.53 14.37
-1 14 1 323.61 14.91
1 14 1 332 14.9
1 -15 -1 94.42 4.37
-1 -15 1 87.99 4.57
-1 -15 -1 85.47 4.36
-1 15 1 93.75 5.1
1 15 1 89.42 5
1 -16 -1 252.22 11.47
-1 -16 1 246.2 11.65
-1 -16 -1 244.07 11.47
1 16 1 280.72 12.18
-1 16 1 257.71 12.13
1 -17 -1 52.44 2.71
-1 -17 -1 47.01 2.7
-1 -17 1 45.26 2.94
-1 17 1 54.85 3.66
1 17 1 48.64 3.52
1 -18 1 108.11 5.7
-1 -18 1 113.07 5.69
1 -18 -1 116.46 5.47
-1 -18 -1 111.48 5.47
-1 18 1 113.31 6.28
1 18 1 128.9 6.43
1 -19 1 21.05 2.11
-1 -19 -1 25.47 1.8
-1 -19 1 25.3 2.19
1 -19 -1 26.34 1.78
1 19 1 29.93 3.05
-1 19 1 21.04 2.77
1 -20 -1 216.56 10.07
-1 -20 1 214.84 10.33
-1 -20 -1 213.03 10.09
1 -20 1 218.57 10.32
-1 20 1 237.84 11.08
1 20 1 238.65 11.11
-1 -21 -1 32.98 2.21
1 -21 1 27.99 2.62
-1 -21 1 48.59 2.71
1 -21 -1 23.87 2.17
1 21 1 70.78 3.8
-1 21 1 55.96 3.88
1 -22 -1 121.96 5.55
1 -22 1 151.28 5.99
-1 -22 -1 79.03 5.47
-1 -22 1 98.8 5.79
-1 22 1 200.02 7.52
1 22 1 168.24 7.08
1 -23 1 6.99 1.78
-1 -23 1 6.1 1.73
-1 23 1 7.33 2.67
1 23 1 6.76 2.56
-1 -24 1 18.34 2.06
1 -24 1 14.91 2
1 24 1 12.13 2.79
-1 24 1 14 2.88
-1 -25 1 4.04 1.71
-1 25 1 6.88 2.61
1 25 1 7.86 2.66
-1 26 1 9.11 2.9
1 26 1 9.53 2.86
1 26 -1 10.32 2.86
-1 26 -1 10.52 2.84
-2 0 1 0.09 0.28
2 0 -1 0.16 0.41
-2 0 1 0.12 0.32
2 0 1 -0.46 0.58
-2 0 1 -0.57 0.31
2 0 1 0.1 0.48
-2 0 -1 0.24 0.5
2 0 1 0.76 1.1
2 -1 -1 1744.25 74.28
-2 -1 1 1531.28 74.25
2 1 1 1857.59 74.35
2 -1 1 1616.98 74.25
-2 -1 1 1579.85 74.19
-2 1 1 1818.55 74.23
2 -1 1 1737.65 74.21
-2 1 1 1694.8 74.2
2 1 1 1690.42 74.29
-2 1 1 1677.58 74.17
2 1 1 1671.64 74.36
-2 -1 1 1670.61 74.2
-2 -2 1 425.2 19.65
-2 -2 1 469.73 19.66
2 -2 -1 502.6 19.7
-2 2 -1 494.69 19.66
-2 -2 1 436.79 19.61
-2 -2 1 463.29 19.57
2 -2 1 469.19 19.65
2 -2 1 388.41 19.66
-2 2 1 376.92 19.69
-2 -2 1 405.93 19.63
2 2 1 431.75 19.64
-2 -2 1 430.6 19.62
2 3 1 7298.17 309.49
-2 -3 1 6802.25 309.47
-2 3 1 7214.51 309.48
-2 -3 1 6661.31 309.48
-2 -3 1 6587.07 309.46
-2 3 1 7790.28 309.48
2 -3 -1 7341.44 309.51
2 3 -1 6513.34 309.48
2 3 -1 7305.12 309.41
-2 -3 1 6951.68 309.45
-2 3 1 7340.63 309.6
2 -3 1 6844.51 309.55
-2 -3 -1 6707.42 309.56
2 3 1 6735.1 309.41
2 3 1 7248.79 309.5
-2 -4 1 121.32 6.03
-2 4 1 139.69 6.05
2 -4 -1 133.36 6.07
-2 -4 1 136.05 6.02
-2 -4 1 135.47 6.04
2 -4 1 129.99 6.18
-2 4 1 126.11 6.22
-2 -4 -1 114.1 6.18
-2 -4 -1 135.17 5.97
2 4 1 137.57 6
-2 -4 1 133.41 6.09
2 4 1 148.29 6.17
-2 -5 1 739.97 32.49
2 5 1 821.03 32.54
-2 -5 1 700.1 32.41
2 5 -1 662.07 32.4
-2 5 1 772.27 32.65
2 -5 1 801.01 32.61
-2 -5 -1 820.84 32.6
2 5 1 745.94 32.37
-2 -5 -1 701.1 32.37
-2 -5 -1 837.49 32.43
-2 5 -1 718.42 32.42
-2 -5 1 679.26 32.4
-2 5 1 694.7 32.39
-2 -6 -1 119.1 6
-2 6 1 125.58 6
-2 6 -1 120.77 6.02
-2 -6 1 119.06 6.01
-2 -6 -1 142.07 6.17
2 6 -1 150.03 6.09
-2 6 1 150.86 6.01
2 -6 1 138.8 6.32
-2 6 1 132.13 6.24
-2 -6 -1 142.49 6.28
-2 -6 -1 139.39 6.02
2 6 1 139.93 6.21
-2 -7 -1 132.42 5.5
-2 7 1 114.97 5.29
-2 7 1 107.93 5.27
-2 7 -1 108.21 5.29
-2 -7 -1 110.61 5.27
-2 -7 1 107.72 5.28
-2 -7 -1 138.12 5.64
-2 7 1 129.29 5.61
-2 -7 -1 128.27 5.32
2 7 1 142.17 5.6
2 -8 1 5.68 0.79
-2 8 1 4.88 0.6
-2 8 1 4.34 0.43
-2 -8 1 4.29 0.49
-2 8 -1 4.1 0.47
-2 -8 -1 4.4 0.47
-2 8 1 4.3 1
-2 -8 -1 5.58 0.66
2 8 1 4.63 1.06
2 -9 1 156.43 6
-2 -9 -1 123.31 5.73
-2 -9 1 121.13 5.75
-2 9 1 116.76 5.72
-2 9 -1 122.02 5.75
-2 9 1 160.56 6.3
-2 -9 -1 153.61 5.89
2 9 1 170.14 6.28
2 -10 1 25.51 1.35
-2 10 1 26.4 1.73
-2 10 -1 15.94 0.88
2 10 1 17.88 1.8
-2 -10 -1 21.26 1.24
2 11 1 372.97 16.23
-2 -11 -1 345.99 15.85
-2 -12 -1 9.77 1.03
2 12 1 7.62 1.65
-2 -13 -1 11.78 1.16
2 -13 -1 9.55 1.08
-2 -13 1 12.08 1.44
2 13 1 13.27 1.82
-2 13 1 9.9 1.88
-2 -14 -1 33.72 1.92
-2 -14 1 31 2.16
2 -14 -1 31.43 1.89
2 14 1 31.12 2.69
2 -15 -1 139.49 6.64
-2 -15 -1 141.87 6.66
-2 -15 1 137.63 6.82
-2 15 1 151.64 7.36
2 15 1 152.31 7.34
-2 -16 1 33.6 2.29
2 -16 -1 33.36 2.03
2 16 -1 26.58 1.69
-2 -16 -1 34.07 2.04
-2 16 1 48.65 3.16
2 16 1 44.82 3.18
-2 -17 -1 53.66 2.68
-2 -17 1 55.73 2.97
2 -17 -1 55.85 2.64
2 17 1 71 3.89
-2 17 1 67.45 3.76
-2 18 1 20.41 2.62
2 18 1 22.56 2.66
-2 -18 -1 12.35 1.47
2 -18 -1 15.09 1.46
-2 -18 1 13.37 1.84
2 19 1 23.59 2.65
-2 19 1 20.66 2.66
-2 -19 1 17.72 1.98
2 -19 1 17.23 2.01
-2 -19 -1 20.93 1.68
2 -19 -1 20.76 1.63
2 20 1 76.98 4.94
-2 20 1 102.41 5.2
2 -20 -1 86.01 3.9
-2 -20 -1 64.01 3.89
-2 -20 1 64.89 4.14
2 -20 1 86.45 4.28
-2 -21 -1 181.14 9.11
-2 -21 -1 191.52 9.09
-2 -21 1 202.28 9.33
2 -21 -1 200.05 9.05
2 -21 1 198.19 9.32
2 21 1 198.7 10.02
-2 21 1 212.02 10.14
-2 -22 1 46.53 3.35
2 -22 1 49.76 3.41
-2 -23 1 7.72 1.81
2 -23 1 8.28 1.82
-2 23 1 10.59 3.23
2 23 1 7.24 2.64
-2 -24 1 9.6 1.84
2 -24 1 7.85 1.79
-2 24 1 7.67 2.73
2 24 1 9.33 2.64
-2 -25 1 0.81 1.69
-2 25 1 7.46 2.66
2 25 1 2.4 2.47
-2 26 1 11.84 3.02
-2 26 -1 14.72 3.01
-3 0 1 -0.16 0.37
3 0 -1 0.06 0.41
3 0 1 -0.51 0.75
-3 0 1 0.48 0.4
-3 0 1 0.07 0.2
-3 0 1 -0.06 0.43
-3 0 1 0.78 0.35
-3 0 -1 0.34 0.6
-3 0 1 -0.01 0.4
3 -1 1 1780.75 80.98
-3 -1 1 1852.51 80.99
3 -1 -1 2198.29 81.07
3 1 1 1889.23 81.11
-3 -1 -1 1915.14 81.09
3 -1 1 1934.71 81.05
-3 1 -1 1911.97 81.01
3 -1 1 1940.58 81.02
-3 -1 1 1843.04 80.93
-3 1 1 1727.88 80.99
3 1 1 1827.57 81.06
-3 1 1 1703.14 80.97
-3 -1 -1 1885.39 81.05
3 -1 -1 1767.82 80.92
-3 -1 1 1768.63 80.96
3 1 1 1737.51 81.18
-3 -1 -1 1796.84 81.19
-3 -1 1 1771.37 80.98
-3 -1 1 1999.98 81.05
-3 -2 -1 530.71 22.09
3 -2 -1 446.36 21.85
-3 2 -1 412.7 21.77
3 -2 1 402.14 21.77
-3 -2 1 383.43 21.71
3 -2 1 579.65 21.82
-3 2 1 643.95 21.89
-3 -2 -1 597.79 21.7
-3 -2 1 435.9 21.76
-3 -2 1 473.25 21.78
3 2 -1 491.25 21.84
3 2 1 574.48 21.84
3 2 1 536.99 22.03
-3 -3 1 0.17 0.54
-3 3 -1 0.38 0.49
3 3 -1 0.25 0.27
3 3 -1 0.12 0.45
3 -3 -1 0.05 0.48
-3 3 1 0.26 0.9
-3 -3 1 -0.03 0.6
3 -3 1 -0.41 0.73
3 3 1 0.67 0.72
-3 -3 1 0.1 0.62
3 3 1 0.19 0.41
3 4 1 85.83 3.6
-3 -4 1 79.21 3.54
3 4 -1 73.77 3.49
3 -4 -1 80.51 3.51
-3 4 1 59.04 3.35
3 -4 1 90.34 3.69
-3 4 1 92.29 3.84
3 4 1 75.83 3.44
-3 -4 -1 80.23 3.42
3 4 1 87.47 3.67
-3 -4 1 77.25 3.55
3 5 1 112.25 5.21
-3 -5 1 113.05 5.19
3 5 -1 105.89 5.11
3 -5 -1 121.78 5.15
-3 5 1 112.82 5.03
3 -5 1 105.84 5.31
-3 5 1 102.33 5.38
-3 5 -1 113.2 5.06
-3 -5 -1 109.33 5.05
3 5 1 114.13 5.08
-3 -5 1 111.71 5.19
3 6 1 467.91 18.58
-3 -6 1 427.03 18.53
-3 -6 1 377.12 18.4
-3 6 1 404.66 18.4
3 6 -1 386.49 18.41
3 -6 -1 406.92 18.44
3 -6 1 447.3 18.5
-3 6 1 389.98 18.36
3 6 -1 394.22 18.43
-3 6 1 428.28 18.74
3 -6 1 428.32 18.65
-3 -6 1 427.4 18.52
-3 -6 -1 431.83 18.64
-3 6 1 428.59 18.6
-3 6 -1 438.92 18.42
-3 -6 -1 404.4 18.4
3 6 1 422.82 18.4
-3 -6 -1 426.66 18.38
3 -7 1 203.09 8.3
-3 7 1 192.94 8.19
3 7 1 210.25 8.48
-3 7 1 191.24 8.47
-3 -7 -1 187.82 8.21
-3 7 1 172.62 8.18
-3 -7 1 159.29 8.18
-3 7 -1 171.04 8.22
-3 8 1 117.14 5.65
3 -8 1 139.75 5.78
3 8 -1 125.3 5.56
-3 8 1 141.4 6
-3 -8 -1 134.34 5.7
-3 8 1 113.87 5.62
-3 -8 1 116.9 5.64
-3 8 -1 115.09 5.65
-3 -8 -1 120.93 5.64
3 -9 1 2.36 0.71
3 9 1 1.96 1.2
-3 9 1 2.7 1.09
-3 -9 -1 3.05 0.69
3 9 -1 1.35 0.37
-3 9 1 2.69 0.4
-3 -9 -1 1.78 0.44
-3 -9 1 0.92 0.45
-3 9 -1 1.6 0.42
3 -10 1 10.86 1.01
-3 10 1 13.03 1.4
3 10 1 12.02 1.6
-3 -10 -1 11.3 1.01
3 10 -1 9.43 0.69
-3 -10 1 10.35 1.25
-3 10 -1 12.27 0.69
-3 -10 -1 10.86 0.66
-3 -10 1 9.96 0.69
-3 10 1 9.08 0.63
-3 11 1 46.83 2.56
3 11 1 49.76 2.75
-3 -11 -1 46.26 2.11
3 11 -1 47.46 1.89
-3 -11 1 43.97 2.33
-3 -12 -1 74.51 3.7
3 12 -1 72.19 3.5
-3 -12 1 77.02 3.86
3 13 -1 1.47 0.52
-3 -13 1 0.42 1.17
-3 -13 -1 2.45 0.92
-3 -14 1 144.08 6.51
3 -14 -1 134.39 6.31
-3 -14 -1 139.84 6.33
-3 14 1 142.4 7.02
3 14 1 155.84 7.03
3 14 -1 125.65 6.11
-3 -15 -1 91.17 4.41
3 -15 -1 88.98 4.37
-3 -15 1 99.65 4.65
3 15 1 101.17 5.12
-3 15 1 95.32 5.16
3 15 -1 85.87 4.16
-3 -16 -1 17.2 1.42
-3 -16 1 18.49 1.74
3 -16 -1 16.6 1.38
-3 16 1 14.71 2.34
3 16 1 13.03 2.17
3 16 -1 11.03 0.88
3 17 1 50.14 3.32
-3 17 1 44.77 3.37
3 -17 -1 40.7 2.4
-3 -17 -1 40.78 2.48
-3 -17 1 43.62 2.76
-3 18 1 35.6 3.27
3 18 1 38.16 3.15
-3 -18 1 38.7 2.54
-3 -18 -1 35.8 2.23
3 -18 -1 34 2.17
-3 -19 -1 9.03 1.35
3 19 1 5.88 2.18
-3 19 1 1.15 2.21
-3 -19 1 5.75 1.62
-3 -19 -1 3.94 1.25
3 -19 -1 5.79 1.2
3 19 1 3.88 1.13
-3 -20 -1 18.96 1.53
3 20 1 7.26 2.42
-3 20 1 9.73 2.55
-3 -20 1 8.27 1.77
3 20 1 4.49 1.23
3 -20 1 9.6 1.83
-3 -20 -1 6.68 1.38
3 -20 -1 16.03 1.4
-3 -21 -1 65.98 2.56
3 21 1 32.14 3.34
-3 21 1 61.32 3.89
3 -21 1 43.94 2.73
-3 -21 -1 13.02 2.17
3 -21 -1 42.29 2.21
-3 -21 1 20.95 2.47
-3 22 1 166.76 8.58
3 22 1 158.46 8.49
3 -22 1 151.42 7.67
-3 -22 1 156.8 7.67
3 23 1 14.37 2.83
-3 23 1 16.96 2.96
-3 -23 1 14.53 1.99
3 -23 1 10.83 1.94
-3 -24 1 7.56 1.95
-3 -24 1 6.62 1.78
3 -24 1 7.08 1.78
3 24 1 8.91 2.67
-3 24 1 7.78 3.21
-3 -25 1 -0.86 1.76
-3 25 1 2.28 2.63
-3 26 -1 28.66 3.5
-3 26 1 27.46 3.47
-4 0 -1 -0.99 1.64
-4 0 1 0.22 0.47
4 0 -1 0.05 0.23
-4 0 1 0.38 0.53
-4 0 -1 -0.3 0.74
4 0 1 -0.23 0.88
-4 0 1 -0.03 0.52
-4 0 1 0.77 0.42
-4 0 1 0.03 0.48
4 -1 1 1165.57 50.15
4 1 -1 1133.88 50.23
4 -1 1 1147.97 50.25
4 -1 -1 1100.21 50.15
4 1 1 1198.27 50.32
-4 -1 -1 1213.47 50.29
-4 -1 1 1171.36 50.17
4 1 -1 1067.7 50.09
-4 1 -1 1122.93 50.18
-4 1 1 1064.17 50.18
4 1 1 1177.06 50.1
-4 1 1 1195.75 50.16
-4 -1 -1 1184.29 50.25
4 -1 -1 1087.32 50.1
-4 -1 1 1101.51 50.13
-4 -1 1 1166.57 50.15
4 1 1 1138.62 50.47
-4 -1 -1 1192.03 50.48
-4 -2 1 1047.17 46.62
-4 -2 -1 1083.78 46.71
4 2 1 1064.39 46.75
-4 2 -1 1168 46.53
4 -2 1 1005.06 46.51
-4 2 1 963.02 46.55
-4 -2 -1 1043.07 46.43
-4 -2 1 1003.41 46.48
-4 -2 -1 1101.62 46.58
4 2 -1 1187.47 46.65
-4 -2 1 1011.95 46.49
-4 -2 1 1087.42 46.58
4 2 1 1008.92 46.74
-4 3 -1 22.02 1.38
-4 -3 -1 26.94 2.28
4 3 -1 27.2 1.4
-4 3 1 32.17 1.69
4 -3 1 28.46 1.52
-4 -3 1 22.67 1.4
4 3 1 26.3 1.3
4 3 -1 22.87 1.78
-4 -3 1 26.55 1.45
4 3 1 26.01 1.55
-4 -4 1 15.1 1.05
-4 4 1 15.18 0.8
4 4 -1 15.87 0.95
4 -4 -1 17.85 0.99
4 -4 1 13.35 1.19
-4 4 1 12.67 1.37
4 4 1 16.18 0.95
-4 -4 1 14.2 1.03
4 4 1 16.05 1.15
-4 -4 1 14.73 1.09
4 4 1 15.66 1.17
4 4 1 14.64 0.91
-4 -5 1 34.38 1.83
4 -5 -1 36.46 1.76
4 5 -1 33.58 1.73
-4 5 1 31.52 1.61
-4 5 1 35.71 2.19
4 -5 1 36.7 2.01
4 5 1 33.28 1.72
-4 -5 -1 33.21 1.68
4 5 1 32.1 1.87
-4 -5 1 33.69 1.86
4 5 1 36.72 1.96
4 6 1 5.54 0.92
-4 -6 1 4.53 0.81
4 6 -1 3.99 0.55
4 -6 -1 5.31 0.62
-4 6 1 4.9 0.52
4 -6 1 4.12 0.72
-4 -6 1 5.58 0.87
4 -6 1 4.06 1.02
-4 6 1 3.71 1.35
-4 6 -1 3.86 0.54
4 6 1 5.77 0.71
4 6 1 4.05 0.83
-4 -6 -1 4.47 0.61
4 7 1 374.34 16.23
4 -7 -1 344.82 16.08
4 7 -1 335.56 16.05
4 -7 1 397.26 16.13
-4 7 1 343.04 16
-4 7 1 370.84 16.47
-4 7 -1 389.24 16.08
-4 7 1 360.65 16.25
4 7 1 368.4 16.06
-4 -7 -1 353.66 16.05
-4 -7 -1 352.46 16.03
4 8 1 212.44 9.13
-4 -8 1 171.13 8.85
-4 8 1 186.11 8.86
4 -8 -1 181.05 8.9
4 -8 1 227.07 8.98
-4 8 1 204.11 8.87
-4 8 1 193.57 9.36
-4 8 1 208.86 9.18
-4 8 -1 214.75 8.96
-4 -8 -1 199.15 8.89
-4 -8 1 192.14 8.98
-4 -8 -1 201.23 8.88
-4 -9 -1 14.98 1.09
-4 9 1 10.1 0.99
4 -9 1 16.31 1.17
-4 -9 1 13.24 0.95
-4 9 1 13.54 0.9
-4 -9 -1 15.19 0.99
-4 9 -1 17.28 0.99
-4 9 1 19.83 1.48
-4 -9 1 14.39 1.3
-4 -9 -1 18.04 1.17
4 9 1 18.87 1.53
4 -10 1 112.47 4.17
-4 10 1 76.79 3.9
-4 10 -1 75.03 3.92
-4 -10 1 76.43 3.91
-4 -10 -1 78.06 3.91
-4 10 1 99.67 4.47
-4 -10 -1 101.49 4.08
-4 -10 1 99.34 4.22
4 10 1 106.46 4.44
4 -11 1 6.36 0.92
-4 11 1 9.09 1.35
-4 -11 1 5.74 0.59
-4 -11 -1 5.63 0.55
-4 11 1 4.96 0.5
-4 11 -1 6.3 0.56
-4 -11 1 7.07 1.16
-4 -11 -1 7.29 0.96
4 11 1 8.46 1.41
-4 12 1 47.71 2.51
-4 -12 -1 48.69 2.04
-4 -12 1 48.13 2.27
4 12 1 49.29 2.58
-4 -12 1 33.72 1.6
-4 12 -1 28.12 1.6
-4 -13 1 24.65 1.87
-4 -13 -1 25.04 1.66
4 13 1 26.95 2.19
-4 -14 -1 106.8 5.13
-4 -14 1 106.02 5.31
4 14 1 111.45 5.65
-4 -15 -1 18.58 1.5
-4 -15 1 17.02 1.72
4 15 1 18.29 2.15
-4 15 1 19.13 2.41
-4 -16 -1 21.04 1.61
4 16 1 18.99 2.24
-4 16 1 14.54 2.38
4 -16 -1 17.47 1.47
4 16 1 18.19 1.56
-4 -16 -1 19.33 1.55
-4 -16 1 19.55 1.84
-4 -17 -1 6.11 1.24
4 17 1 4.58 1.94
-4 17 1 5.7 2.15
4 -17 -1 3.89 1.1
-4 -17 1 4.65 1.44
-4 -17 -1 3.18 1.19
4 17 1 2.78 1.07
-4 -18 -1 35.08 2.15
-4 18 1 33.58 3.15
4 18 1 38.72 3
-4 -18 -1 29.81 2.12
4 -18 -1 35.72 2.06
-4 -18 1 33.68 2.4
-4 -19 -1 26.16 1.82
-4 19 1 22.66 2.85
4 19 1 19.41 2.6
4 19 1 19.92 1.74
-4 -19 1 24.44 2.13
4 -19 -1 24.84 1.72
-4 -19 -1 25.54 1.84
-4 -20 -1 2.62 1.22
4 20 1 1.88 2.28
-4 20 1 1.12 2.39
4 -20 -1 2.53 1.1
4 -20 1 1.27 1.64
-4 -20 -1 2.29 1.28
-4 -20 1 4.35 1.64
-4 -21 -1 10.28 1.48
-4 21 1 14.48 2.83
4 21 1 9.42 2.63
4 -21 1 6.72 1.87
-4 -21 1 11.86 1.88
4 -21 -1 13.41 1.37
4 22 1 158.26 8.59
4 -22 1 159.6 7.77
-4 -22 1 147.8 7.76
-4 -23 1 26.42 2.51
-4 23 1 28.74 3.35
4 -23 1 23.93 2.38
-4 -23 1 28.61 2.4
-4 -24 1 3.1 1.73
-4 -24 1 -0.58 1.72
-4 24 1 1.01 2.62
-4 -25 1 9.98 2.03
-4 25 1 30.22 3.66
-4 26 -1 41.46 3.98
-4 26 1 43.16 4.04
-5 0 1 -0.14 0.57
-5 0 -1 -0.85 1.82
-5 0 1 0.14 0.56
5 0 1 -0.92 0.99
-5 0 -1 -0.08 0.81
-5 0 1 -0.36 0.6
5 -1 1 156.51 7.04
-5 1 1 151.41 7.08
-5 1 -1 172.69 7.2
5 1 -1 158.77 7.16
5 1 1 159.91 7.25
5 -1 1 160.52 7.2
5 -1 -1 168.82 7.09
-5 1 -1 162.59 7.07
-5 -1 -1 167.15 7.42
-5 -1 -1 179.16 7.18
-5 1 1 145.49 7.04
5 1 1 149.39 6.98
-5 -1 1 151.24 7
-5 -1 1 146.9 7.02
5 -1 -1 151.62 6.97
5 1 1 155.79 7.52
-5 -1 -1 158 7.55
5 -2 1 4100.47 175.93
-5 -2 1 3785.56 176
5 2 1 3969.36 176.15
-5 -2 -1 4206.38 176.13
5 -2 1 4052.28 176.01
-5 2 -1 4027.5 175.93
5 2 -1 3651.46 175.83
-5 2 1 4301.36 176.01
-5 -2 -1 4185.79 175.85
-5 -2 -1 4017.41 176
-5 -2 1 3948.74 175.89
-5 -2 1 3883.21 175.9
5 2 1 3966.18 176.22
-5 -2 1 4055.8 176.06
-5 -2 -1 4124.96 176.25
-5 -3 -1 97.55 4.6
5 3 -1 89.05 4.01
-5 3 -1 93.85 4.1
-5 -3 -1 87.76 4
-5 -3 1 84.87 4.13
5 3 1 86.2 4.19
-5 -3 1 85.2 4.09
5 3 -1 93.62 4.42
-5 -3 -1 93.77 4.19
5 3 1 86.5 4.01
5 3 -1 85.36 4.08
-5 -3 1 85.35 4.07
5 -3 1 86.08 4.14
-5 3 1 86.31 4.25
-5 -4 1 91.55 4.24
-5 4 1 98.15 4.5
5 -4 1 90.94 4.31
-5 -4 -1 101 4.98
5 4 1 91.19 4.32
5 4 1 89.34 4.15
-5 -4 1 86.47 4.21
5 4 -1 83.88 4.49
5 4 1 99.65 4.36
-5 -4 1 87.56 4.26
5 4 1 88.09 4.14
5 -5 1 101.59 5.03
-5 5 1 104.55 5.2
-5 -5 1 106.1 4.97
5 5 1 107.03 5.04
-5 -5 1 104.14 4.78
5 5 1 108.56 4.84
5 5 1 107.86 4.99
-5 -5 -1 101.69 4.82
-5 -5 1 112.48 4.98
5 -6 -1 579.53 24.02
5 6 -1 554.15 24
-5 6 1 567.72 24.37
5 6 1 536.32 23.95
5 6 1 527.07 24.08
-5 -6 -1 505.05 23.92
5 6 1 539.72 24.13
5 -7 1 23 1.32
-5 7 1 19.15 1.92
-5 7 -1 18.61 1.19
5 7 1 19.96 1.39
5 7 1 18.36 1.23
-5 -7 -1 19.5 1.18
5 -7 -1 20.82 1.22
5 7 -1 20.82 1.19
5 8 1 49.54 2.58
5 -8 -1 44.24 2.26
5 8 -1 42.87 2.21
-5 8 1 37.94 2.15
5 -8 1 47.27 2.32
-5 8 1 50.37 2.98
-5 8 -1 46.87 2.27
-5 8 1 50.6 2.53
5 8 1 41.11 2.37
-5 -8 -1 44.79 2.27
-5 -8 -1 43.89 2.23
5 9 1 266.47 11.19
-5 -9 1 211.24 10.87
5 9 -1 215.35 10.88
5 -9 -1 226.57 10.92
-5 9 1 239.06 10.86
5 -9 1 272.01 10.99
-5 9 1 237.68 11.45
-5 9 -1 262.27 10.99
-5 9 1 261.03 11.24
-5 -9 -1 254.94 10.93
-5 -9 1 253.33 11.03
5 9 1 251.69 11.05
-5 -9 -1 245.31 10.9
5 10 1 45.89 2.58
5 -10 -1 38.05 2.11
5 -10 1 44.76 2.26
-5 -10 1 34.34 2.05
-5 10 1 37.29 2.01
-5 10 1 46.55 2.53
-5 -10 -1 43 2.2
5 10 1 41.21 2.28
-5 -10 1 44.49 2.38
-5 -10 -1 44.02 2.17
-5 -11 -1 22.47 1.4
5 -11 1 24.94 1.46
-5 11 1 18.47 1.15
-5 11 -1 19.22 1.18
-5 -11 -1 18.44 1.17
-5 -11 1 18.49 1.18
-5 11 1 25.3 1.84
5 11 1 24.65 1.52
-5 -11 -1 23.91 1.43
-5 -11 1 25.05 1.67
5 11 1 26.13 1.87
-5 -12 -1 0.62 0.89
5 -12 1 1.32 0.85
-5 12 1 1.97 1.26
-5 12 -1 1 0.45
-5 -12 -1 1.53 0.48
-5 -12 1 0.8 0.48
-5 12 1 0.86 0.42
-5 -12 -1 1.45 0.93
5 12 1 1.69 0.88
-5 -12 1 1.98 1.2
5 12 1 2.49 1.4
-5 -13 -1 42.47 1.92
-5 13 1 43.19 2.41
-5 -13 -1 43 1.92
-5 -13 1 44.8 2.18
5 13 1 39.68 2
5 13 1 42.78 2.46
-5 -14 -1 10.97 1.25
5 14 1 15.72 1.91
5 14 1 10.66 1.32
-5 -14 -1 13 1.28
-5 -14 1 15.26 1.58
-5 -15 -1 2.71 1.08
-5 -15 1 3.41 1.36
-5 -15 -1 2.94 1.1
5 15 1 1.59 1.04
5 15 1 3.14 1.72
-5 -16 -1 7.11 1.19
-5 -16 1 7.44 1.47
-5 -16 -1 6.73 1.22
5 16 1 4.53 1.12
5 16 1 4.86 1.78
-5 16 1 7.93 2.18
-5 -17 -1 7.38 1.22
5 17 1 5.29 1.94
-5 17 1 8.97 2.31
5 -17 -1 6.89 1.16
-5 -17 -1 4.79 1.23
5 17 1 4.98 1.14
-5 -17 1 6.95 1.54
-5 -18 -1 101.93 5.03
-5 18 1 107.92 5.94
5 18 1 107.74 5.77
-5 -18 -1 102.51 5.06
-5 -18 1 110.62 5.29
5 -18 -1 106.52 4.98
5 18 1 91.25 5.04
-5 -19 -1 26.33 1.77
5 19 1 26.3 2.68
-5 19 1 19.78 2.84
-5 -19 1 18.71 2.01
5 -19 -1 24.59 1.69
-5 -20 -1 2.33 1.18
-5 20 1 0.74 2.46
5 20 1 0.48 2.19
5 -20 -1 2.24 1.06
-5 -20 1 4.8 1.65
-5 21 1 28.02 3.34
5 -21 1 27.98 2.58
-5 -21 1 36.96 2.57
-5 -21 -1 33.13 2.21
-5 -22 1 110.09 5.19
-5 22 1 109.28 6.13
5 -22 1 89.13 4.97
-5 -22 1 83.18 4.97
-5 -23 1 25 2.33
-5 23 1 20.96 3.15
-5 -23 1 19.03 2.21
5 -23 1 17.46 2.13
-5 -24 1 -0.05 1.69
-5 -24 1 -2.17 1.76
-5 24 1 0.49 2.54
-5 -25 1 36.36 2.87
-5 25 1 46.53 4.04
-5 26 -1 67.63 5.3
-5 26 1 73.48 5.39
6 0 1 -1.35 1.13
-6 0 1 -0.34 0.68
-6 0 -1 -0.9 0.88
-6 0 -1 -0.37 2.01
6 0 -1 0.62 0.6
-6 0 1 0.12 0.6
6 0 -1 0.01 0.52
-6 0 1 -0.14 0.62
-6 1 1 687.58 27.45
6 -1 1 609.67 27.37
-6 1 -1 639.05 27.51
6 1 -1 583.41 27.45
6 -1 -1 574.16 27.43
6 1 1 585.52 27.54
6 -1 1 548.09 27.51
-6 1 -1 592.4 27.38
-6 -1 -1 615.13 27.72
6 1 1 629.24 27.32
-6 -1 1 662.11 27.4
-6 -1 1 632.14 27.36
-6 -1 -1 624.44 27.86
6 -2 1 17.37 1.17
-6 -2 1 19.08 1.47
6 -2 -1 19.4 1.14
-6 -2 -1 19.37 1.63
6 2 1 17.95 1.84
6 -2 1 17.48 1.25
-6 2 -1 20.67 1.17
-6 2 1 16.83 1.24
6 2 1 16.97 1.01
-6 -2 -1 20.9 1.32
-6 -2 1 17.49 1.12
-6 -2 1 18.35 1.1
6 2 -1 17.2 1.16
-6 -2 1 17.19 1.83
-6 -2 -1 20.26 2.14
-6 -3 1 238.8 11.69
-6 -3 -1 257.4 11.81
-6 3 -1 244.94 11.43
-6 3 1 262.59 11.58
6 -3 1 253.29 11.48
-6 -3 -1 264.66 11.37
6 3 1 262.96 11.37
-6 -3 -1 255.3 11.53
-6 -3 1 251.31 11.41
-6 -3 1 249.55 11.43
6 3 -1 234.86 11.73
6 -4 1 1.95 0.8
-6 -4 -1 0.85 1.8
6 4 -1 1.4 0.5
-6 4 -1 1.35 0.61
-6 4 1 0.73 1.01
6 4 -1 0.93 0.72
6 4 1 1.79 0.81
-6 -4 1 1.56 0.68
6 4 1 1.48 0.6
-6 -4 -1 1.28 0.78
-6 -4 1 1.2 0.78
6 4 -1 0.96 1.41
6 4 1 1.36 0.57
6 4 1 0.5 0.93
-6 -5 1 840.64 36.63
-6 -5 -1 806.97 37.16
6 5 -1 766.3 36.52
-6 5 1 881.26 36.9
6 -5 1 814.85 36.69
-6 -5 1 774.86 36.58
6 5 1 844.53 36.54
-6 -5 1 818.19 36.64
6 5 1 835.67 36.53
6 5 -1 793.68 36.8
6 5 1 840.04 36.71
-6 -5 1 847.92 36.51
6 5 1 887.02 36.73
-6 6 1 58.54 3.36
6 6 1 63.56 3.06
6 6 1 60.72 2.9
-6 -6 1 58.1 2.82
-6 -6 -1 59.56 2.86
6 6 1 61.59 3.16
6 -7 1 394.28 18.02
-6 7 1 460.64 18.55
6 7 1 394.34 18.11
-6 -7 -1 385.81 17.96
6 -7 -1 419.13 18.06
6 7 -1 407.38 18.03
6 -8 1 64.46 2.89
-6 8 1 53.96 3.44
-6 8 -1 59.46 2.82
6 8 1 55.79 2.92
-6 -8 -1 54.96 2.77
6 -8 -1 53.48 2.82
6 8 -1 56.38 2.81
6 -9 1 908.68 39.31
-6 9 1 917.73 39.85
-6 9 1 932.58 39.53
-6 9 -1 925.29 39.32
-6 -9 -1 866.23 39.25
6 9 1 867.64 39.38
-6 -9 1 893.42 39.35
6 9 -1 856.56 39.28
6 -9 -1 841.11 39.3
-6 -10 1 0.64 0.56
6 10 -1 0.61 0.49
6 -10 -1 0.23 0.6
6 -10 1 0.7 0.78
-6 10 1 -0.07 1.64
-6 10 1 0.29 1.05
-6 10 -1 0.29 0.69
-6 -10 1 1.09 1.03
6 10 1 0.1 0.77
-6 -10 -1 0.09 0.84
-6 -10 -1 0.48 0.75
6 -11 -1 7.05 0.81
6 -11 1 10.19 1
-6 -11 1 7.54 0.76
-6 11 1 7.15 0.7
-6 11 1 8.33 1.31
-6 -11 1 8.95 1.24
-6 -11 -1 8.16 1.05
6 11 1 9.96 1.07
-6 -11 -1 9.22 1
-6 -12 -1 3.13 0.9
6 -12 1 3.67 0.91
-6 12 1 3.72 1.31
6 12 1 3.38 1.39
-6 -12 1 3.56 1.18
6 12 1 3.82 0.96
-6 -12 -1 3.79 1.01
-6 -12 -1 2.68 0.63
-6 -12 1 2.89 0.6
-6 12 1 1.94 0.52
-6 12 -1 2.05 0.57
-6 -13 -1 70.05 3.53
-6 13 -1 72.93 3.56
-6 13 1 60.66 3.51
-6 -13 1 67.26 3.54
-6 -13 -1 94.52 3.82
-6 13 1 104.56 4.39
-6 -13 -1 98.3 3.87
-6 -13 1 99.45 4.04
6 13 1 92.8 3.95
6 13 1 99.2 4.39
6 14 1 3.81 1.56
-6 14 -1 1.85 0.35
-6 14 1 5.2 1.46
-6 -14 -1 5.25 1.07
-6 -14 1 5.46 1.31
6 14 1 3.65 1.01
-6 -14 -1 4.08 1.04
6 -14 1 4.09 0.45
-6 -15 -1 217.79 10.09
6 15 1 218.74 10.59
-6 -15 1 229.45 10.28
6 15 1 208.54 10.17
-6 -15 -1 226.39 10.13
-6 -16 -1 3.95 1.13
6 16 1 1.8 0.98
-6 -16 1 3.76 1.43
-6 -16 -1 2.57 1.19
6 16 1 4.8 1.76
-6 -17 -1 43.18 2.5
-6 -17 1 47.29 2.81
6 17 1 38.98 2.49
-6 17 1 46.03 3.51
-6 -18 -1 4.81 1.24
6 -18 -1 3.77 1.19
6 18 1 0.67 1.01
-6 -18 1 3.74 1.48
-6 -19 -1 87.5 4.37
-6 -19 1 92.56 4.65
6 -19 -1 84.52 4.26
-6 19 1 93.32 5.38
6 19 1 82.35 4.39
-6 -20 1 -3.09 1.68
-6 -20 -1 1.01 1.17
-6 20 1 -2.03 2.39
6 -20 -1 -0.12 1.07
-6 -20 1 0.81 1.56
-6 -21 1 73.04 4.11
-6 21 1 69.38 4.87
-6 -21 -1 67.34 3.71
-6 -21 1 76.57 4.06
-6 -22 1 31.8 2.42
-6 22 1 37.5 3.58
-6 -22 1 13.94 2.16
6 -22 1 22.63 2.26
-6 -23 1 31.03 2.61
-6 23 1 33.03 3.51
-6 -23 1 34.51 2.57
6 -23 1 28.54 2.5
-6 -24 1 -0.05 1.66
-6 -24 1 -1.62 1.77
-6 24 1 2.35 2.5
-6 -25 1 8.11 1.99
-6 25 1 22.23 3.21
-7 0 1 -0.1 0.71
-7 0 -1 -0.89 0.93
7 0 1 -1.2 1.23
-7 0 -1 -0.85 2.18
7 0 -1 0.25 0.62
-7 0 1 0.16 0.64
7 0 1 -0.12 0.61
7 0 -1 0.71 0.57
-7 0 1 0.02 0.67
-7 1 -1 184.56 8.1
7 1 -1 180.02 8.07
7 -1 1 169.6 8.14
-7 1 -1 182.57 7.95
7 -1 1 178.39 7.93
7 1 1 176.91 7.93
7 -1 -1 181.19 8.07
-7 -1 1 192.04 8.23
-7 -1 -1 196.58 8.36
-7 -1 1 166.82 7.93
7 1 1 166.46 7.86
7 -1 -1 175.82 7.92
-7 -1 -1 180.09 8.6
-7 1 1 171.66 7.99
7 -1 1 160.62 7.91
7 -2 1 1616.28 74.35
7 -2 -1 1587.07 74.38
7 2 -1 1626.92 74.53
7 -2 1 1544.2 74.46
-7 -2 -1 1676.3 74.54
-7 -2 1 1659.07 74.43
-7 2 -1 1754.5 74.37
-7 2 1 1710.38 74.44
-7 -2 -1 1861.81 74.49
7 2 1 1667.47 74.27
-7 -2 1 1685.21 74.33
-7 -2 1 1706.61 74.32
-7 -2 1 1666.6 74.63
-7 -2 -1 1727.52 74.81
7 2 -1 1736.08 74.34
7 -3 1 103.49 4.93
-7 -3 1 105.8 5.17
-7 -3 -1 109.56 5.3
7 -3 1 108.71 5.02
-7 3 -1 116.22 4.91
-7 3 1 99.43 5.03
-7 -3 -1 103.31 4.8
7 3 1 99.28 4.8
-7 -3 1 102.85 4.85
-7 -3 -1 110.94 4.99
-7 -3 1 103.62 4.87
7 3 -1 104.02 5.38
-7 -3 1 108.36 5.3
-7 -4 1 124.62 6.48
-7 -4 -1 121.93 6.59
7 -4 -1 131.88 5.85
-7 4 -1 123.14 6.04
-7 -4 -1 139.72 5.99
7 4 1 135.53 6.01
7 4 1 131.85 5.99
-7 -4 1 131.65 6.04
-7 -4 -1 135.45 6.17
7 4 -1 124.63 6.03
7 4 1 137.36 6.22
7 4 -1 116.82 6.47
-7 4 1 136.74 6.31
7 -4 1 130.47 6.12
-7 -5 -1 5.56 1.97
-7 5 1 6.07 1.34
7 5 1 4.52 0.73
-7 -5 1 5.79 0.85
7 5 1 3.95 1.11
7 5 1 4.32 0.71
7 5 -1 3.98 1.57
7 6 1 91.68 4.37
-7 -6 1 85.08 4.13
-7 -6 -1 80.51 5.18
7 6 1 93.14 4.47
7 6 -1 88.9 4.66
-7 7 1 127.86 6.31
7 7 1 138.08 5.99
-7 -7 -1 119.28 5.76
-7 -7 1 122.81 5.89
7 7 1 127.92 6.07
7 -8 1 42.2 2.5
7 8 1 41.38 2.58
-7 -8 -1 49.61 2.46
7 -8 -1 52.16 2.5
7 8 -1 49 2.46
7 -9 1 153.64 6.6
-7 9 1 131.66 7.15
-7 9 -1 145.56 6.59
7 9 1 145.16 6.68
-7 -9 -1 135.84 6.51
7 9 -1 139.04 6.57
7 -9 -1 138.32 6.59
7 -10 1 24.22 1.54
-7 10 1 28.61 2.43
7 10 1 22.07 1.6
-7 10 1 26.7 1.89
-7 10 -1 25.58 1.53
-7 -10 -1 24.14 1.51
-7 -10 1 25.41 1.7
7 -10 -1 23.28 1.5
7 10 -1 22.02 1.42
7 11 -1 15.89 1.1
7 -11 -1 16.02 1.17
7 -11 1 19.28 1.33
-7 11 1 17.44 2.22
7 11 1 16.63 1.36
-7 11 -1 17.07 1.31
-7 11 1 19.27 1.7
-7 -11 1 15.97 1.5
-7 -11 -1 18.35 1.28
-7 -11 1 14.82 1.11
7 -12 1 15.55 1.27
-7 12 1 20.61 1.72
7 12 1 14.23 1.34
7 -12 -1 16.04 1.2
-7 -12 1 17.71 1.53
-7 -12 -1 15.82 1.29
-7 12 1 14.91 1.03
-7 -12 1 11.95 1.05
-7 13 1 6.37 1.41
-7 -13 -1 5.76 1.02
7 13 1 4.5 1.03
-7 -13 1 5.15 1.29
-7 13 -1 4.21 0.65
-7 13 1 4.17 0.62
-7 -13 1 5.41 0.68
-7 -13 -1 4.5 0.72
-7 14 1 24.43 1.97
7 14 1 20.2 1.49
7 14 1 15.28 0.93
-7 -14 1 24 1.74
-7 -14 -1 25.74 1.52
-7 -14 -1 12.56 1.03
-7 14 -1 19.72 1.09
-7 14 1 16.8 1.04
-7 15 1 1.16 1.4
-7 -15 -1 2.19 1.07
7 15 1 1.94 1.03
-7 -15 1 3.11 1.34
-7 -16 1 21.46 1.87
-7 -16 -1 20.3 1.6
7 16 1 15.66 1.55
-7 -17 1 39.75 2.6
-7 -17 -1 36.77 2.27
7 17 1 37.43 2.35
7 18 1 1.46 0.99
-7 -18 1 7.13 1.57
-7 -18 -1 4.96 1.19
-7 -18 1 2.68 1.59
-7 18 1 1.93 2.19
-7 -19 1 5.95 1.77
-7 -19 -1 4.32 1.23
-7 19 1 9.25 2.57
-7 -19 1 6.1 1.6
7 -19 -1 3.07 1.11
-7 -20 1 -0.84 1.65
-7 -20 -1 1.08 1.18
-7 20 1 -1.43 2.41
-7 -20 1 4.09 1.62
7 -20 -1 1.11 1.04
-7 -21 1 12.84 1.85
-7 -21 -1 6.14 1.31
-7 21 1 12.64 2.81
-7 -21 1 4.39 1.77
-7 -22 1 62.5 3.69
-7 22 1 64.22 4.61
7 -22 1 56.55 3.63
-7 -22 1 64.47 3.69
-7 -23 1 11.44 1.91
-7 23 1 14.74 2.96
-7 -23 1 10.34 1.93
7 -23 1 6.7 1.79
-7 -24 1 1.82 1.66
-7 -24 1 0.83 1.77
-7 24 1 0.25 2.55
-7 25 1 10.91 2.95
8 0 1 -1.16 1.33
-8 0 1 -0.35 0.8
8 0 1 0.94 0.66
-8 0 -1 0.04 0.94
-8 0 -1 -1.79 2.29
8 0 -1 0.05 0.67
8 0 1 -0.06 0.59
-8 0 1 0.39 0.74
8 0 -1 1.29 0.62
-8 0 1 -0.35 0.8
-8 1 1 101.31 4.16
-8 1 -1 81.4 4.01
8 1 1 79.91 4.02
-8 -1 -1 80.21 4.43
8 -1 -1 72.43 4.18
-8 -1 1 76.5 4.28
8 -1 1 82.02 4
-8 -1 1 78.56 3.83
8 1 -1 77.91 4.19
-8 1 -1 82.3 4.2
8 -1 -1 102.12 4.05
8 1 1 100.29 3.96
8 1 -1 89.28 3.98
-8 -1 -1 85.92 4.97
8 -2 1 0.75 0.65
-8 2 1 0.69 0.85
8 2 -1 1.49 1.43
-8 -2 -1 0.31 1.41
8 -2 -1 0.68 0.74
8 2 1 0.81 0.55
-8 2 -1 0.63 0.65
-8 -2 -1 0.28 0.81
-8 -2 1 0.65 0.71
-8 -2 1 1.49 1.97
8 2 -1 0.12 0.7
-8 -2 -1 -0.5 1.96
8 -3 1 74.71 3.39
-8 -3 -1 63.2 3.74
8 -3 -1 51.73 3.33
-8 -3 1 59.42 3.64
-8 3 -1 59.18 3.33
-8 3 1 89.87 3.66
-8 -3 -1 84.13 3.32
-8 -3 -1 65.48 3.46
-8 -3 1 71.49 3.36
8 3 1 73.82 3.28
-8 -3 1 71.57 3.34
-8 -3 -1 64.87 4.16
-8 -3 1 56.63 3.91
-8 -4 -1 18.33 2.04
-8 -4 1 16.28 1.88
8 -4 -1 17.5 0.83
-8 4 1 14.03 1.51
-8 -4 -1 16.09 1.06
8 4 1 16.72 1.08
-8 -4 -1 15.82 1.3
-8 -4 1 17.18 1.18
8 4 1 17.25 1.48
8 4 -1 15.51 2.11
-8 -5 -1 1.93 1.9
-8 -5 1 0.86 1.8
8 -5 -1 2.78 0.33
-8 -5 -1 3.34 0.65
-8 -5 1 3.07 0.79
-8 -5 -1 3.55 0.9
8 5 -1 2.42 1.74
8 5 1 4.22 1.17
8 5 1 3.23 0.71
-8 5 1 3.55 1.28
-8 -6 -1 5.21 2.19
-8 -6 1 5.17 0.73
8 6 -1 6.36 1.72
8 6 1 6.52 1.22
-8 6 1 6.97 1.49
-8 -7 -1 128.43 7.3
-8 -7 1 128 6.18
8 7 1 142.18 6.57
-8 -7 1 137.94 6.34
-8 7 1 154.73 6.87
8 -8 1 51.76 2.55
-8 8 1 45.01 3.24
8 8 1 51.67 2.92
-8 -8 -1 48.44 2.5
-8 -8 1 47.87 2.64
8 -9 -1 19.72 1.37
8 9 -1 21.82 1.34
8 -9 1 22.38 1.43
-8 9 1 19.16 2.35
-8 9 -1 20.7 1.34
8 9 1 22.33 1.54
-8 -9 -1 20.15 1.41
-8 -9 1 22.39 1.6
8 10 -1 20.65 1.3
8 -10 -1 18.54 1.34
8 -10 1 21.58 1.4
-8 10 1 16.99 2.32
8 10 1 22.25 1.51
-8 10 -1 16.52 1.31
-8 -10 1 20.2 1.55
-8 -10 -1 20.04 1.38
-8 -10 1 18.17 1.57
8 -11 -1 4.32 0.84
8 11 -1 4.6 0.75
8 -11 1 4.1 0.93
-8 11 1 8 2.05
-8 11 1 8.68 1.39
-8 11 -1 6.81 0.95
-8 -11 1 5.48 1.21
8 11 1 4.85 1.05
-8 -11 -1 6.29 0.99
-8 -11 1 4.63 1.21
8 -12 -1 0.1 0.68
8 12 -1 0.03 0.56
8 -12 1 0.78 0.82
-8 -12 1 0.13 0.63
-8 12 -1 -1.15 0.85
-8 12 1 -0.22 1.14
8 12 1 -0.59 0.93
-8 -12 1 0.04 1.11
-8 -12 -1 1.08 0.91
-8 -12 1 -0.11 1.26
8 -13 -1 11.08 1.13
8 -13 1 14.26 1.23
-8 13 1 17.99 1.68
-8 -13 1 14.75 1.6
-8 -13 -1 17.06 1.28
8 13 1 11.93 1.34
-8 -13 1 17.86 1.54
-8 13 1 9.61 0.91
-8 -13 1 8.67 0.98
-8 14 1 32.84 2.3
8 14 1 32.2 1.88
-8 -14 1 31.06 2.06
-8 -14 1 38.02 2.12
-8 -14 -1 32.49 1.77
-8 14 -1 22.56 1.47
-8 -14 -1 24.78 1.49
-8 14 1 19.11 1.39
-8 15 -1 16.07 1.13
-8 15 1 10.32 1.04
8 -15 1 24.84 1.19
8 15 1 20.56 1
8 15 1 27.33 1.66
-8 15 1 29.11 2.16
-8 -15 -1 30.65 1.65
-8 -15 1 28.96 1.95
-8 -15 1 27.53 1.98
-8 -16 1 5.31 1.45
-8 -16 1 1.39 1.39
-8 -16 -1 3.23 1.14
-8 -17 1 42.52 2.61
-8 -17 -1 37.74 2.31
-8 -17 1 33.71 2.61
-8 -18 1 22.41 2.04
-8 -18 -1 20.34 1.66
-8 -18 1 17.66 2.01
-8 -19 1 8.67 1.68
8 -19 -1 4.71 1.16
-8 -19 -1 7.09 1.31
-8 -19 1 9.02 1.74
-8 19 1 2.85 2.49
-8 -20 -1 9.98 1.41
-8 -20 1 7.07 1.74
-8 20 1 6.33 2.58
-8 -20 1 8.53 1.78
-8 -21 1 6 1.74
-8 21 1 2.8 2.6
-8 -21 -1 5.49 1.34
-8 -21 1 7.83 1.78
-8 -22 1 31.73 2.49
-8 22 1 35.79 3.54
-8 -22 1 25.04 2.46
-8 -23 1 6.03 1.77
-8 23 1 9.31 2.84
-8 -23 1 8.04 1.87
-8 -24 1 2.61 1.7
-8 24 1 0.89 2.52
-8 25 1 8.51 2.85
-9 0 -1 0.97 1
-9 0 1 -0.3 0.83
9 0 1 0.16 0.63
-9 0 -1 1.54 2.43
-9 0 1 0.33 0.77
9 0 1 0.95 0.64
9 0 -1 0.73 0.64
-9 0 1 -0.59 0.83
-9 -1 1 203.57 9.42
-9 1 1 197.4 9.45
9 1 -1 194.56 9.5
-9 1 -1 217.23 9.58
9 1 1 222.81 9.36
-9 -1 -1 224.73 9.8
-9 -1 1 221.94 9.67
-9 1 -1 209.01 9.36
-9 -1 1 212.13 9.21
9 -1 -1 193.49 9.57
9 1 1 194.03 9.28
9 1 -1 198.99 9.3
-9 -1 -1 197.28 10.15
-9 2 -1 45.04 2.49
-9 -2 -1 35.88 3.09
9 2 1 37 2.4
-9 2 1 76.71 2.82
9 2 1 66.99 2.44
9 2 -1 43.37 2.97
9 -2 -1 37.96 2.58
-9 -2 -1 47.81 3.67
-9 -2 1 47.11 3.43
-9 3 1 9.38 1.24
-9 -3 1 9.06 1.33
-9 -3 -1 7.79 1.54
9 -3 -1 6.63 0.95
-9 -3 -1 7.6 0.83
-9 -3 1 7.78 0.93
-9 -3 -1 7.91 1.1
-9 -3 -1 7.74 2.23
-9 -3 1 6.61 1.94
-9 -4 -1 186.24 9.19
-9 -4 1 183.97 9.09
-9 4 1 203.18 9.02
-9 -4 -1 197.44 8.7
-9 -4 -1 187.25 8.87
9 4 -1 169.82 9.26
9 4 1 199.48 8.95
-9 -5 -1 64.47 3.87
-9 -5 1 65.43 3.77
9 -5 -1 64.17 2.87
-9 5 1 61.98 3.52
-9 -5 -1 61.07 3.05
-9 -5 -1 62.4 3.25
-9 -5 1 62.23 3.13
9 5 1 62.36 3.38
9 5 -1 65.03 3.85
-9 -6 -1 69.52 4.52
-9 -6 1 67.76 4.41
9 -6 -1 73.47 3.35
-9 -6 -1 75.1 3.54
-9 -6 1 75.51 3.57
-9 -6 1 71.87 3.61
9 6 1 72.66 3.9
-9 6 1 82.05 4.14
-9 -7 -1 3.35 2.33
-9 -7 1 6.77 2.31
-9 -7 1 5.07 0.74
-9 7 1 4.27 1.65
9 7 1 4.64 1.3
-9 -7 1 5.85 1.01
9 8 1 5.35 1.42
-9 8 1 6.49 1.71
-9 -8 -1 3.19 2.47
-9 -8 1 6.57 1.09
-9 -9 -1 31.3 3.47
9 -9 1 33.01 1.81
-9 9 1 29.14 2.68
-9 -9 -1 29.87 1.77
-9 -9 1 27.1 1.92
9 10 -1 83.16 4.17
9 -10 -1 79.72 4.19
9 -10 1 93.53 4.17
-9 10 1 87.6 5.06
-9 10 -1 88.71 4.18
-9 -10 -1 82.75 4.13
-9 -10 1 86.15 4.26
-9 -10 1 83.05 4.27
9 11 -1 0.98 0.64
9 -11 -1 0.76 0.77
9 -11 1 0.2 0.85
-9 11 1 0.63 2.08
-9 11 1 2.06 1.17
-9 11 -1 1.26 0.75
-9 -11 1 0.21 1.1
-9 -11 -1 1.09 0.91
-9 -11 1 0.28 1.13
9 12 -1 1.67 0.69
9 -12 -1 1.5 0.77
9 -12 1 1.78 0.86
-9 12 1 3.64 2.07
-9 12 1 1.75 1.26
-9 12 -1 3.34 0.95
-9 -12 1 2.35 1.21
-9 -12 1 2.87 1.24
-9 -12 -1 3.85 0.99
9 13 -1 42.5 2.44
9 -13 -1 40.47 2.49
9 -13 1 53.93 2.57
-9 13 -1 44.84 2.62
-9 13 1 48.05 2.93
-9 -13 1 49.23 2.76
-9 -13 -1 49.74 2.55
-9 -13 1 47.24 2.76
-9 14 1 83.21 4.03
-9 -14 1 79.97 3.73
-9 -14 -1 80.2 3.5
-9 -14 1 82.91 3.73
-9 15 -1 29.79 2.08
-9 -15 -1 36.39 2.11
9 15 1 43.69 2.04
-9 15 1 46.26 2.95
-9 -15 1 53.82 2.74
-9 -15 -1 51.87 2.45
-9 -15 1 48.78 2.7
-9 16 1 3.33 1.58
-9 -16 1 7.96 1.52
-9 -16 -1 6.7 1.22
-9 -16 1 5.3 1.48
-9 16 -1 2.64 0.6
-9 -17 1 13.69 1.76
-9 -17 -1 13.44 1.45
-9 -17 1 12.4 1.76
-9 -18 1 146.05 6.97
-9 -18 -1 139.03 6.74
-9 -18 1 141.24 6.95
-9 -19 1 19.18 2.02
-9 -19 -1 16.49 1.62
-9 -19 1 16.79 2.06
-9 -20 1 6 1.75
-9 -20 -1 1.74 1.26
-9 -20 1 4.85 1.64
-9 -21 1 2.72 1.67
-9 -21 1 7.09 1.79
-9 -21 -1 5.01 1.3
-9 22 1 18.29 3.13
-9 -22 1 20.53 2.16
-9 -22 1 19.1 2.18
-9 23 1 34.55 3.71
-9 -23 1 33.75 2.63
-9 24 1 2.81 2.59
-9 -24 1 1.79 1.64
-9 25 1 3.54 2.75
10 0 -1 -1.14 1.11
10 0 1 0.83 0.71
-10 0 -1 -1.05 1.07
-10 0 1 -0.52 0.89
10 0 1 0.24 0.63
-10 0 1 -0.69 0.96
-10 0 -1 -1.28 2.57
-10 1 -1 200.27 9.74
-10 -1 -1 188.44 9.9
10 1 -1 190.95 9.68
-10 -1 1 192.91 9.79
-10 1 -1 199.31 9.51
10 -1 -1 169.75 9.73
-10 -1 1 205.9 9.36
10 1 1 187.14 9.47
10 1 1 247.35 9.48
-10 1 1 263.24 9.75
-10 -1 1 260.95 9.7
-10 -1 -1 189.9 10.38
-10 -1 1 201.49 10.29
-10 2 -1 429.24 17.98
-10 -2 1 425.3 18.43
10 2 1 443.14 17.96
-10 -2 -1 435.52 18.57
-10 2 1 389.69 18.09
10 2 -1 379.04 18.2
10 -2 -1 361.26 18.09
-10 -2 -1 378.32 18.63
-10 -2 1 375.44 18.46
10 2 1 382.06 17.86
-10 -3 -1 20.44 2.85
-10 -3 1 18.37 2.59
10 3 -1 28.52 1.93
-10 3 1 30.76 1.95
-10 4 1 58.06 3.3
-10 -4 -1 61.54 2.95
-10 -4 -1 62.16 3.58
-10 -4 1 63.86 3.44
10 4 1 58.57 3.28
10 4 -1 56.05 3.22
10 -5 -1 318.62 14.18
-10 5 1 353.04 14.8
-10 -5 -1 321.94 14.35
-10 -5 1 299.24 14.79
-10 -5 -1 300.26 14.9
10 5 1 323.24 14.63
-10 -6 -1 13.78 2.19
-10 -6 1 11.59 2.2
10 -6 -1 12.57 0.68
-10 -6 1 10.8 1.01
-10 -6 -1 11.49 1
-10 6 1 9.13 1.73
-10 -6 1 11.68 1.15
10 6 1 11.25 1.52
-10 -7 -1 76.09 4.92
-10 -7 1 78.08 4.93
-10 -7 1 77.29 3.89
-10 -7 1 81.73 4.02
10 7 1 86.33 4.34
-10 7 1 95.15 4.67
-10 -8 -1 21 2.87
-10 -8 1 15.72 2.72
-10 8 1 14.9 2.09
-10 -8 1 16.8 1.2
-10 -8 1 18.55 1.46
10 8 1 20.88 1.89
10 9 1 139.06 6.43
-10 9 1 155.07 6.93
10 -9 1 120.1 5.99
-10 -9 -1 100.95 7.19
-10 -9 1 129.8 6.11
10 -10 -1 2.37 0.78
-10 -10 -1 1.1 2.92
10 10 -1 3.54 0.75
10 -10 1 3.69 0.88
-10 10 1 2.77 1.99
-10 -10 1 3.93 1.12
-10 -10 -1 2.77 0.96
-10 -10 1 3.36 1.17
10 11 -1 50.4 2.91
-10 -11 -1 45.92 4.62
10 -11 -1 50.37 2.94
10 -11 1 59.83 2.9
-10 11 1 54.22 3.92
-10 11 -1 61.18 2.98
-10 -11 -1 57.12 2.92
-10 -11 1 56.78 3.07
-10 -11 1 56.78 3.07
10 -12 -1 17.65 1.41
10 12 -1 16.97 1.3
10 -12 1 20.7 1.42
-10 12 1 18.83 2.54
-10 12 1 16.87 1.73
-10 12 -1 17.49 1.39
-10 -12 1 17.4 1.64
-10 -12 -1 18.05 1.44
-10 -12 1 17.49 1.64
10 13 -1 3.49 0.82
10 -13 -1 5.71 0.98
10 -13 1 5.26 0.99
-10 13 1 3.35 1.41
-10 13 -1 5.7 1.03
-10 13 1 2.29 2.28
-10 -13 -1 5.72 1.1
-10 -13 1 6.12 1.36
-10 -13 1 4.83 1.34
10 -14 -1 0.23 0.82
-10 14 1 -0.58 1.34
-10 14 -1 -1.44 1.02
-10 -14 -1 2.41 1.09
-10 -14 1 0.21 1.32
-10 -14 1 0.38 1.32
-10 15 1 294.23 11.63
-10 -15 1 265.41 11.21
-10 -15 1 267.21 11.2
-10 -15 -1 279.47 11.04
-10 -15 -1 192.29 10.87
-10 15 -1 215.65 10.93
10 16 1 17.6 1.03
-10 16 1 20.17 2.09
-10 -16 1 20.89 1.89
-10 -16 1 23.13 1.91
-10 -16 -1 24.27 1.61
-10 17 1 33.18 2.75
-10 -17 -1 37.93 2.27
-10 -17 1 37.93 2.57
-10 -17 1 35.69 2.53
-10 -18 -1 2.71 1.22
-10 -18 1 4.35 1.63
-10 -18 1 3.58 1.59
-10 -19 1 193.18 8.94
-10 -19 -1 179.58 8.67
-10 -19 1 188.06 8.92
-10 -20 1 6.65 1.77
-10 -20 -1 3.6 1.29
-10 -20 1 5.68 1.71
-10 -21 -1 16.26 1.65
-10 -21 1 17.51 2.04
-10 22 1 6.13 2.76
-10 -22 1 10.05 1.85
-10 -23 1 41.83 2.88
-10 23 1 40.86 3.95
-10 -24 1 0.26 1.59
-10 24 1 1.18 2.72
-10 25 1 2.24 2.79
-10 -25 -1 -7.44 6.45
11 0 -1 -2.63 1.26
-11 0 1 -1.71 0.97
-11 0 -1 1.13 2.71
-11 0 1 0.23 0.46
-11 0 -1 -1.29 1.14
-11 0 1 -0.41 0.91
11 1 -1 17.19 1.92
-11 1 -1 21.22 1.68
-11 -1 1 20.93 1.78
-11 -1 -1 20.26 1.95
11 1 1 22.15 1.35
-11 -1 1 22.32 1.18
-11 1 -1 22.11 1.41
-11 -1 1 19.61 1.54
-11 1 1 19.79 1.65
-11 -1 -1 21.77 3.18
-11 -1 1 22.14 2.87
-11 -2 -1 2746.96 123.84
11 2 1 2733.34 123.26
-11 -2 1 2792.6 123.73
-11 -2 -1 2546.28 123.95
-11 -2 1 2611.3 123.83
-11 -3 -1 1.11 1.62
11 3 1 2.24 0.71
-11 3 1 1.48 1.21
-11 -3 1 2.84 2.14
-11 -3 -1 2.64 2.39
-11 4 1 53.02 2.74
-11 -4 1 44.62 2.34
-11 -4 -1 50.53 2.3
-11 -4 -1 24.09 2.74
-11 -4 1 26.22 2.64
11 4 -1 45.41 2.61
-11 -4 1 26.55 3.23
11 -5 -1 5.25 0.45
-11 5 1 4.07 1.45
-11 -5 -1 5.44 0.86
-11 -5 1 5.4 1.69
-11 -5 -1 5.55 1.83
11 5 1 4.21 1.42
11 5 -1 5.19 1.35
11 -6 -1 81.89 3.76
-11 -6 -1 86.7 4.01
-11 -6 -1 76.82 4.83
-11 -6 1 73.99 4.7
11 6 1 83.56 4.39
-11 -7 -1 77.7 4.65
-11 -7 1 76.79 4.61
11 -7 -1 80.01 3.42
-11 -7 -1 71.53 3.64
-11 -7 1 67.33 3.63
-11 7 1 77.23 4.34
-11 -7 1 69.71 3.74
11 7 1 71.57 4.06
-11 -8 1 0.36 2.42
-11 -8 -1 -0.49 2.37
11 8 1 1.96 1.46
-11 8 1 1.53 1.78
-11 -8 -1 0.25 0.85
-11 -8 1 0.91 0.78
-11 -8 1 2.36 1.06
-11 -9 -1 62.62 4.71
-11 -9 1 65.4 4.69
-11 9 1 66.66 4.27
11 -9 1 71.44 3.4
-11 -9 1 63.65 3.5
11 9 1 72.37 3.94
11 -10 1 244.71 10.41
-11 10 1 230.66 11.26
-11 -10 1 218.17 10.49
-11 -10 -1 194.77 11.56
-11 -10 1 215.31 11.56
11 -11 -1 7.38 1.03
11 11 -1 7.73 1
-11 -11 -1 6.57 3.22
11 -11 1 8.02 1.02
-11 11 1 3.08 2.37
-11 11 -1 9.49 1.03
-11 -11 1 7.28 1.3
-11 -11 1 8.5 1.36
11 -12 1 14 1.24
-11 12 1 15.78 2.59
-11 12 1 16.05 1.63
-11 12 -1 13.49 1.27
-11 -12 1 14.49 1.57
-11 -12 1 16.27 1.61
11 12 -1 9.72 1.21
-11 -12 -1 7.12 3.57
11 -12 -1 10.47 1.29
11 -13 -1 4.13 0.98
11 13 -1 5.41 0.9
-11 -13 -1 1.25 3.6
11 -13 1 6.25 1.01
-11 13 1 4.44 2.28
-11 13 1 5.16 1.48
-11 13 -1 2.74 1.05
-11 -13 -1 6.77 1.15
-11 -13 1 7.2 1.41
-11 -13 1 6.69 1.38
11 -14 1 35.91 1.95
-11 14 1 30.33 3.27
-11 14 -1 31.8 2.04
-11 14 1 30.15 2.32
11 -14 -1 27.34 1.93
-11 -14 -1 26.79 4.51
11 14 -1 25.23 1.8
-11 -14 1 31.38 2.26
-11 -14 1 29.17 2.19
-11 -14 -1 31.66 1.98
-11 15 1 33.83 2.65
-11 -15 -1 37.26 2.21
-11 -15 1 35.82 2.47
-11 -15 1 36.91 2.47
11 -15 -1 32.03 2.13
-11 -15 -1 34.87 4.83
-11 16 -1 0.47 0.75
11 16 1 1.86 0.61
-11 -16 -1 5.67 1.24
-11 -16 1 2.66 1.48
-11 -16 1 5.23 1.49
-11 16 1 0.37 1.6
-11 -17 -1 29.2 2.04
-11 -17 1 28.93 2.3
-11 -17 1 33.45 2.36
-11 17 1 26.55 2.46
-11 -18 1 26.04 2.24
-11 -18 1 24.99 2.18
-11 -18 -1 23.15 1.9
-11 -19 1 6.77 1.74
-11 -19 1 5.63 1.79
-11 -20 1 19.58 2.04
-11 -20 -1 7.64 5.17
-11 21 1 -5.3 2.91
-11 -21 1 2.54 1.62
-11 -21 -1 -4.76 5.46
-11 -22 1 48.2 3.08
-11 -22 -1 38.55 6.63
-11 22 1 46.14 4.13
-11 -23 1 13.57 1.94
-11 23 1 11.35 3.02
-11 -24 -1 5.25 5.82
-11 -24 1 1.93 1.66
-11 24 1 -0.66 2.84
-11 -25 1 -9.66 6.09
-12 0 1 -1.08 1.07
-12 0 -1 -0.31 2.85
-12 0 1 -0.18 0.96
-12 0 1 0.21 0.54
-12 0 -1 -0.39 1.1
-12 1 -1 41.57 2.54
-12 -1 1 41.57 2.61
-12 -1 -1 40.2 2.75
12 1 1 42.03 2.15
-12 -1 1 41 2.03
-12 1 1 41.98 2.48
-12 -1 1 40.08 2.4
-12 -1 1 41.43 3.69
-12 -1 -1 35.57 3.78
-12 2 1 280.24 13.82
12 2 1 318.26 13.6
-12 -2 1 313.38 14.11
-12 -2 -1 312.26 14.24
-12 -2 1 277.04 14.35
-12 -2 -1 279.71 14.51
-12 3 1 64.79 3.51
-12 -3 1 60.63 4.23
-12 -3 -1 61.35 4.46
12 3 1 64.57 3.14
-12 -3 1 61.89 3.89
-12 -3 -1 64.11 4.06
-12 -4 -1 30.65 1.82
-12 -4 1 31.4 1.92
-12 4 1 27.26 2.21
-12 -4 1 31.38 2.88
12 4 -1 32.73 2.2
12 4 1 30.79 1.72
-12 5 1 37.95 2.62
-12 -5 1 36.87 2.18
-12 -5 -1 39.46 2.1
-12 -5 -1 34.83 2.82
-12 -5 1 34.25 2.67
12 5 1 36.04 2.54
12 5 -1 36.07 2.52
12 -6 -1 178.43 7.82
-12 6 1 165.8 8.54
-12 -6 -1 168.93 8.04
-12 -6 -1 184.63 8.78
-12 -6 1 175.14 8.62
12 6 -1 173.66 8.38
12 6 1 167.9 8.37
12 -7 -1 8.77 0.63
-12 -7 -1 9.29 1.1
-12 7 1 14.47 2.07
12 7 1 8.31 1.69
-12 -7 1 8.76 1.07
-12 -7 1 12.16 1.27
-12 -7 1 4.14 2.22
-12 -7 -1 8.13 2.34
-12 -8 1 124.2 6.75
-12 -8 -1 129.23 6.85
-12 8 1 125.82 6.54
-12 -8 -1 126.21 5.82
-12 -8 1 129 5.95
-12 -8 1 112.52 5.79
12 8 1 129.75 6.26
12 -9 1 1.82 0.84
12 9 1 0.53 1.68
-12 9 1 0.86 1.96
-12 -9 -1 0.58 0.95
-12 -9 -1 0.22 2.6
-12 -9 1 -0.98 2.71
-12 -9 1 2.14 1.14
12 10 1 10.26 1.84
-12 10 1 7.69 2.31
12 -10 1 12.24 1.16
-12 -10 1 8.3 2.91
-12 -10 -1 8.55 2.91
-12 -10 1 11.28 1.42
-12 -11 1 0.12 3.17
12 -11 -1 5.25 0.99
-12 -11 -1 4.84 3.08
12 11 -1 4.54 0.91
12 -11 1 6.42 1.01
-12 11 1 4.79 2.27
-12 -11 1 6.73 1.3
-12 -11 1 4.66 1.29
12 -12 1 54.24 2.65
-12 12 1 38.74 3.82
-12 12 -1 49.44 2.72
-12 -12 1 48.13 2.84
-12 -12 1 50.64 2.88
12 -12 -1 44.6 2.75
-12 -12 -1 48.26 4.63
-12 -12 1 50.76 4.62
12 12 -1 46.46 2.73
12 -13 1 86.42 3.91
-12 13 1 78.67 5.14
-12 13 1 87.61 4.39
-12 13 -1 75.94 3.99
-12 -13 1 80.68 4.12
-12 -13 1 85.34 4.16
-12 -13 -1 72.42 5.91
12 -13 -1 72.76 4.07
12 13 -1 64.53 3.93
-12 -13 1 72.69 5.83
12 -14 1 100.89 4.37
-12 14 1 76.49 5.47
-12 14 -1 91.14 4.5
-12 14 1 90.51 4.81
-12 -14 -1 76.55 6.37
12 14 -1 77.95 4.34
-12 -14 1 78.11 6.35
12 -14 -1 82.37 4.45
-12 -14 1 88.97 4.54
-12 -14 1 90.78 4.58
-12 15 -1 46.73 2.6
-12 15 1 44.63 2.97
-12 -15 1 47.66 2.82
-12 -15 1 46.15 2.76
12 15 -1 36.27 2.37
-12 -15 -1 44.04 5.17
12 -15 -1 41.47 2.52
-12 16 -1 1.32 0.85
-12 -16 -1 4.22 4.21
12 16 1 1.6 0.66
-12 -16 1 3.92 1.51
-12 -16 1 2.32 1.45
-12 16 1 1.14 1.6
-12 -17 1 8.8 1.68
-12 17 1 12.61 1.95
-12 -18 1 43.67 2.84
-12 18 1 40.72 3.13
-12 -18 -1 47.73 5.98
-12 -19 -1 2.04 4.77
-12 -19 1 1.39 1.55
-12 -20 -1 -0.48 5.05
-12 -20 1 3.58 1.64
-12 -21 -1 -3.72 5.36
-12 -21 1 2.1 5.16
-12 -21 1 6.09 1.7
-12 22 1 3.57 2.76
-12 -22 1 6.32 1.75
-12 -22 -1 -1.28 5.58
-12 -22 1 -2.44 5.31
-12 23 1 10.58 2.9
-12 -23 1 6.95 1.8
-12 -23 1 -4.54 5.66
-12 -23 -1 -7.17 5.92
-12 -24 -1 -2.17 5.86
-12 -24 1 1.29 5.59
-12 -24 1 1.28 1.63
-12 24 1 -1.34 2.8
-13 0 1 -1.56 1.18
-13 0 -1 2.58 3.02
-13 0 1 0.53 1.01
-13 0 -1 0.18 1.14
-13 0 1 0.83 0.57
-13 -1 -1 80.48 4.24
-13 1 -1 83.76 4.09
-13 -1 1 84.77 4.07
-13 -1 1 72.03 3.47
-13 1 1 73.62 3.5
-13 -1 1 71.58 3.85
-13 1 1 70.44 3.9
-13 -1 1 67.94 4.97
-13 -1 -1 69.71 5.11
13 2 1 83.21 4.45
-13 -2 -1 86.79 5.17
-13 -2 1 95.38 5.1
-13 -2 1 105.32 4.78
-13 -2 1 90.38 5.71
-13 -2 -1 96.45 5.94
-13 -3 1 48.31 2.9
-13 3 1 52.72 3.2
-13 -3 -1 53.16 4.17
-13 -3 1 54.06 3.92
13 3 1 59.07 2.79
-13 -3 -1 59.3 3.76
-13 -3 1 61.12 3.68
-13 -4 1 46.01 2.49
13 4 -1 40.23 2.74
-13 -4 -1 40.36 3.71
-13 -4 1 45.47 3.56
-13 -4 -1 38.4 3.32
13 4 1 39.76 2.25
13 5 1 39.34 2.11
-13 5 1 34.6 2.73
-13 -5 1 38.26 2.31
-13 -5 -1 40.07 2.21
-13 -5 -1 42.94 2.97
-13 -5 1 42.97 2.83
13 5 1 36.65 2.65
13 5 -1 39.55 2.7
13 -6 -1 127.17 5.82
-13 6 1 154.26 6.78
-13 -6 1 138.95 6.23
-13 -6 -1 138.94 6.11
-13 -6 -1 113.04 6.71
-13 -6 1 117 6.61
13 6 -1 130.24 6.46
13 6 1 118.61 6.43
-13 -7 -1 61.2 4.01
-13 -7 1 60.45 3.86
13 -7 -1 59.17 2.65
-13 -7 -1 54.28 2.96
-13 7 1 52.53 3.7
-13 -7 1 54.57 3.08
13 7 -1 54.46 3.44
13 7 1 54.46 3.46
-13 -8 -1 125.1 7.53
-13 -8 1 123.78 7.42
-13 -8 -1 146.71 6.67
-13 -8 1 142.96 6.75
13 8 1 136.76 7.1
-13 -9 1 163.18 8.55
-13 -9 -1 153.95 8.6
-13 9 1 163.08 8.4
-13 -9 -1 164.25 7.58
-13 -9 1 162.18 7.67
13 9 1 165.03 8.05
13 -10 1 7.8 1.12
-13 10 1 15.78 2.52
13 10 1 10.09 1.92
-13 -10 -1 9.56 1.25
-13 -10 1 12.96 1.49
-13 -10 1 7.11 2.83
-13 -10 -1 6.81 2.92
13 -11 1 17.86 1.35
-13 11 1 12.74 2.72
-13 -11 1 16.1 1.64
13 11 -1 14.32 1.41
-13 -11 1 15.73 3.17
-13 -11 -1 17.03 3.28
13 -12 1 125.3 5.66
-13 12 1 130.47 6.99
-13 12 -1 124.07 5.76
-13 -12 1 127.48 5.84
-13 -12 1 108.79 7.2
13 12 -1 101.96 5.79
13 -12 -1 113.01 5.85
-13 -12 -1 108.81 7.2
13 -13 1 5.22 1.02
-13 13 1 2.36 2.46
-13 13 1 4.14 1.4
-13 13 -1 4.94 1.1
-13 -13 1 2.17 3.33
-13 -13 -1 6.11 3.52
13 13 -1 4.75 1.06
13 -13 -1 3.3 1.06
-13 -13 1 5.52 1.35
13 -14 1 52.21 2.74
-13 14 1 63.14 3.39
-13 14 -1 59.53 2.99
-13 14 1 70.04 4.46
-13 -14 1 58.52 3.09
-13 -14 -1 42.6 5.18
13 14 -1 31.25 2.68
-13 -14 1 41.71 5
13 -14 -1 51.25 2.96
-13 15 1 25.47 2.27
-13 15 -1 25.49 1.95
-13 15 1 24.3 3.38
-13 -15 1 31.96 2.19
-13 -15 -1 27.14 4.55
13 -15 -1 25.9 1.91
13 15 -1 25.15 1.79
-13 -15 1 26.85 4.39
13 16 1 6.68 0.86
-13 -16 -1 3.97 4.02
-13 -16 1 3.91 3.93
-13 -16 1 6.97 1.55
-13 16 1 4.95 1.66
-13 -17 -1 0.2 4.28
-13 -17 1 1.7 4.23
-13 -17 1 5.79 1.58
-13 17 1 3.62 1.71
-13 -18 1 91.16 4.66
-13 18 1 86.07 4.94
-13 -18 -1 78.76 7.3
-13 -18 1 72.26 7.03
-13 -19 1 0.63 4.55
-13 -19 -1 8.28 4.93
-13 -19 1 7.28 1.7
-13 -20 -1 -8.67 5.27
-13 -20 1 -2.65 4.97
-13 -20 1 1.84 1.67
-13 -21 1 -0.23 5.06
-13 -21 -1 9.04 5.48
-13 -21 1 8.58 1.82
-13 -22 1 32.36 2.52
-13 -22 1 17.76 5.73
-13 -22 -1 29.68 6.13
-13 22 1 29.3 3.7
-13 -23 -1 30.41 6.42
-13 -23 1 34.61 6.32
-13 23 1 43.48 4
-13 -23 1 34.32 2.72
-13 24 1 0.27 2.8
-13 -24 -1 -0.26 5.63
-13 -24 1 3.79 5.5
-14 0 1 0.51 1.05
-14 0 1 0.69 0.61
-14 0 1 -0.87 1.21
-14 0 -1 -0.97 3.17
-14 0 -1 -0.44 1.2
-14 -1 -1 161 7.92
-14 -1 1 160.71 7.78
-14 1 -1 169.3 7.82
-14 1 1 149.72 7.26
-14 -1 -1 136.62 8.63
-14 -1 1 148.97 8.53
-14 -1 1 170.21 7.65
-14 1 1 177.06 7.72
-14 -2 1 0.55 1.33
14 2 1 1.4 0.69
-14 -2 -1 1.12 1.51
-14 -2 1 0.69 1.11
-14 2 1 0.93 1.32
-14 -2 -1 -0.54 3.06
-14 -2 1 -1.88 2.72
-14 -3 1 320.32 13.65
-14 3 1 322.28 13.91
-14 -3 1 291.21 14.17
14 3 1 286.14 13.46
-14 -3 -1 298.46 14.31
-14 -3 -1 287.48 14.57
-14 -3 1 278.54 14.31
-14 -4 1 2.01 1.86
14 4 1 -0.29 0.74
-14 -4 -1 2.06 1.91
-14 -4 1 0.71 1.1
-14 4 1 0.36 1.53
14 4 -1 0.52 1.58
-14 -4 -1 1.01 2.79
-14 -4 1 0.08 2.4
-14 -5 1 295.64 13.23
-14 5 1 296.5 13.59
14 5 1 277.95 13.46
14 5 -1 292.06 13.45
14 5 1 286.99 13.08
14 -6 -1 -0.49 0.44
-14 6 1 -0.65 1.66
-14 -6 1 0.44 1.17
-14 -6 -1 -0.06 1.01
-14 -6 -1 0.75 1.95
-14 -6 1 2.33 1.83
14 6 -1 -0.11 1.57
14 6 1 1.21 1.56
14 -7 -1 415.54 18.35
-14 -7 1 424.56 18.72
-14 -7 -1 424.69 18.62
-14 7 1 459.1 19.32
-14 -7 -1 365.77 19.21
-14 -7 1 372.65 19.12
14 7 1 402.44 18.99
14 7 -1 409.53 18.98
-14 -8 -1 38.94 3.38
-14 -8 1 31.8 3.1
-14 -8 -1 31.07 2.02
-14 8 1 31.11 3.06
-14 -8 1 31.97 2.17
14 8 1 32.58 2.67
14 8 -1 30.7 2.62
-14 -9 -1 50.81 5.19
-14 -9 1 51.71 5.22
-14 9 1 124.89 5.59
-14 -9 -1 102.69 4.4
-14 -9 1 89.03 4.45
14 9 1 83.89 4.87
14 -10 1 3.54 0.98
14 10 1 4.15 1.88
-14 10 1 1.42 2.15
-14 -10 -1 2.64 1.11
-14 -10 1 2.25 1.3
-14 -10 -1 6.95 2.8
-14 -10 1 3.31 2.69
14 -11 1 113 5.21
-14 11 1 120.93 6.53
-14 -11 -1 112 5.28
-14 -11 1 105.22 5.38
-14 -11 1 96.25 6.53
-14 -11 -1 84.73 6.4
14 -12 1 52.9 2.62
-14 12 1 48.04 4.07
-14 -12 -1 45.8 2.7
-14 -12 1 49.14 2.89
-14 -12 -1 44.83 4.43
14 12 -1 46.48 2.82
14 -12 -1 45.04 2.8
-14 -12 1 46.57 4.36
14 -13 1 11.96 1.25
-14 13 1 20.37 3.02
-14 13 -1 15.92 1.49
14 13 -1 7.05 1.32
14 -13 -1 12.29 1.47
-14 -13 1 7.98 3.56
-14 -13 -1 9.21 3.68
-14 -13 1 12.49 1.71
14 -14 1 40.48 2.14
-14 14 1 37.72 2.72
-14 14 -1 34.42 2.27
-14 14 1 29.04 3.58
-14 -14 1 35.22 2.49
14 14 -1 31.24 2.22
-14 -14 1 40.54 4.61
14 -14 -1 35.95 2.35
-14 -14 -1 29.81 4.33
-14 15 1 62.73 3.5
-14 15 -1 62.51 3.12
-14 15 1 68.82 4.59
-14 -15 1 66.99 3.27
-14 -15 -1 45.46 5.24
-14 -15 1 49.89 5.29
14 -15 -1 58.75 3.17
-14 -16 1 0.7 3.79
14 16 -1 -0.68 0.96
-14 -16 -1 -0.73 3.93
-14 -16 1 3.05 1.55
-14 16 -1 -0.43 1.12
-14 16 1 -0.52 1.54
-14 -17 1 39.46 2.63
-14 -17 1 29.14 5.04
-14 -17 -1 31.99 5.02
-14 17 1 35.04 2.81
-14 -18 1 -2.37 4.45
-14 -18 -1 8.09 4.59
-14 -18 1 4.4 1.64
-14 18 1 -0.24 1.65
-14 -19 1 65.76 3.67
-14 -19 1 48.85 6.31
-14 -19 -1 52.44 6.28
-14 -20 1 6.66 1.71
-14 -20 -1 1.14 4.84
-14 -20 1 0.22 4.76
-14 -21 1 21.95 2.17
-14 -21 1 18.59 5.34
-14 -21 -1 11 5.28
-14 -22 1 1.21 1.68
-14 -22 -1 2.18 5.14
-14 -22 1 -0.47 5.13
-14 22 1 0.14 2.73
-14 -23 1 9.4 1.95
-14 23 1 10.71 3.21
-14 -23 -1 2.22 5.39
-14 -23 1 7.16 5.35
-14 24 1 5.23 2.95
-14 -24 -1 9.94 5.42
-14 -24 1 7.28 5.41
-15 0 1 1.03 1.13
-15 0 1 0.02 0.66
-15 0 1 -0.86 1.3
-15 0 -1 1.54 3.33
-15 0 -1 0.07 1.13
-15 -1 -1 18.95 1.97
-15 -1 1 20.46 1.84
-15 -1 1 18.65 1.73
-15 1 1 18.59 1.86
-15 -1 -1 20.97 3.57
-15 -1 1 17.5 3.37
-15 1 -1 16.71 3.72
-15 -2 -1 46.57 3.26
-15 -2 1 50.07 3.12
-15 2 1 47.53 3
-15 -2 1 46.06 2.71
-15 -2 1 47.74 2.83
-15 -2 1 44.37 4.04
-15 -2 -1 48.42 4.37
-15 -3 1 286.81 12.74
15 3 1 277.33 11.96
-15 -3 -1 293.78 12.94
-15 3 1 241.97 12.35
-15 -3 1 254.29 12.13
-15 -3 1 264.39 12.25
-15 -3 -1 244.22 13.1
-15 -3 1 240.08 12.88
-15 -4 1 128.13 5.9
-15 4 1 125.79 6.28
-15 -4 1 116.42 6.78
15 4 -1 115.04 6.13
-15 -4 -1 121.25 7.05
15 4 1 118.37 5.67
-15 -4 -1 124.43 6.81
-15 -4 1 125.51 6.69
-15 -5 1 40.53 2.48
-15 5 1 35.74 2.88
15 5 1 38.67 2.88
15 5 -1 41.94 2.87
15 5 1 42.72 2.21
-15 -5 -1 45.63 3.69
-15 -6 -1 18.87 1.45
-15 -6 1 20.02 1.53
15 6 1 1.28 0.89
-15 6 1 19.18 2.26
15 6 -1 11.09 1.92
15 6 1 9.38 1.95
15 -6 -1 7.71 0.7
15 7 1 419.02 18.73
15 -7 -1 419.98 18.53
-15 7 1 414.76 19.46
-15 -7 1 429.22 19.37
-15 -7 -1 428.88 19.52
15 7 -1 428.83 19.22
15 7 1 426.75 19.24
-15 -7 1 402.84 18.91
-15 -7 -1 402.54 18.82
-15 8 1 170.74 8.4
-15 -8 1 160.58 8.26
-15 -8 -1 146.59 8.3
15 8 -1 164.27 8
15 8 1 151.53 7.97
-15 -8 1 161.51 7.62
-15 -8 -1 162.83 7.52
-15 9 1 295.1 14.11
-15 -9 -1 285.04 13.22
-15 -9 1 275.11 13.32
-15 -9 -1 305.4 14.22
-15 -9 1 301.74 14.06
15 9 1 297.52 13.73
15 9 -1 302.89 13.74
-15 -10 1 328.36 16.4
-15 -10 -1 338.95 16.57
15 -10 1 362.48 15.51
-15 10 1 336.06 16.42
-15 -10 -1 346.19 15.55
-15 -10 1 321.05 15.62
15 10 1 344.82 16.04
15 -11 1 18.93 1.44
15 11 1 21.31 2.37
-15 11 1 15.2 2.79
-15 -11 -1 16.67 1.58
-15 -11 1 18.03 1.8
-15 -11 1 21.18 3.13
-15 -11 -1 18.86 3.29
15 -12 1 9.9 1.12
-15 12 1 11.08 2.76
-15 -12 -1 11.91 1.36
-15 -12 1 7.66 1.54
-15 -12 1 5.64 3.13
-15 -12 -1 8.73 3.13
15 12 -1 7.45 1.27
15 -12 -1 8.52 1.34
15 -13 1 61.63 2.93
-15 13 1 53.37 4.44
-15 13 -1 52.02 3.05
-15 -13 -1 53.86 3.03
-15 -13 1 55.52 3.23
-15 -13 1 56.69 4.85
-15 -13 -1 53.1 4.83
15 -13 -1 51.52 3.18
15 13 -1 52.4 3.16
15 -14 1 200.93 8.38
-15 14 1 200.41 9.88
-15 -14 1 182.76 8.6
15 14 -1 153.46 8.55
-15 -14 -1 173.14 10.07
15 -14 -1 168.74 8.67
-15 -14 1 167.74 9.95
-15 14 -1 171.48 8.52
-15 -14 -1 189.56 8.49
-15 14 1 184.26 8.83
-15 15 1 1.5 2.63
-15 -15 1 3.18 1.49
-15 -15 -1 0.84 3.66
-15 -15 1 2.04 3.53
15 -15 -1 0.91 1.2
15 15 -1 1.83 0.99
-15 15 1 2.42 1.6
-15 15 -1 0.05 1.2
-15 -15 -1 0.12 1.26
-15 16 1 5.62 2.91
-15 -16 -1 5.1 1.34
-15 16 -1 4.93 1.21
-15 16 1 7.46 1.68
15 16 -1 0.3 1.03
-15 -16 -1 6.43 4.01
-15 -16 1 2.02 3.67
-15 -16 1 9.19 1.67
-15 17 1 0.24 1.72
-15 -17 -1 1.7 4.12
-15 -17 1 4.14 4.02
-15 -17 1 3.16 1.63
-15 18 1 26.72 2.56
-15 -18 1 23.5 4.94
-15 -18 -1 32.16 5.19
-15 -18 1 31.12 2.41
-15 19 1 1.69 1.69
-15 -19 1 5.43 4.58
-15 -19 -1 1.66 4.44
-15 -19 1 4.41 1.71
-15 -20 1 -2.08 4.52
-15 -20 -1 0.43 4.62
-15 -20 1 2.27 1.65
-15 -21 1 1.08 4.86
-15 -21 -1 3.37 4.99
-15 -21 1 0.84 1.66
-15 -22 -1 5.81 4.98
-15 -22 1 -5.07 5.18
-15 -23 -1 11.46 5.36
-15 -23 1 11.59 5.18
-15 23 1 6.2 2.91
-16 0 1 0.59 1.12
-16 0 -1 0.69 1.24
-16 0 1 -1.22 1.35
-16 0 1 0.37 3.27
-16 0 -1 -1.1 3.38
-16 0 1 -0.83 0.68
-16 -1 -1 51.65 3.3
-16 -1 1 55.25 3.17
-16 1 1 50.58 3.12
-16 -1 1 47.85 2.99
-16 1 -1 45.92 4.86
-16 -1 1 44.39 4.35
-16 -1 -1 51.95 4.63
-16 -2 -1 64.72 3.87
-16 -2 1 67.68 3.75
-16 2 1 56.08 3.59
-16 -2 1 60.04 3.46
-16 -2 1 59.1 4.75
-16 -2 -1 59.79 4.95
-16 -3 -1 15.87 2.43
-16 -3 1 16.57 2.34
-16 3 1 38.09 2.5
-16 -3 1 33.87 2.24
-16 -3 1 22.38 3.53
-16 -3 -1 15.91 3.58
-16 -3 1 37.28 2.11
16 4 1 2.85 0.74
-16 -4 -1 2.01 1.94
-16 -4 1 2.58 1.81
-16 -4 1 2.35 1.25
-16 4 1 2.45 1.63
-16 -4 -1 3.83 2.98
16 4 -1 0.83 1.68
-16 -4 1 4.63 2.77
-16 -5 1 223.89 9.55
-16 5 1 217.27 9.96
16 5 -1 203.71 9.8
16 5 1 192.51 9.81
-16 -5 -1 201.58 10.52
-16 -5 1 203.87 10.4
16 5 1 192.29 9.26
-16 -6 1 303.3 14.39
-16 6 1 308.72 14.89
16 6 -1 327 14.73
16 6 1 300.99 14.7
16 6 1 334.69 14.21
-16 -6 -1 268.84 15.37
16 -7 -1 52.13 2.19
-16 7 1 118.09 4.42
-16 -7 -1 94.93 3.02
-16 -7 1 97.45 3.22
-16 -7 1 40.02 3.45
16 7 -1 47.93 3.28
16 7 1 45.27 3.27
16 8 1 32.32 1.85
-16 8 1 30.67 3.01
-16 -8 -1 33.46 3.28
-16 -8 1 35.94 3.05
16 8 -1 33.12 2.79
16 8 1 35.57 2.82
-16 -8 -1 31.76 2.12
-16 -8 1 31.99 2.27
-16 9 1 118.93 6.5
-16 -9 -1 114.15 5.4
-16 -9 1 113.98 5.53
-16 -9 -1 99 6.28
-16 -9 1 103.18 6.29
16 9 1 102.52 5.88
16 9 -1 114.16 6
16 -10 1 47.91 2.5
16 10 -1 43.95 3.22
-16 10 1 41.43 3.68
-16 -10 -1 44.1 2.59
-16 -10 1 41.19 2.73
-16 -10 1 45.38 3.79
-16 -10 -1 41.74 3.93
16 10 1 47.86 3.31
-16 -11 -1 20.09 1.67
-16 -11 1 20.67 1.83
-16 11 1 17.6 2.89
16 11 1 17.05 2.34
16 -11 1 19.08 1.47
-16 -11 -1 19.35 3.28
-16 -11 1 15.56 3.11
-16 -12 -1 1.1 1.15
-16 12 1 1.66 2.64
16 -12 1 0.88 0.9
16 -12 -1 1.19 1.13
-16 -12 -1 -1.58 2.9
-16 -12 1 2.52 2.86
16 12 -1 0.67 1.09
16 -13 1 153.35 6.73
-16 13 1 170.5 8.41
-16 13 -1 145.2 6.89
-16 -13 -1 152.27 6.87
-16 -13 1 155.18 7.01
16 13 -1 113.17 6.95
16 -13 -1 130.11 7.05
-16 -13 1 131.04 8.16
-16 -13 -1 127.11 8.25
16 -14 1 89.96 3.99
-16 14 1 77.43 5.5
-16 -14 1 76.84 4.27
-16 -14 -1 89.05 6.05
-16 -14 1 86.39 5.85
16 14 -1 74.98 4.28
16 -14 -1 70.28 4.28
-16 -14 -1 80.42 4.15
-16 14 1 77.1 4.46
-16 14 -1 77.68 4.18
-16 15 1 20.02 3.4
-16 -15 1 20.18 1.97
-16 -15 1 16.09 3.87
16 -15 -1 15.91 1.74
16 15 -1 11.7 1.57
-16 -15 -1 16.83 3.87
-16 -15 -1 20.9 1.73
-16 15 1 20.74 2.18
-16 15 -1 16.54 1.62
-16 16 1 13.74 3.25
-16 16 -1 16.83 1.61
-16 -16 -1 16.39 1.69
-16 16 1 17.93 2.1
-16 -16 -1 17.81 4.06
-16 -16 1 13.82 3.94
16 16 -1 11.63 1.47
-16 -16 1 18.86 1.97
-16 17 1 3.45 1.65
-16 -17 -1 3.17 1.35
-16 -17 1 2.79 3.92
-16 -17 -1 -2.37 3.85
-16 -17 1 2.14 1.6
-16 18 1 27.97 2.58
-16 -18 -1 28.75 2.14
-16 -18 1 23.22 4.71
-16 -18 -1 25.01 4.79
-16 -18 1 27.03 2.37
-16 19 1 5.08 1.79
-16 -19 -1 4.22 1.44
-16 -19 -1 4.86 4.26
-16 -19 1 -0.19 4.24
-16 -20 -1 12.63 4.74
-16 -20 1 18.34 4.9
-16 -21 -1 9.81 4.87
-16 -21 1 6 4.71
-16 -22 1 3.42 4.72
-16 -22 -1 2.21 4.69
-16 -23 -1 0.91 4.76
-16 -23 1 2.39 4.82
-16 23 1 -3.7 3.03
-17 0 1 1.37 1.23
-17 0 -1 1.11 1.28
-17 0 1 -0.46 0.7
-17 0 1 -0.6 1.37
-17 0 1 0.66 3.31
-17 0 -1 -0.44 3.56
-17 -1 -1 40.63 2.84
-17 -1 1 39.23 2.63
-17 -1 1 34.62 2.54
-17 -1 1 32.94 4.09
-17 -1 -1 34.42 4.37
-17 1 -1 38.23 4.64
-17 1 1 38.59 2.71
-17 -2 1 43 2.95
-17 -2 -1 37.66 2.95
-17 -2 1 44.23 2.76
-17 -2 -1 37.75 4.26
-17 2 1 42.17 2.9
-17 -3 1 7.15 1.73
-17 -3 -1 5.58 1.86
-17 -3 1 6.82 1.43
-17 3 1 2.22 1.67
-17 -3 -1 9.84 3.16
-17 -3 1 5.63 2.95
-17 -4 1 4.72 1.79
-17 -4 -1 3.88 1.98
-17 -4 1 4.28 1.35
-17 4 1 2.39 1.74
-17 -4 1 3.71 1.35
-17 -4 -1 2.1 2.93
-17 -4 1 6.56 2.8
17 4 -1 1.33 1.77
-17 -5 1 6.45 1.37
-17 5 1 3.64 1.77
17 5 1 3.32 1.9
17 5 -1 4.39 1.81
17 5 1 3.59 0.8
-17 -5 -1 5.57 2.31
-17 -5 1 6.47 2.13
-17 6 1 77.59 4.55
17 6 1 69.91 4.29
17 6 -1 73.53 4.33
-17 -6 -1 66.94 5.07
-17 -6 1 67.39 4.87
17 6 1 69.36 3.56
-17 -7 1 38.69 2.53
-17 7 1 34.09 3.23
17 7 -1 42.11 3.03
17 7 1 42.55 3.09
17 7 1 43.73 2.17
17 -7 -1 39.09 1.89
-17 -7 -1 38.59 3.8
-17 -8 -1 6.54 1.28
17 8 1 3.82 0.82
-17 -8 1 4.58 1.38
17 8 -1 5.12 1.98
17 8 1 4.58 2
-17 8 1 4.74 2.28
-17 -8 1 4.53 2.16
-17 -8 -1 3.09 2.32
-17 -9 -1 0.15 1.13
17 9 1 -0.25 0.72
-17 -9 1 0.38 1.29
-17 -9 -1 1.84 2.42
-17 -9 1 2.87 2.25
17 9 -1 -0.9 1.83
17 9 1 1.91 1.86
-17 9 1 0.55 2.29
-17 -10 1 12 1.58
-17 -10 -1 12.93 1.46
-17 10 1 12.35 2.7
17 10 1 7.47 2.13
17 10 -1 9.38 2.19
-17 -10 -1 10.7 2.75
-17 -10 1 11.33 2.67
17 -10 1 7 1.14
17 -11 1 33 1.98
-17 11 1 32.33 3.46
-17 -11 -1 33.24 2.19
-17 -11 1 31.02 2.33
-17 -11 -1 36.49 3.71
-17 -11 1 32.68 3.57
17 11 1 36.83 2.99
-17 -12 -1 51.53 2.77
-17 -12 1 50.15 2.94
-17 12 1 53.58 4.26
17 -12 1 43.32 2.51
-17 -12 1 40.93 4.12
17 -12 -1 44.52 2.94
17 12 -1 40.33 2.85
-17 -12 -1 47.86 4.39
-17 -13 1 2.17 1.43
-17 -13 -1 1.12 1.24
-17 13 1 1.13 2.75
17 -13 1 3.4 0.95
17 -13 -1 1.7 1.22
-17 -13 1 4.35 3.14
17 13 -1 1.56 1.24
-17 -13 -1 2.8 3.09
-17 -14 -1 65.19 3.15
-17 14 -1 65.6 3.25
-17 14 1 73.81 4.98
17 -14 1 55.8 2.83
-17 -14 -1 50.07 4.95
17 14 -1 36.48 3.12
-17 -14 1 39.58 4.58
17 -14 -1 43.28 3.21
-17 -15 -1 40.4 2.38
-17 15 -1 31.82 2.27
-17 15 1 37.23 2.8
-17 15 1 29.71 3.82
-17 -15 -1 42.65 4.53
17 15 -1 30.92 2.41
-17 -15 1 33.89 4.19
17 -15 -1 34.29 2.52
-17 16 1 46.02 3.11
-17 -16 -1 49.47 2.74
-17 16 1 47.27 4.36
17 16 -1 32.65 2.63
-17 -16 -1 43.68 4.94
-17 -16 1 45.54 4.73
-17 -17 -1 22.14 4.31
-17 -17 1 22.05 4.23
-17 17 1 21.59 2.29
-17 -17 -1 21.02 1.91
-17 -18 -1 39.17 5.13
-17 18 1 35.63 2.94
-17 -18 -1 40.88 2.57
-17 -19 -1 3.27 4.2
-17 -19 1 4.39 4.07
-17 -19 -1 1.91 1.4
-17 -20 -1 14.75 4.63
-17 -20 1 16.73 4.6
-17 -21 1 1.57 4.41
-17 -21 -1 2.26 4.33
-17 -22 1 2.6 4.42
-17 -22 -1 6.77 4.65
-17 -23 1 7.58 4.62
-18 0 -1 1.2 1.4
-18 0 1 -0.32 1.5
-18 0 -1 -1.25 3.67
-18 0 1 0.56 3.29
-18 -1 -1 29.09 2.38
-18 -1 1 24.05 2.09
-18 1 1 23.71 2.29
-18 -1 1 25.12 2.18
-18 -1 1 19.34 3.88
-18 -1 -1 19.61 4.05
-18 1 -1 22.31 4.39
-18 2 1 9.01 1.77
-18 -2 1 10.76 1.69
-18 -2 -1 11.74 3.49
-18 2 -1 12.05 4.14
-18 -2 1 14.5 3.48
-18 -2 -1 11.77 1.9
-18 -2 1 14.71 1.82
-18 -3 1 24.28 2.44
-18 -3 -1 22.54 2.48
-18 -3 1 27.07 2.14
-18 3 1 23.14 2.38
-18 -3 1 22.64 3.5
-18 -3 -1 21.77 3.72
-18 -4 -1 1.24 1.8
-18 -4 1 1.1 1.7
-18 -4 1 2.03 1.34
-18 4 1 1.91 1.84
-18 -4 1 2.28 1.36
-18 -4 -1 6.55 3.19
18 4 -1 1.89 1.79
-18 -4 1 2.15 2.84
-18 -5 1 213.76 10.34
-18 5 1 210.33 10.75
18 5 1 218.66 10.68
18 5 -1 216.72 10.64
-18 -5 1 247.4 11.27
-18 -5 -1 242.35 11.4
-18 -6 1 0.18 1.26
-18 6 1 0.45 1.86
18 6 -1 0.57 1.82
18 6 1 -1.17 1.94
18 6 1 0.54 0.66
-18 -6 -1 1.83 2.23
-18 -6 1 3.61 2.14
-18 -7 1 0.93 1.27
-18 7 1 -1.74 2.24
18 7 -1 0.66 1.83
18 7 1 -0.68 1.83
-18 -7 -1 3.59 2.59
18 -7 -1 0.41 0.38
18 7 1 0.69 0.67
-18 -7 1 2.25 2.35
18 8 1 2.08 0.73
-18 8 1 1.91 2.19
18 8 -1 3.49 1.96
18 8 1 0.85 1.91
-18 -8 1 2.52 1.32
-18 -9 1 14.11 1.66
-18 -9 -1 11.85 1.47
18 9 1 12.42 2.22
18 9 -1 16.32 2.32
-18 9 1 15.17 2.66
18 9 1 10.78 1.03
-18 -9 -1 18.15 2.82
-18 -9 1 15.27 2.51
-18 -10 -1 14.14 1.54
-18 -10 1 12.78 1.72
18 10 -1 12.58 2.25
-18 10 1 12.68 2.75
18 10 1 15.8 2.32
18 -10 1 13.1 1.25
18 10 1 11.45 1.09
-18 -10 1 16 2.69
-18 -10 -1 15.63 2.83
-18 -11 -1 1.94 1.26
18 11 1 -0.43 0.72
-18 -11 1 5.03 1.5
18 11 1 3.87 2.08
-18 11 1 -1.51 2.73
18 -11 1 1.54 0.94
-18 -11 -1 2.11 2.64
-18 -11 1 4.3 2.52
-18 -12 -1 10.71 1.5
-18 -12 1 10.98 1.67
-18 12 1 12.37 3.05
18 -12 1 13.1 1.18
-18 -12 -1 15.3 3.17
-18 -12 1 10.7 2.9
18 12 -1 13.19 1.61
-18 -13 -1 14.18 1.63
-18 -13 1 14.26 1.85
-18 13 1 15.62 3.21
18 -13 1 16.43 1.32
-18 -13 -1 17.26 3.44
18 -13 -1 16.75 1.76
-18 -13 1 15.4 3.3
18 13 -1 13.34 1.7
-18 -14 1 26.05 2.26
-18 -14 -1 24.85 2.03
-18 14 -1 21.19 1.92
-18 14 1 24 3.64
18 -14 1 32.46 1.76
18 14 -1 25.99 2.21
18 -14 -1 26.04 2.24
-18 -14 1 30.23 3.72
-18 -14 -1 34.11 4.1
-18 15 1 10.82 1.83
-18 -15 1 11.4 1.74
-18 -15 -1 7.81 1.49
-18 15 -1 9.86 1.4
-18 15 1 7.53 3.12
-18 -15 1 10.17 3.44
18 -15 -1 4.79 1.56
18 15 -1 1.68 1.3
-18 -15 -1 2.66 3.45
-18 -16 1 3.21 1.65
-18 16 1 1.46 1.67
-18 -16 -1 3.64 1.42
-18 16 1 1.88 2.98
-18 -16 -1 6.11 3.66
18 16 -1 2.42 1.21
-18 -16 1 6.26 3.57
-18 17 1 11.48 1.99
-18 -17 -1 10.69 1.62
-18 -17 1 10.39 1.91
-18 17 1 8.28 3.39
-18 -17 -1 7.99 3.99
-18 -17 1 4.34 3.79
-18 -18 -1 4.01 4.08
-18 -18 1 2.19 3.89
-18 18 1 -0.67 1.76
-18 -18 -1 -0.04 1.37
-18 -18 1 1.07 1.68
-18 -19 1 33.26 4.8
-18 -19 -1 32.77 4.97
-18 -19 1 34.35 2.69
-18 -20 1 2.74 4.03
-18 -20 -1 5.52 4.32
-18 -20 1 2.09 1.77
-18 -21 -1 5.07 4.33
-18 -21 1 5.64 4.07
-18 -21 1 4.76 1.87
-18 -22 -1 1.04 4.41
-18 -22 1 -0.97 4.35
-19 0 -1 -1.11 1.48
-19 0 1 -0.21 1.6
-19 0 1 -0.59 3.47
-19 0 -1 5.26 3.84
-19 -1 1 37.22 2.52
-19 -1 -1 34.25 2.67
-19 -1 1 30.59 2.51
-19 -1 -1 28.4 4.43
-19 1 -1 22.79 4.48
-19 -1 1 30.97 4.17
-19 1 1 32.32 4.37
-19 1 1 30.77 2.61
-19 -2 -1 38.24 2.92
-19 -2 1 40.32 2.8
-19 -2 1 36.98 2.66
-19 -2 -1 28.07 4.08
-19 -2 1 24.35 3.95
-19 2 -1 35.2 4.82
-19 2 1 37.92 2.78
-19 -3 -1 3.08 1.76
-19 -3 1 6.12 1.65
-19 -3 -1 6.47 3.38
-19 -3 1 3.52 2.99
-19 3 1 2.8 1.71
-19 -3 1 3.1 1.52
-19 -4 1 1.93 1.73
-19 -4 -1 0.34 1.8
-19 -4 1 2.08 1.47
-19 4 1 1.36 1.87
19 4 -1 1.79 1.76
-19 -4 -1 1.39 3.21
-19 -4 1 0.84 2.9
-19 -5 1 4.18 2.02
-19 -5 -1 5.31 2.19
-19 5 1 1.92 2
-19 -5 1 4.85 1.42
-19 -5 1 3.91 1.48
19 5 -1 4.44 1.96
-19 -6 1 12.78 1.61
-19 6 1 10.86 2.25
19 6 -1 5.79 1.9
19 6 1 6.89 2.09
-19 -6 1 1.68 2.27
-19 -6 -1 3.28 2.32
-19 -7 1 25.64 2.03
-19 7 1 25.34 2.79
19 7 1 21.53 2.59
19 7 -1 24.87 2.55
19 -7 -1 23.84 1.2
-19 -7 -1 24 3.31
-19 -7 1 28.03 3.29
-19 -8 1 -2.47 2.44
-19 -8 -1 0.17 2.69
19 8 1 0.21 0.62
-19 8 1 1.89 2.28
19 8 1 2.29 2
19 8 -1 -0.88 1.97
-19 -8 1 1.19 1.36
19 9 1 9.01 0.91
-19 9 1 7.73 2.59
19 9 -1 13.54 2.25
19 9 1 9.89 2.16
-19 -9 1 10.29 1.64
-19 -10 -1 10.12 1.48
-19 -10 1 11.08 1.62
19 10 1 13.73 2.38
-19 10 1 8.81 2.69
19 10 -1 13.59 2.34
19 10 1 9.77 0.96
19 -10 1 12.02 1.19
-19 -10 1 15.92 2.67
-19 -11 -1 2.94 1.3
-19 -11 1 2.85 1.5
19 11 1 3.86 2.18
-19 11 1 0.26 2.71
19 11 1 2.19 0.71
19 -11 1 4.61 0.97
-19 -11 -1 5.26 2.67
-19 -11 1 1.35 2.39
-19 -12 1 10.81 1.68
-19 -12 -1 11.6 1.52
19 12 1 5.35 0.88
19 12 1 8.9 2.29
-19 12 1 11.75 2.99
19 -12 1 10.53 1.07
-19 -12 -1 7.9 2.94
-19 -12 1 9.26 2.83
19 12 -1 11.91 1.62
-19 -13 1 7.28 1.68
-19 -13 -1 5.97 1.4
-19 13 1 7.73 3.1
19 -13 1 6.63 0.99
-19 -13 1 8.67 2.95
19 -13 -1 5.08 1.42
19 13 -1 6.58 1.53
-19 -13 -1 7.03 3.11
-19 -14 -1 7.08 1.47
-19 14 -1 5.22 1.24
-19 -14 1 7.69 1.68
-19 14 1 8.28 3.11
19 -14 1 7.92 1.02
-19 -14 -1 11.91 3.34
19 14 -1 8.56 1.61
-19 -14 1 10.01 3.28
19 -14 -1 5.47 1.5
-19 15 1 4.01 1.68
-19 -15 1 9.41 1.75
-19 -15 -1 6.28 1.47
-19 15 1 6.61 3.18
19 15 -1 3.43 1.43
19 -15 -1 6.33 1.6
-19 -15 1 8.88 3.38
-19 -15 -1 8.92 3.5
-19 -16 1 4.17 1.73
-19 16 1 2.98 1.75
-19 -16 -1 4 1.45
-19 16 1 1.3 3.08
-19 -16 1 4.62 3.48
-19 -16 -1 6.67 3.69
19 16 -1 1.83 1.28
-19 -17 -1 21.87 1.96
-19 -17 1 21.21 2.21
-19 17 1 22.27 2.32
-19 17 1 21.25 3.74
-19 -17 1 25.64 4.15
-19 -17 -1 26.52 4.37
-19 -18 1 4.75 3.71
-19 -18 -1 3.04 3.87
-19 -18 -1 0.32 1.39
-19 -18 1 0.91 1.69
-19 -19 -1 6.84 4.17
-19 -19 1 6.85 3.95
-19 -19 1 2.44 1.75
-19 -20 -1 2.49 4.04
-19 -20 1 8.85 4.1
-19 -20 1 2.34 1.81
-19 -21 -1 4.33 4.19
-19 -21 1 4.19 4.09
-19 -21 1 -0.43 1.81
-19 -22 1 14.33 4.48
-20 0 1 -0.83 1.68
-20 0 -1 1.21 3.81
-20 0 1 -0.16 3.74
-20 -1 -1 40.09 2.98
-20 -1 1 45.97 2.95
-20 -1 1 37.59 2.9
-20 1 -1 34.29 4.97
-20 -1 1 34.79 4.41
-20 1 1 36.29 4.78
-20 -1 -1 34.92 4.78
-20 1 1 42.27 3.09
-20 -2 -1 11.92 1.97
-20 -2 1 12.81 1.83
-20 2 -1 9.72 4.17
-20 -2 -1 9.4 3.71
-20 -2 1 10.78 3.55
-20 -2 1 11.22 1.82
-20 2 1 9.64 1.98
-20 -3 -1 13.29 2.23
-20 -3 1 11.93 1.93
-20 -3 -1 12.14 3.69
-20 -3 1 6.79 3.26
-20 3 -1 10.4 4.52
-20 3 1 13.99 2.18
-20 -3 1 14.76 1.94
-20 -4 1 4.62 1.84
-20 -4 -1 4.18 1.91
-20 -4 1 4.27 1.61
-20 4 1 4.3 1.95
20 4 -1 4.94 1.86
-20 -4 -1 2.33 3.26
-20 -4 1 7.13 3.14
-20 -5 -1 2.41 2.01
-20 -5 1 0.69 1.97
-20 5 1 1.57 1.95
-20 -5 1 0.28 1.42
20 5 -1 1.46 1.95
-20 -6 1 50.96 3.23
-20 6 1 51.05 3.93
20 6 -1 55.12 3.72
-20 -6 1 65.21 4.3
-20 -6 -1 61.43 4.42
-20 -7 1 27.06 2.05
-20 7 1 21.96 2.8
20 7 -1 23.36 2.56
20 7 1 19.2 2.5
-20 -7 -1 18.53 3.08
-20 -7 1 23.76 3.05
20 -7 -1 17.95 0.96
-20 -8 -1 3.42 2.72
-20 -8 1 2.2 2.53
20 8 1 3.69 2.07
20 8 -1 3.67 2.08
-20 8 1 1.4 2.39
-20 -8 1 4.16 1.52
-20 -9 1 -2.85 2.72
-20 -9 -1 -0.37 2.98
-20 9 1 0.12 2.56
20 9 -1 2.68 2.09
20 9 1 1.4 2.01
-20 -9 1 2.74 1.46
-20 -10 -1 3.66 3.01
20 10 1 7.46 0.77
20 -10 1 8.89 1.09
20 10 -1 9.55 2.32
20 10 1 10.61 2.34
-20 10 1 4.58 2.65
-20 -10 1 8.51 1.62
20 -11 1 4.82 0.93
20 11 -1 4.47 2.22
-20 11 1 4.22 2.72
20 11 1 3.85 2.22
-20 -11 -1 3.53 1.37
-20 -11 1 5.85 1.58
-20 -12 -1 5.89 1.43
-20 -12 1 7.22 1.67
-20 12 1 8.53 2.91
20 12 1 6.47 2.35
20 -12 1 5.55 0.94
-20 -12 1 6.2 2.77
-20 -12 -1 8.32 2.9
20 12 -1 5.59 1.5
20 -12 -1 6.15 1.48
-20 -13 -1 11.13 1.62
-20 -13 1 11.6 1.74
-20 13 1 8.24 3.15
20 -13 1 9.9 1.07
-20 -13 -1 9.46 3.1
20 13 -1 9.63 1.65
-20 -13 1 12.86 3.07
20 -13 -1 11.89 1.76
-20 -14 1 3.65 1.67
-20 -14 -1 6.33 1.48
20 -14 1 6.58 0.94
20 14 -1 4.61 1.51
-20 -14 1 4.12 2.88
20 -14 -1 3.88 1.51
-20 -14 -1 3.08 3.08
-20 -15 1 17.16 2.02
-20 15 1 15.74 2.06
-20 -15 -1 15.44 1.79
-20 15 1 18.77 3.56
-20 -15 1 19.61 3.59
20 -15 -1 15.4 2
-20 -15 -1 20.72 3.71
20 15 -1 12.57 1.88
-20 -16 -1 0.82 1.38
-20 -16 1 4.29 1.74
-20 16 1 2.61 1.79
-20 16 1 0.84 3.18
-20 -16 -1 6.7 3.48
-20 -16 1 3.02 3.35
20 16 -1 -1.14 1.51
-20 -17 1 -0.37 1.71
-20 -17 -1 2.1 1.44
-20 17 1 3.28 1.75
-20 17 1 1.02 3.19
-20 -17 1 4.85 3.51
-20 -17 -1 4.26 3.63
-20 -18 -1 8.59 3.98
-20 -18 1 3.36 3.69
-20 -18 1 6 1.85
-20 -19 -1 1.26 3.82
-20 -19 1 4.65 3.81
-20 -19 1 1.19 1.75
-20 -20 1 24.12 4.48
-20 -20 -1 26.95 4.71
-20 -20 1 22.64 2.39
-20 -21 1 4.56 4.13
-20 -21 -1 5.1 4.16
-21 0 1 -0.33 3.78
-21 0 -1 2.16 3.85
-21 0 1 -0.65 1.76
-21 -1 1 7.75 1.7
-21 -1 -1 7.01 1.71
-21 1 1 4.02 1.83
-21 -1 1 4.48 1.79
-21 1 -1 4.34 4.22
-21 -1 1 3.42 3.6
-21 1 1 3.28 3.99
-21 -1 -1 4.47 3.72
-21 -2 1 8.11 1.68
-21 -2 1 6.4 1.75
-21 2 1 8.1 1.95
-21 2 -1 6.67 4.42
-21 -2 1 6.28 3.54
-21 2 1 13.26 4.24
-21 -2 -1 3.14 3.65
-21 -2 -1 8.3 1.8
-21 -3 1 19.99 2.23
-21 -3 -1 16.19 2.31
-21 -3 1 13.8 3.68
-21 -3 -1 20.31 3.84
-21 3 -1 12.76 4.72
-21 -3 1 13.81 1.97
-21 3 1 17.39 2.4
-21 -4 -1 2.1 1.87
-21 -4 1 1.14 1.8
-21 4 1 0.94 1.96
-21 -4 1 -0.23 1.63
21 4 -1 1.13 1.98
-21 -4 1 1.21 3.2
-21 -4 -1 3.07 3.43
-21 -5 -1 3.98 2.12
-21 -5 1 1.86 1.95
-21 -5 1 0.22 1.62
21 5 -1 0.24 1.92
-21 5 1 -2.64 2.22
-21 -6 -1 29.41 3.2
-21 -6 1 31.22 3.09
-21 6 1 19.97 2.9
-21 -6 1 24.06 2.39
21 6 -1 25.61 2.76
-21 -7 -1 19.65 3.02
-21 -7 1 11.08 2.71
-21 7 1 10.54 2.57
21 7 -1 11.48 2.3
-21 -7 1 12.65 1.76
-21 -8 -1 -0.51 2.59
-21 -8 1 2.03 2.63
21 8 1 4.14 2.2
21 8 -1 2.96 2.12
-21 8 1 0.61 2.44
-21 -8 1 4.53 1.56
-21 -9 1 3.07 2.69
-21 -9 -1 2.95 2.89
21 9 1 2.47 2.14
21 9 -1 5.14 2.19
-21 9 1 3.36 2.51
-21 -9 1 4.51 1.58
-21 -10 1 -2.17 3.09
-21 -10 -1 -1.58 2.97
21 -10 1 0.83 0.89
21 10 1 2.17 2.17
21 10 -1 2.62 2.23
-21 10 1 2.59 2.72
-21 -10 1 3.27 1.48
21 -11 1 13.21 1.18
-21 -11 -1 12.6 3.59
21 11 1 14.12 2.56
-21 11 1 12.88 3.07
21 11 -1 14.18 2.63
-21 -11 1 10.72 1.74
-21 -12 1 0.63 1.53
21 12 1 0.89 2.24
-21 12 1 -1.64 3.02
21 -12 1 -0.61 0.83
21 -12 -1 1.66 1.42
21 12 -1 0.95 1.34
-21 -13 1 1.93 1.52
-21 -13 -1 1.97 1.38
-21 13 1 2.08 3.03
-21 -13 1 0.93 2.79
-21 -13 -1 0.79 2.9
21 -13 -1 2.96 1.48
21 13 -1 0.61 1.44
-21 -14 1 5.08 1.69
-21 -14 -1 4.81 1.48
-21 14 1 3 3.24
21 -14 -1 5.36 1.65
21 14 -1 6.83 1.7
-21 -14 1 5.05 2.94
-21 -14 -1 8.91 3.23
-21 -15 1 -0.18 1.59
-21 -15 -1 0.9 1.42
-21 15 1 1.02 3.19
-21 -15 1 -0.53 3.06
21 -15 -1 1.1 1.59
-21 -15 -1 3.47 3.31
21 15 -1 0.94 1.49
-21 16 1 6.08 1.91
-21 -16 1 7.11 1.82
-21 -16 -1 8.87 1.65
-21 16 1 6.06 3.49
-21 -16 1 8.91 3.39
-21 -16 -1 9.15 3.53
-21 -17 -1 1.87 1.47
-21 -17 1 1.23 1.69
-21 17 1 -0.35 3.32
-21 -17 1 5.17 3.31
-21 -17 -1 0.63 3.44
-21 -18 1 38.6 2.83
-21 18 1 35.82 4.39
-21 -18 -1 33.61 4.66
-21 -18 1 33.15 4.45
-21 -19 1 5.46 3.59
-21 -19 -1 6.1 3.84
-21 -19 1 -0.25 1.75
-21 -20 -1 5.76 3.89
-21 -20 1 6.01 3.74
-21 -20 1 1.24 1.81
-21 -21 1 1 3.74
-22 0 1 -4.12 1.98
-22 0 -1 -1.32 4.11
-22 0 1 0.87 3.88
-22 -1 -1 47.25 3.26
-22 -1 1 40.08 3.14
-22 -1 1 40.55 4.79
-22 1 1 38.11 5.14
-22 -1 -1 42.06 5.02
-22 1 -1 33.7 5.34
-22 1 1 37.25 3.19
-22 -2 1 22.51 2.31
-22 -2 -1 22.69 2.4
-22 2 -1 19.43 4.91
-22 -2 -1 23.13 4.3
-22 -2 1 23.38 4.13
-22 2 1 22.34 4.65
-22 2 1 18.16 2.53
-22 -2 1 21.43 2.42
-22 -3 -1 11.95 2.18
-22 -3 1 14.1 2.05
-22 3 1 9.55 2.39
-22 -3 1 9.39 2.02
-22 -3 1 11.17 3.66
-22 3 -1 10.2 4.75
22 3 -1 10.74 2.3
-22 -3 -1 13.24 3.91
-22 4 1 9.06 2.29
-22 -4 1 9.07 2.05
-22 -4 -1 8.84 2.29
-22 -4 1 8.95 1.98
22 4 -1 11.28 2.34
-22 4 -1 8.1 4.77
-22 -4 -1 15.55 3.91
-22 -4 1 13.1 3.63
-22 -5 1 93.29 5.71
-22 -5 -1 105.05 5.96
-22 -5 1 96.57 5.38
22 5 -1 95.43 5.52
-22 5 1 92.13 5.69
-22 -6 1 16.99 2.63
-22 -6 -1 19.32 2.86
-22 -6 1 14.43 2.11
22 6 -1 14.71 2.46
-22 6 1 13.32 2.74
-22 7 1 -0.24 2.48
22 7 -1 3.92 2.16
-22 -7 1 2.32 1.79
-22 -7 1 1.24 2.27
-22 -7 -1 0.46 2.35
-22 -8 1 3.54 2.55
-22 -8 -1 4.03 2.67
22 8 -1 6.1 2.26
-22 8 1 5.37 2.65
-22 -8 1 8.08 1.69
-22 -9 1 0.84 2.71
-22 -9 -1 -1.64 2.83
22 9 -1 0.75 2.19
-22 9 1 2.7 2.61
-22 -9 1 4.06 1.64
-22 -10 1 2.02 2.98
-22 -10 -1 1.97 2.97
22 -10 1 2.02 0.92
22 10 1 3.14 2.27
-22 10 1 1.14 2.79
22 10 -1 2.43 2.3
-22 -10 1 4.13 1.67
22 -11 1 19.01 1.4
-22 -11 1 13.74 3.53
-22 -11 -1 16.76 3.83
22 11 1 21.91 2.88
-22 11 1 22 3.54
22 11 -1 17.65 2.82
-22 -11 1 21.42 2.1
-22 -12 1 2.12 1.6
-22 12 1 1.39 2.91
22 12 1 -2.35 2.48
-22 -12 -1 -2.42 3.55
22 12 -1 -0.55 1.47
22 -12 -1 1.39 1.54
-22 -13 1 18.11 2.06
-22 13 1 14.12 3.65
22 13 -1 17.15 2.13
22 -13 -1 17.02 2.1
-22 -14 1 5.85 1.75
-22 14 1 6.21 3.43
22 14 -1 4.36 1.68
22 -14 -1 6.15 1.71
-22 -15 1 3.87 1.81
-22 15 1 6.09 3.45
-22 -15 -1 12.17 3.45
22 15 -1 6.13 1.72
22 -15 -1 6.98 1.85
-22 -15 1 9.71 3.19
-22 -16 -1 -1.94 1.51
-22 16 1 0.94 1.76
-22 -16 1 1.12 1.68
-22 16 1 -3.72 3.42
-22 -16 1 2.13 3.09
-22 -16 -1 2.66 3.32
-22 -17 1 6.76 1.86
-22 17 1 -2.3 3.4
-22 -17 1 1.82 3.25
-22 -17 -1 4.18 3.47
-22 -18 1 2.75 1.8
-22 18 1 -0.18 3.39
-22 -18 1 6.88 3.5
-22 -18 -1 9.46 3.76
-22 -19 -1 41.59 4.9
-22 -19 1 38.32 4.65
-22 -19 1 38.11 2.93
-22 -20 -1 -2.05 3.74
-22 -20 1 1.55 3.63
-23 0 1 -2.15 2.08
-23 0 1 0.72 3.95
-23 0 -1 -5.69 4.46
-23 -1 1 -3.62 2.15
-23 1 1 -0.38 2.06
-23 1 -1 2.05 4.34
-23 -1 -1 -1.85 4.03
-23 -1 1 -1.53 3.99
-23 1 1 2.82 4.18
-23 -2 1 112.98 5.63
-23 -2 -1 100.69 5.64
-23 2 1 85.99 5.6
-23 -2 1 98.4 5.51
-23 2 -1 87.13 7.6
-23 -2 -1 90.03 7.07
-23 -2 1 91.55 6.83
-23 2 1 88.03 7.37
-23 -3 1 14.18 2.11
-23 -3 -1 16.23 2.34
-23 3 1 9.01 2.45
-23 -3 1 13.5 2.23
-23 -3 1 10.48 3.78
23 3 -1 10.28 2.34
-23 -3 -1 17.3 4.19
-23 3 1 10.83 4.67
-23 3 -1 17.58 5.32
-23 4 1 11.58 2.46
-23 -4 1 16.09 2.33
-23 -4 -1 15.26 2.35
-23 -4 1 13.66 2.18
-23 -4 -1 20.24 4.19
23 4 -1 13.1 2.4
-23 4 -1 15.04 5.24
-23 -4 1 8.78 3.68
-23 5 1 11.51 2.52
-23 -5 -1 20.3 2.67
-23 -5 1 15.01 2.42
-23 -5 1 16.56 2.29
23 5 -1 15.17 2.54
-23 -6 1 47.1 3.85
-23 -6 -1 48.36 4.05
-23 -6 1 47.98 3.43
23 6 -1 48.69 3.72
-23 6 1 42.95 3.9
-23 -7 -1 33.33 3.59
-23 -7 1 33.27 3.35
-23 -7 1 29.48 2.8
23 7 -1 32.06 3.15
-23 7 1 30.4 3.43
-23 8 1 1.47 2.64
23 8 -1 -0.1 2.2
-23 -8 1 0.26 1.86
-23 -8 -1 -1.48 2.6
-23 -8 1 -1.95 2.54
-23 -9 -1 10.41 3.19
-23 -9 1 9.59 3.03
23 9 -1 11.15 2.55
-23 9 1 13.43 3.04
-23 -9 1 10.36 1.81
-23 -10 -1 -2.14 3.01
-23 -10 1 2.31 3.03
-23 10 1 0.74 2.77
23 10 -1 3.73 2.5
-23 -10 1 4.64 1.67
-23 -11 1 0.97 3.01
-23 -11 -1 0.62 3.22
23 11 1 -1.05 2.49
-23 11 1 -2.3 2.98
23 11 -1 -1.62 2.38
-23 -11 1 2.6 1.66
-23 -12 1 3.41 1.74
23 12 1 0.95 2.45
-23 12 1 1.28 3.09
-23 -12 -1 -2.88 3.57
-23 -12 1 6.55 3.45
23 12 -1 4.14 1.65
23 -12 -1 3.15 1.64
-23 -13 1 4.04 1.75
-23 13 1 -6.07 3.42
-23 -13 1 -0.86 3.41
-23 -13 -1 3.49 3.45
23 -13 -1 1.48 1.62
23 13 -1 3.44 1.74
-23 -14 1 1.3 1.72
-23 14 1 0.71 3.46
-23 -14 -1 -2.41 3.81
23 -14 -1 3.51 1.72
23 14 -1 0.88 1.65
-23 -15 1 6.95 1.81
-23 15 1 7.91 3.52
23 15 -1 6.08 1.83
23 -15 -1 4.19 1.86
-23 -16 1 -0.56 1.76
-23 16 1 -1.81 3.48
-23 -17 1 6.02 1.89
-23 17 1 9.11 3.65
-23 -17 1 12.91 3.44
-23 -18 1 4.95 1.89
-23 18 1 7.78 3.6
-23 -18 1 4.93 3.36
-23 -18 -1 5.97 3.64
-23 -19 -1 -0.32 3.58
-23 -19 1 3.17 3.42
-23 -19 1 0.25 1.8
-23 -20 1 5.47 3.55
-24 0 -1 -1.84 4.29
-24 0 1 1.31 4.21
-24 0 1 1.78 2.1
-24 1 -1 0.85 4.43
-24 -1 -1 -1.74 4.11
-24 -1 1 1.59 3.9
-24 1 1 -0.78 4.17
-24 -1 1 -2.33 2.14
-24 1 1 -0.7 2.08
-24 -2 -1 26.8 2.71
-24 2 1 21.01 4.96
-24 -2 -1 27.56 4.71
-24 2 -1 11.14 5.12
-24 -2 1 19.13 4.32
-24 2 1 23.06 2.81
-24 -2 1 16.53 2.59
-24 -3 1 1 1.8
-24 -3 -1 2.03 1.87
-24 3 1 -2.44 2.31
-24 -3 1 -1.86 2.07
24 3 -1 0.91 2.13
-24 -3 1 2.43 3.73
-24 3 -1 0.23 4.85
-24 -3 -1 -0.18 3.83
-24 3 1 8.3 4.78
-24 4 1 6.47 2.51
-24 -4 -1 12.94 2.36
-24 -4 1 12.84 2.14
-24 -4 1 9.92 2.15
-24 -4 1 12.08 3.84
24 4 -1 10.46 2.49
-24 4 -1 6.9 5.28
-24 -5 -1 34.97 3.25
-24 -5 1 32.72 3.06
-24 -5 1 26.07 2.76
24 5 -1 31.75 3.11
-24 5 -1 29.88 5.96
-24 5 1 23.28 3.16
-24 -6 1 68.54 4.54
-24 -6 -1 65.55 4.73
-24 -6 1 61.58 4.17
24 6 -1 66.11 4.47
-24 6 1 58.38 4.65
-24 -7 -1 29.81 3.54
-24 -7 1 30.63 3.34
-24 -7 1 31.27 2.89
24 7 -1 27.73 3.14
-24 7 1 20.44 3.36
-24 -8 1 -1.62 2.04
-24 -8 -1 3.58 2.7
-24 -8 1 -0.59 2.38
-24 8 1 -0.56 2.81
24 8 -1 2.47 2.38
-24 -9 1 8.12 2.14
-24 -9 1 11.85 2.98
-24 -9 -1 9.28 3.07
24 9 -1 13.08 2.69
-24 9 1 12.77 3.13
-24 10 1 56.79 4.95
24 10 -1 59.73 4.32
-24 -10 1 55.16 4.94
-24 -10 -1 62.63 5.15
-24 -11 1 10.32 1.89
-24 11 1 3.81 3.13
24 11 -1 7.37 2.63
-24 -11 -1 0.81 3.13
-24 -11 1 2.44 3.07
24 11 -1 4 1.82
-24 -12 1 1.13 1.74
24 12 1 3.52 2.6
-24 12 1 3.3 3.21
-24 -12 1 1.6 3.25
-24 -12 -1 -0.22 3.3
24 -12 -1 2.59 1.71
24 12 -1 2.54 1.71
-24 -13 1 1.74 1.76
-24 13 1 -3.48 3.39
-24 -13 -1 1.83 3.53
-24 -13 1 1.71 3.34
24 -13 -1 1.89 1.76
24 13 -1 1.57 1.74
-24 -14 1 15.75 2.17
-24 14 1 19.02 3.95
-24 -14 1 9.66 3.88
-24 -14 -1 14.73 4.22
24 -14 -1 15.76 2.25
24 14 -1 15.68 2.27
-24 -15 1 3.1 1.86
-24 15 1 -0.93 3.69
-24 -15 -1 -3.77 3.84
-24 -15 1 -3.25 3.91
24 15 -1 0.4 1.74
-24 -16 1 1.29 1.78
-24 16 1 0.92 3.38
-24 -16 -1 4.9 4.04
-24 -16 1 -3.11 3.71
-24 -17 1 2.5 1.84
-24 17 1 -0.19 3.51
-24 -17 -1 -1.32 4.21
-24 -18 1 2.43 1.91
-24 18 1 2.44 3.53
-24 -18 -1 -3.52 4.35
-25 0 1 1.54 4.24
-25 0 -1 1.47 4.48
-25 0 1 -2.39 2.23
-25 -1 -1 9.1 4.54
-25 1 1 11.96 4.67
-25 -1 1 7.98 4.28
-25 1 -1 10.37 4.92
-25 1 1 8.74 2.39
-25 -1 1 8.24 2.42
-25 -2 1 24.02 4.63
-25 2 1 32.63 5.61
-25 2 -1 24.58 5.35
-25 -2 -1 22.63 4.77
-25 -2 1 22.64 2.81
-25 2 1 23.95 3.08
-25 -3 -1 3.52 1.96
-25 -3 1 1.72 1.86
-25 -3 1 0.2 2.12
-25 3 1 -0.81 2.47
-25 3 1 3.55 4.74
-25 -3 -1 4.88 4.21
25 3 -1 0.96 2.28
-25 3 -1 2.38 5.07
-25 -3 1 2.01 3.93
-25 -4 1 3.42 1.91
-25 4 1 -1.18 2.51
-25 -4 -1 7.01 2.26
-25 -4 1 -1.34 2.14
-25 -4 1 5.89 3.79
-25 4 1 4.13 5.06
-25 4 -1 7.45 5.35
25 4 -1 5.17 2.35
-25 5 1 3.14 2.74
-25 -5 -1 11.48 2.47
-25 -5 1 9.61 2.29
-25 -5 1 6.78 2.28
25 5 -1 11.41 2.52
-25 5 -1 13.71 5.7
-25 -6 -1 119.45 6.71
-25 -6 1 108.59 6.45
-25 6 1 99.19 6.62
-25 -6 1 111.09 6.17
25 6 -1 113.51 6.36
25 7 -1 21.51 2.97
-25 7 1 19.05 3.28
-25 -7 -1 20.7 3.14
-25 -7 1 23.72 2.74
-25 -7 1 27.63 3.12
-25 -8 1 14.67 2.44
25 8 -1 10.39 2.72
-25 8 1 14.92 3.26
-25 -8 1 16.14 2.92
-25 -8 -1 11.21 2.95
-25 -9 1 0.1 2.06
-25 9 1 1.07 2.95
25 9 -1 4.42 2.56
-25 -9 -1 1.38 2.66
-25 -9 1 -0.31 2.52
-25 10 1 109.89 7.07
-25 -10 -1 115.86 7.23
-25 -10 1 97.19 6.8
-25 -10 1 107.58 6.1
25 10 -1 107.69 6.32
-25 11 1 10.85 3.39
25 11 -1 8.57 2.64
25 -11 -1 10.58 2.06
25 11 -1 9.44 2.05
-25 -11 1 5.32 3.09
-25 -11 -1 6.52 3.22
-25 12 1 6.97 3.37
-25 -12 1 4.5 3.25
-25 -12 -1 7.45 3.53
25 12 -1 7.28 1.99
25 -12 -1 7.17 1.99
-25 -13 1 2.69 1.82
-25 13 1 4.64 3.56
-25 -13 -1 -1.78 3.41
-25 -13 1 2.7 3.27
25 13 -1 1.95 1.79
25 -13 -1 3.67 1.84
-25 -14 1 51.27 3.31
-25 14 1 45.77 5.04
-25 -14 -1 44.37 5.23
-25 -14 1 41.27 5
25 -14 -1 43.77 3.58
25 14 -1 47.94 3.65
-25 -15 1 7.46 1.92
-25 15 1 7.4 3.65
-25 -15 1 5.75 3.93
-25 -15 -1 3.92 3.77
25 15 -1 6.13 1.95
-25 -16 1 2.41 1.84
-25 16 1 -1.69 3.64
-25 -16 1 1.19 3.84
-25 -16 -1 0.77 3.96
-25 -17 1 8.55 2
-25 17 1 2.85 3.58
-25 -17 -1 2.11 4.25
-25 -17 1 1.72 3.84
-25 -18 1 41.36 3.1
-25 -18 1 30.63 5.27
-26 0 1 -2.64 2.47
-26 0 1 -0.2 4.31
-26 0 -1 3.89 4.77
-26 -1 -1 35.83 5.34
-26 1 -1 37.59 5.78
-26 1 1 30.74 5.46
-26 -1 1 29.1 5.01
-26 -1 1 34.91 3.4
-26 1 1 30.62 3.34
-26 2 -1 5.2 5.14
-26 2 1 3.08 4.94
-26 -2 -1 9.77 4.67
26 2 -1 6.14 2.43
-26 -2 1 4.51 4.1
-26 -2 1 -2.77 2.53
-26 2 1 -3.71 2.66
-26 -3 -1 17.1 2.58
-26 3 1 8.5 2.73
-26 -3 1 8.54 2.47
-26 3 -1 7.66 5.28
26 3 -1 10.29 2.65
-26 -3 1 14.85 4.33
-26 -3 -1 13.92 4.62
-26 3 1 16.46 5.3
-26 -4 -1 0.74 2.02
-26 -4 1 0.55 1.87
-26 4 1 -2.85 2.65
-26 -4 1 -0.93 2.25
-26 4 1 -3.08 5.22
-26 4 -1 -2.29 5.62
26 4 -1 -1.21 2.43
-26 5 1 2.67 2.67
-26 -5 1 8.5 2.19
-26 -5 -1 2.13 2.18
-26 -5 1 -0.5 2.22
26 5 -1 9.17 2.57
-26 5 -1 -0.26 5.74
-26 5 1 1.96 5.25
-26 6 1 3.41 2.88
-26 -6 -1 8.72 2.52
-26 -6 1 8.37 2.35
-26 -6 1 6.87 2.29
26 6 -1 10.31 2.67
-26 6 -1 3.23 5.75
-26 7 1 24.4 3.73
26 7 -1 26.37 3.15
-26 -7 1 25.95 3.15
-26 -7 -1 28.01 3.35
-26 -7 1 27.85 2.98
-26 7 -1 23.83 6.65
-26 -8 1 -3.05 2.28
26 8 -1 1.49 2.43
-26 8 1 1.52 2.94
-26 -8 -1 1.91 2.61
-26 -8 1 0.72 2.29
-26 -9 1 2.01 2.18
-26 9 1 2.38 3.09
26 9 -1 5.77 2.59
-26 -9 -1 2.74 2.74
-26 -9 1 3.42 2.6
-26 -10 1 -1.92 2.21
26 10 -1 2.01 2.57
-26 10 1 5.63 3.24
-26 -10 1 3.79 2.75
-26 -10 -1 -1.26 2.81
26 -11 -1 64.05 4.43
26 11 -1 66.4 4.41
-26 11 1 69.47 5.6
-26 -11 1 64.62 5.31
-26 -11 -1 65.45 5.53
-26 -11 1 62.74 4.47
-26 -11 -1 71.35 4.59
26 11 -1 76.38 4.88
-26 -12 1 2.27 3.03
-26 -12 -1 4.08 3.18
-26 -12 1 -2.39 2.3
-26 -12 -1 -0.31 2.17
26 -12 -1 0.57 1.83
26 12 -1 1.03 1.9
-26 12 1 1.93 3.36
-26 13 1 5.31 3.51
26 13 -1 8 2.13
26 -13 -1 11.65 2.24
-26 -13 1 4.82 3.29
-26 -13 -1 6.04 3.57
-26 14 1 4.04 3.63
26 14 -1 4.95 2.14
26 -14 -1 2.34 1.95
-26 -14 1 -2.76 3.47
-26 -14 -1 5.46 3.55
-26 15 1 27.42 4.53
-26 -15 -1 28.35 4.65
-26 -15 1 30.32 4.53
-26 -16 1 1.98 1.85
-26 16 1 0.19 3.59
-26 -16 1 0.47 3.75
-26 -16 -1 -3.19 3.95
-26 -17 1 3.99 1.94
-26 17 -1 -1.54 3.75
-26 17 1 -1.17 3.74
-26 -17 1 1.68 3.94
-26 -17 -1 4.56 4.04
-27 0 1 -0.46 2.44
-27 0 -1 -0.67 4.91
-27 0 1 1.43 4.57
-27 -1 -1 45.53 5.98
-27 1 1 51.01 6.22
-27 1 -1 40.1 6.27
-27 -1 1 50.56 5.87
-27 -1 1 51.2 4.05
-27 1 1 46.97 4.07
-27 2 1 32.21 3.67
-27 2 -1 28.66 6.06
-27 -2 1 32.02 5.12
-27 2 1 30.85 5.83
-27 -2 -1 38.42 5.5
27 2 -1 33.34 3.42
-27 -2 1 35.24 3.42
-27 -3 1 -2.21 2.47
-27 -3 -1 5.2 4.37
-27 3 -1 1.01 5.5
27 3 -1 0.11 2.45
-27 3 1 -3.06 5.1
-27 -3 1 -1.96 4.15
-27 3 1 -1.11 2.62
-27 -4 -1 3.62 2.2
-27 -4 1 2.96 2.11
-27 -4 1 -1.41 2.37
27 4 -1 -1.36 2.46
-27 4 -1 -3.41 5.72
-27 4 1 2.7 5.18
-27 4 1 -0.26 2.71
-27 -5 1 2.34 2.03
-27 -5 -1 6.11 2.32
-27 -5 1 -2.04 2.37
-27 5 -1 5.68 5.83
-27 5 1 3.28 5.51
27 5 -1 -0.11 2.47
-27 5 1 -3.05 2.83
-27 -6 -1 31.4 3.36
-27 -6 1 30.52 3.11
-27 6 1 27.86 3.67
-27 -6 1 27.69 3.1
-27 6 -1 24.28 6.57
27 6 -1 30.43 3.39
-27 6 1 26.81 6.27
27 7 -1 24.55 3.2
-27 7 1 18.46 3.56
-27 7 -1 24.29 6.67
-27 -7 1 25.76 3.06
-27 -7 -1 26.13 3.2
-27 -7 1 21.04 2.85
27 8 -1 7.05 2.65
-27 8 1 6.18 3.2
-27 -8 1 7.81 2.54
-27 -8 -1 9.76 2.83
-27 -8 1 6.4 2.4
-27 9 1 1.82 3.12
27 9 -1 4.94 2.61
-27 -9 1 -1.92 2.4
-27 -9 -1 0.63 2.31
-27 -9 -1 6.69 2.83
-27 -9 1 7.43 2.63
-27 10 1 0.17 3.25
27 10 -1 1.49 2.66
27 10 -1 3.71 1.97
-27 -10 -1 -3.04 2.34
-27 -10 1 0.42 2.21
-27 -10 1 2.94 2.7
-27 -10 -1 -1.98 2.72
-27 11 1 8.93 3.53
27 11 -1 17.87 2.98
27 11 -1 11.85 2.27
27 -11 -1 14.01 2.35
-27 -11 1 8.14 2.45
-27 -11 -1 9.77 2.5
-27 -11 1 11.64 3.09
-27 -11 -1 14.87 3.35
-27 12 1 -2.52 3.48
27 -12 -1 3.73 1.99
27 12 -1 -0.6 1.86
-27 -12 1 0.11 2.29
-27 -12 -1 -1.8 2.23
-27 -12 -1 -1.99 3.26
-27 -12 1 -2.36 2.91
-27 13 1 -3.57 3.63
27 -13 -1 0.24 1.91
27 13 -1 1.8 1.99
-27 -13 1 0.11 2.13
-27 -13 -1 -0.64 2.14
-27 -13 1 2.67 3.04
-27 -13 -1 -2.48 3.33
-27 14 1 -1.77 3.89
27 -14 -1 3.69 2.13
27 14 -1 2.84 2.05
-27 -14 1 5.42 3.4
-27 -14 -1 3.89 3.5
-27 -14 -1 -2.61 2.31
-27 15 -1 23.07 4.47
-27 15 1 28.94 4.56
-27 -15 1 26.73 4.3
-27 -15 -1 26.6 4.54
-27 16 -1 1.36 3.59
-27 16 1 3.69 3.55
-27 -16 -1 3.57 3.83
-27 -16 1 1.98 3.62
-28 0 1 -1.57 2.41
-28 0 1 -1.25 4.61
-28 0 -1 4.14 4.9
-28 1 1 3.83 2.74
-28 -1 1 3.94 2.59
-28 -1 -1 6.89 4.88
-28 1 1 3.74 4.87
-28 -1 1 0.2 4.48
-28 1 -1 -0.47 4.98
-28 -2 1 5.61 2.6
-28 2 1 6.88 2.77
28 2 -1 8.18 2.67
-28 2 1 13.85 5.44
-28 2 -1 9.42 5.4
-28 -2 1 8.89 4.51
-28 -2 -1 7.48 4.6
-28 -3 1 -1.06 2.52
-28 -3 1 -0.73 4.2
-28 3 -1 -4.64 5.66
-28 -3 -1 2.47 4.58
28 3 1 5.88 2.72
-28 3 1 -0.97 5.18
28 3 -1 -1.97 2.6
-28 3 1 2.22 2.7
-28 -4 -1 29.42 3.13
-28 -4 1 16.73 2.97
-28 4 -1 16.18 6.04
28 4 -1 23.22 3.13
-28 4 1 21.3 5.93
-28 4 1 18.82 3.27
-28 -5 -1 18.28 2.76
-28 -5 1 17.33 2.68
-28 5 1 4.47 3.13
-28 -5 1 10.06 2.71
-28 5 -1 6.93 6.14
28 5 -1 14.65 2.92
-28 5 1 5.73 5.61
-28 -6 -1 17.76 2.76
-28 -6 1 17.39 2.68
-28 6 1 11.76 3.43
-28 -6 1 15.67 2.81
-28 6 1 22.25 6.18
28 6 -1 16.72 3
-28 6 -1 15.2 6.42
-28 7 1 -1.9 3.27
28 7 -1 -0.34 2.54
-28 7 -1 -6.76 6.17
-28 7 1 3.85 5.87
-28 -7 -1 -2.27 2.44
-28 -7 1 -4.71 2.39
-28 -7 1 0.94 2.2
-28 -7 -1 1.95 2.4
28 8 -1 2.73 2.67
-28 8 1 0.49 3.17
-28 8 -1 6 6.29
-28 -8 1 -1.54 2.33
-28 -8 -1 -2.28 2.4
-28 -8 -1 0.16 2.45
-28 -8 1 2.13 2.34
-28 9 1 3.94 3.31
28 9 -1 5.67 2.67
-28 9 -1 4.6 6.17
-28 -9 1 3.91 2.41
-28 -9 -1 2.21 2.35
-28 -9 -1 7.69 2.87
-28 -9 1 3.48 2.56
-28 -10 1 33.77 3.78
-28 -10 -1 36.69 4.03
28 -10 -1 31 3.15
28 10 -1 32.97 3.25
-28 10 1 28.02 4.26
-28 -10 -1 33.22 3.34
-28 -10 1 33.63 3.38
28 10 -1 42.69 3.78
28 11 -1 2.23 2.68
-28 11 1 -0.36 3.35
28 11 -1 2.74 2.09
28 -11 -1 5.02 2.15
-28 -11 1 4.1 2.34
-28 -11 -1 2.96 2.33
-28 -11 1 4.87 2.77
-28 -11 -1 2.22 2.98
-28 12 1 2.03 3.47
28 -12 -1 5.08 2.18
28 12 -1 2.03 2.06
-28 -12 1 1.11 2.21
-28 -12 -1 1.65 2.22
-28 -12 1 0.35 2.92
-28 -12 -1 4.86 3.12
-28 13 -1 12.12 4.02
-28 13 1 13.3 4.1
28 13 -1 18.27 2.61
28 -13 -1 20.8 2.78
-28 -13 -1 16.61 2.69
-28 -13 1 24.26 2.94
-28 -13 1 16.21 3.49
-28 -13 -1 21.65 3.88
-28 14 1 0.8 3.75
-28 14 -1 0.6 3.8
28 14 -1 0.73 2.08
28 -14 -1 2.57 2.2
-28 -14 1 1.35 3.12
-28 -14 -1 0.63 3.25
-28 -14 1 1.68 2.26
-28 -14 -1 0.44 2.25
-28 15 -1 5.01 3.87
-28 15 1 7.05 3.88
-28 -15 1 5.6 3.51
-28 -15 -1 9.51 3.75
-28 -15 1 6.11 2.4
-28 -15 -1 6.72 2.43
-29 0 1 -5 2.8
-29 0 -1 10.12 5.22
-29 0 1 4.48 4.81
-29 1 -1 43.58 6.39
-29 -1 1 45.18 5.78
29 1 -1 35.48 3.66
-29 1 1 40.43 6.16
-29 -1 -1 44.41 6.19
-29 1 1 43.48 4.15
-29 -1 1 37.67 3.95
29 2 -1 107.38 6.25
-29 -2 1 104.68 7.78
-29 2 -1 109.33 8.83
-29 2 1 94.38 8.31
-29 -2 -1 98.89 8.1
-29 -2 1 99.67 6.27
-29 2 1 94.19 6.41
-29 -3 1 5.97 2.78
-29 3 1 2.96 5.42
29 3 -1 8.99 2.88
-29 -3 1 8.44 4.46
29 3 1 10.2 2.91
-29 3 -1 9.98 5.71
-29 3 1 5.29 3.04
-29 -4 -1 10.6 3.01
-29 -4 1 10.77 2.87
-29 4 1 12.78 5.95
-29 4 -1 11.23 6.05
29 4 1 23 3.2
29 4 -1 16.62 3.05
-29 4 1 15.03 3.29
-29 -5 -1 25.78 3.13
-29 -5 -1 16.5 3.05
-29 -5 1 18.59 3.05
-29 5 1 15.67 6.2
29 5 -1 18.41 3.16
-29 5 -1 17.87 6.32
-29 5 1 15.66 3.46
-29 -6 1 62.61 4.34
-29 -6 -1 59.66 4.46
-29 -6 1 51.15 4.32
-29 -6 -1 60.3 4.45
29 6 -1 59.06 4.5
-29 6 -1 55.46 7.7
-29 6 1 48.6 7.59
-29 6 1 52.04 4.89
-29 -7 1 33.98 3.34
-29 -7 -1 35.24 3.54
-29 7 1 32.27 4.18
29 7 -1 28.62 3.49
-29 -7 -1 33.45 3.43
-29 -7 1 30.47 3.43
-29 7 1 24.51 6.68
-29 7 -1 28.96 6.9
-29 8 1 1.19 3.36
29 8 -1 4.57 2.76
-29 8 -1 -5.84 6.45
-29 8 1 -4.04 6.18
-29 -8 -1 1.92 2.39
-29 -8 1 -3.06 2.47
-29 -8 1 7.39 2.49
-29 -8 -1 3.9 2.58
-29 -9 1 1.78 2.46
-29 -9 -1 1.81 2.57
29 -9 -1 2.38 2.11
29 9 -1 -0.13 2.06
29 9 -1 2.01 2.69
-29 9 1 -1.95 3.34
-29 -9 1 -2.63 2.42
-29 -9 -1 -1.36 2.3
-29 9 -1 -7.51 6.55
-29 -10 1 4.84 2.68
-29 -10 -1 1.91 2.8
29 10 -1 2.6 2.13
29 -10 -1 2.1 2.11
29 10 -1 -0.6 2.71
-29 10 1 -1.09 3.34
-29 10 -1 1.09 3.38
-29 -10 1 -1.16 2.23
-29 -10 -1 1.15 2.32
-29 10 -1 1.92 6.48
-29 11 1 1.84 3.52
29 11 -1 7.07 2.81
-29 11 -1 -2.57 3.58
29 11 -1 4.58 2.14
29 -11 -1 6.68 2.21
-29 -11 1 3.85 2.44
-29 -11 -1 6.92 2.49
-29 -11 1 0.81 2.6
-29 -11 -1 8.58 3.11
-29 12 1 -0.95 3.58
-29 12 -1 0.19 3.62
29 12 -1 0.39 2.12
29 -12 -1 0.27 2.02
-29 -12 1 -2.77 2.38
-29 -12 -1 -1.5 2.34
-29 -12 -1 0.94 2.94
-29 -12 1 -1.37 2.76
-29 13 -1 -5.69 3.86
-29 13 1 0.59 3.62
-29 -13 -1 0.46 2.32
-29 -13 1 -3.58 2.39
-29 -13 -1 1.37 3.1
-29 -13 1 -0.36 2.93
29 13 -1 2.36 2.22
29 -13 -1 -2.26 2.2
-29 -14 1 1.67 3.08
-29 -14 -1 1.82 3.2
29 14 -1 2.13 2.17
-30 0 -1 -0.82 2.79
-30 0 1 0.55 2.79
-30 0 -1 6.23 5.29
-30 0 1 2.62 4.86
-30 -1 1 -1.69 2.67
-30 -1 -1 2.19 2.65
-30 1 1 -1.42 2.97
-30 1 -1 0.14 2.9
-30 1 1 0.45 4.94
-30 -1 1 -0.21 4.62
30 1 -1 -1.49 2.65
-30 1 -1 -1.24 5.21
-30 -1 -1 0.93 4.93
-30 -2 1 2.58 2.61
-30 -2 -1 1.28 2.55
30 2 -1 3.02 2.72
-30 2 1 -5.98 5.28
-30 2 -1 1.02 5.34
30 2 1 1.2 2.69
-30 -2 -1 8.68 4.8
-30 -2 1 1.4 4.37
-30 2 1 -0.41 2.81
-30 -3 -1 -2.17 2.7
-30 -3 1 0.77 2.64
-30 3 1 -7.71 5.53
30 3 -1 -0.46 2.7
30 3 1 -0.12 2.69
-30 3 -1 -0.54 5.61
-30 3 1 -0.43 2.9
-30 -4 1 -0.51 2.69
-30 -4 -1 2.79 2.71
30 4 1 5.83 2.8
30 4 -1 -0.93 2.63
-30 4 -1 0.28 5.77
-30 4 1 8.86 5.75
-30 4 1 2.05 2.91
-30 4 -1 0.88 2.98
-30 -5 -1 2.47 2.66
-30 -5 1 2.5 2.66
-30 5 -1 -0.58 5.99
-30 5 1 4.6 5.97
30 5 1 3.26 2.75
30 5 -1 5.3 2.81
-30 5 -1 6.7 3.26
-30 5 1 -0.16 3.09
-30 -6 -1 39.48 3.64
-30 -6 1 35.04 3.39
-30 -6 1 29.67 3.45
-30 -6 -1 26.06 3.44
-30 6 -1 30.27 7.04
30 6 -1 35.14 3.62
30 6 1 28.11 3.55
-30 6 1 28.88 6.59
-30 6 1 31.03 4.16
-30 6 -1 26.53 4.05
-30 -7 1 -0.39 2.19
-30 -7 -1 1.6 2.31
-30 7 1 -0.34 3.18
30 7 -1 7.58 2.86
-30 7 -1 3.75 3.35
-30 -7 1 -0.37 2.5
-30 -7 -1 -2.79 2.51
-30 7 -1 6.09 6.42
-30 7 1 4.31 6.04
-30 -8 -1 3.04 2.52
30 8 -1 -0.27 2.14
-30 -8 1 3.93 2.32
-30 8 1 2.63 3.35
30 8 -1 -0.36 2.7
-30 8 -1 1.75 3.33
-30 -8 1 -2.65 2.43
-30 -8 -1 2.38 2.4
-30 8 1 -0.59 6.12
-30 8 -1 1.57 6.32
-30 -9 1 3.75 2.4
-30 -9 -1 5.32 2.74
30 9 -1 1.77 2.08
30 -9 -1 1.38 2.08
-30 9 1 -2.38 3.5
-30 9 -1 0.91 3.48
30 9 -1 -1.33 2.69
-30 -9 -1 -0.35 2.37
-30 -9 1 0.12 2.35
-30 9 -1 0.96 6.43
-30 9 1 2.1 6.08
-30 -10 1 0.9 2.46
-30 -10 -1 -0.17 2.61
30 10 -1 3.94 2.23
30 -10 -1 2.6 2.29
-30 10 1 -4.11 3.66
-30 10 -1 0.93 3.51
30 10 -1 6.37 2.87
-30 -10 1 -2.48 2.51
-30 -10 -1 -0.7 2.37
-30 10 -1 1.62 6.65
-30 -11 -1 19.33 3.45
-30 -11 1 15.94 3.15
30 11 -1 11.61 2.54
30 -11 -1 16.31 2.72
-30 11 1 15.64 3.94
-30 11 -1 16.72 4.05
30 11 -1 19.43 3.18
-30 -11 -1 11.68 2.73
-30 -11 1 14.45 2.82
-30 11 -1 12.21 6.9
-30 12 -1 0.39 3.64
-30 12 1 -0.39 3.52
-30 -12 1 1.81 2.42
-30 -12 -1 -0.72 2.4
-30 -12 1 3.44 2.78
-30 -12 -1 3.63 2.96
30 -12 -1 1.52 2.26
30 12 -1 4.62 2.37
-30 -13 1 0.17 2.83
30 13 -1 2.32 2.39
30 -13 -1 1.11 2.21
-31 0 -1 -4.31 2.96
-31 0 1 1.3 2.93
31 0 -1 -1.65 2.68
-31 0 -1 4.17 5.17
-31 0 1 1.55 4.79
-31 1 1 -1.32 2.95
-31 -1 1 1.92 2.8
-31 -1 -1 -0.41 2.75
-31 1 -1 -1.16 2.91
-31 1 1 1.15 4.96
-31 -1 -1 0.47 4.89
31 1 -1 -0.12 2.68
-31 -1 1 0.21 4.64
-31 1 -1 8.33 5.47
-31 -2 -1 2.93 2.65
-31 -2 1 1.61 2.64
31 2 1 -1.12 2.74
-31 -2 -1 -1.14 4.85
31 2 -1 3.47 2.8
-31 -2 1 2.84 4.53
-31 2 1 -3.62 5.19
-31 2 -1 -3.63 5.37
-31 2 1 -2.79 2.96
-31 2 -1 1.6 2.96
-31 -3 -1 1.32 2.53
-31 -3 1 0.67 2.62
31 3 1 -2.88 2.87
31 3 -1 0.24 2.66
-31 3 1 -3.26 5.41
-31 3 -1 2.7 5.65
-31 3 1 0.44 2.86
-31 3 -1 1.03 2.97
-31 -4 1 20.94 3.26
-31 -4 -1 22.98 3.26
-31 4 -1 20.74 6.28
31 4 -1 26.48 3.39
-31 4 1 25.13 6.22
31 4 1 23.69 3.39
-31 4 1 16.45 3.56
-31 4 -1 23.44 3.63
-31 -5 -1 2.21 2.64
-31 -5 1 2.1 2.71
-31 5 1 -5.47 5.87
-31 5 -1 2.03 5.87
31 5 1 -1.12 2.72
31 5 -1 3.02 2.82
-31 5 1 1.95 3.14
-31 5 -1 -0.97 3.18
-31 -6 -1 7.54 2.8
-31 -6 1 8.85 2.72
-31 6 -1 8.42 6.4
-31 6 1 12.1 6.08
31 6 1 9.7 2.97
31 6 -1 10.84 3
-31 6 1 12.96 3.59
-31 6 -1 10.18 3.48
31 7 -1 19.02 2.78
-31 -7 1 16.29 2.81
-31 -7 -1 12.05 2.78
-31 -7 1 11.96 2.91
-31 -7 -1 11.45 2.85
-31 7 1 10.5 6.28
-31 7 -1 17.83 6.67
-31 7 -1 11.43 3.65
-31 7 1 12.5 3.58
31 7 -1 9.47 2.98
31 7 1 14.79 3.17
31 8 -1 10.7 2.58
-31 -8 -1 6 2.63
31 -8 -1 11.95 2.54
-31 -8 1 12.84 2.69
-31 8 -1 10.08 3.67
31 8 1 11.06 3.03
31 8 -1 11.41 3.04
-31 8 1 8.32 3.61
-31 -8 1 9.99 2.83
-31 -8 -1 7.63 2.75
-31 8 -1 4.73 6.45
-31 8 1 6.26 6.09
-31 -9 -1 5.31 2.63
31 -9 -1 3.72 2.29
31 9 -1 -0.14 2.17
-31 -9 1 4.32 2.34
31 9 -1 1.36 2.74
-31 9 -1 -2.26 3.54
-31 9 1 1.13 3.53
-31 -9 -1 -1.35 2.5
-31 -9 1 -0.5 2.54
-31 9 1 -0.61 6.24
-31 9 -1 8.43 6.67
-31 -10 -1 3.43 2.66
-31 -10 1 1.61 2.48
31 -10 -1 2.43 2.26
31 10 -1 0.71 2.23
31 10 -1 0.87 2.69
-31 10 -1 2.47 3.56
-31 10 1 0.76 3.54
-31 -10 1 -1.71 2.39
-31 -10 -1 -1.33 2.42
-31 10 1 2.48 6.25
-31 10 -1 -5.25 6.56
-31 -11 -1 1.19 2.74
-31 -11 1 -2.59 2.56
31 11 -1 -0.14 2.25
31 -11 -1 0.73 2.31
-31 11 -1 -1.15 3.65
-31 11 1 -1.54 3.55
31 11 -1 4.46 2.81
-31 -11 -1 -3 2.46
-31 11 -1 -4.65 6.77
-31 -12 1 2.87 2.7
31 -12 -1 3.3 2.35
31 12 -1 1.27 2.32
31 13 -1 1.92 2.3
31 -13 -1 1.58 2.36
-32 0 -1 -5.1 3.01
-32 0 1 -1.81 2.92
32 0 -1 -5.44 2.87
-32 0 1 -1.8 4.86
-32 0 -1 -2.48 5.11
-32 1 1 -4.92 3.07
-32 -1 -1 0.58 2.75
-32 -1 1 5.98 2.93
-32 -1 1 4.5 4.81
32 1 1 -2.16 2.83
-32 1 -1 4.34 5.52
-32 -1 -1 2.38 4.98
-32 1 1 1.64 5.1
32 1 -1 1.34 2.78
-32 1 -1 -0.3 2.85
-32 -2 1 9.41 2.91
-32 -2 -1 10.79 2.88
-32 2 -1 10.05 5.51
-32 2 1 12.71 5.4
32 2 1 11.25 3.08
32 2 -1 7.15 2.9
-32 2 -1 6.8 3.01
-32 2 1 1.22 2.95
-32 -3 -1 0.96 2.63
-32 -3 1 0.83 2.66
-32 3 1 -1.51 5.45
32 3 -1 -0.85 2.71
-32 3 -1 -3.78 5.55
32 3 1 0.13 2.82
-32 3 1 -2.77 3.04
-32 3 -1 -2.75 3.11
-32 -4 1 1.92 2.61
-32 -4 -1 2.85 2.64
32 4 -1 5.89 2.9
32 4 1 5.83 2.93
-32 4 -1 3.1 5.91
-32 4 1 4.23 5.46
-32 4 -1 0.81 3.12
-32 4 1 6.36 3.25
-32 -5 -1 4.76 2.77
-32 -5 1 0.69 2.85
-32 5 -1 6.7 6.1
-32 5 1 0.55 5.59
32 5 1 5.23 2.93
32 5 -1 3.96 2.79
-32 5 -1 7.99 3.42
-32 5 1 7.03 3.38
32 6 -1 -0.15 2.2
32 -6 -1 4.32 2.31
-32 -6 1 -1.34 2.74
-32 -6 -1 -2.81 2.74
-32 6 -1 -3 6.06
-32 6 1 -7.4 6.07
32 6 1 -2.84 2.83
-32 6 -1 -2.1 3.28
-32 6 1 2.29 3.41
32 6 -1 -0.86 2.67
-32 -7 -1 2.94 2.61
32 7 -1 1.48 2.31
32 -7 -1 2.1 2.35
-32 -7 -1 -5.87 2.78
-32 -7 1 -0.92 2.65
-32 7 1 1.16 6.03
-32 7 -1 2.48 6.26
-32 7 -1 -0.54 3.48
-32 7 1 -2.72 3.53
32 7 -1 3.46 2.77
32 7 1 -0.89 2.78
32 8 -1 -0.44 2.3
32 -8 -1 -1.04 2.31
-32 -8 -1 4.01 2.64
-32 -8 1 3.51 2.4
-32 -8 1 -1.04 2.54
-32 -8 -1 0.9 2.62
-32 8 1 7.23 6.33
-32 8 -1 -1.9 6.38
-32 8 1 -0.37 3.42
32 8 1 2.57 2.89
32 8 -1 5.24 2.89
-32 8 -1 2.41 3.37
32 -9 -1 0.15 2.3
-32 -9 1 -0.55 2.31
-32 -9 -1 0.92 2.44
32 9 -1 0.15 2.3
-32 -9 -1 -2.18 2.58
-32 -9 1 -4.41 2.73
-32 9 1 0.92 6.41
-32 9 -1 -4.18 6.49
-32 9 1 -3.08 3.64
32 9 -1 1.13 2.75
-32 9 -1 0.95 3.67
32 9 1 -1.81 2.8
32 -10 -1 2.1 2.28
-32 -10 1 1.68 2.42
32 10 -1 0.45 2.4
32 11 -1 -0.29 2.41
-33 0 -1 -1.99 2.87
-33 0 1 -2.63 2.9
-33 0 1 1.36 4.87
33 0 -1 -2.11 2.75
-33 0 -1 -2.73 5.1
-33 -1 -1 -0.61 2.82
-33 -1 1 -0.31 2.84
33 1 -1 -2.37 2.85
33 -1 -1 -3.2 2.82
-33 1 1 -3.52 5.01
-33 1 -1 -1.04 5.23
-33 -1 -1 -2.39 5
-33 -1 1 3.86 4.75
33 1 1 -1.69 2.91
-33 1 1 5.64 2.92
-33 1 -1 0.61 2.87
-33 -2 -1 1.45 2.69
-33 -2 1 1.32 2.63
33 2 1 -3.27 2.95
33 2 -1 -3.82 2.84
-33 2 -1 -0.53 5.5
-33 2 1 2.19 5.16
-33 2 -1 1.24 2.92
-33 2 1 -0.94 2.84
-33 -3 -1 4.49 2.72
-33 -3 1 -0.99 2.57
33 3 1 -4.02 2.92
-33 3 -1 -3.55 5.64
33 3 -1 -0.74 2.78
-33 3 1 -0.5 5.2
-33 3 -1 -1.42 2.92
-33 3 1 -1.27 2.92
33 4 -1 5.25 2.46
-33 -4 -1 0.42 2.67
-33 -4 1 1.12 2.57
33 4 1 -4.52 2.93
33 4 -1 1.5 2.87
-33 4 -1 -3.64 5.87
-33 4 1 -2.89 5.51
-33 4 -1 0.17 3.18
-33 4 1 2.02 3.08
33 -5 -1 -0.31 2.19
33 5 -1 -0.15 2.22
-33 -5 1 -3.94 2.75
-33 -5 -1 1.67 2.74
-33 5 -1 -2.92 6
33 5 1 -4.05 2.96
-33 5 1 -1.09 5.68
-33 5 1 -2.75 3.24
33 5 -1 0.5 2.72
-33 5 -1 -3.44 3.37
33 6 -1 3.52 2.45
33 -6 -1 0.77 2.4
-33 -6 -1 1.39 2.8
-33 -6 1 -0.42 2.79
-33 6 1 4.8 5.81
-33 6 -1 -7.23 6.36
33 6 1 -0.26 2.84
-33 6 1 1.09 3.43
-33 6 -1 2.52 3.42
33 6 -1 -0.62 2.72
33 -7 -1 16.63 2.84
33 7 -1 18.73 3.02
-33 7 1 19.01 6.46
-33 7 -1 18.47 6.65
33 7 -1 22.52 3.4
33 8 -1 2.59 2.41
-34 0 1 1.4 2.95
34 0 -1 -3.41 2.89
-34 0 -1 3.48 5.11
34 0 1 -1.06 2.82
-34 0 1 7.65 4.95
-34 0 -1 -1.82 2.84
34 -1 -1 -0.16 2.29
-34 -1 -1 1.88 2.96
-34 -1 1 0.63 2.95
34 1 1 -2.12 2.9
-34 -1 1 5.4 4.65
34 1 -1 -1.38 2.88
-34 1 1 1.18 4.96
-34 1 -1 10.04 5.49
34 -1 -1 -0.12 2.73
-34 1 1 0.32 2.97
-34 1 -1 0.32 2.95
34 2 -1 0.64 2.29
34 -2 -1 2.89 2.44
-34 2 -1 -2.85 3.04
-34 -2 -1 -0.92 2.89
34 2 -1 1 2.8
-34 2 -1 1.6 5.44
34 2 1 2.12 2.9
-34 2 1 -3.15 5.26
-34 3 -1 -4.91 5.75
-34 3 1 2.51 5.22
34 3 -1 2.52 2.8
-34 4 1 10.12 5.61
34 4 -1 5.98 2.94
-34 5 1 -1.63 5.79
-35 0 1 0.67 4.64
0 0 -2 4300.5 194.64
0 0 2 4399.75 194.61
0 0 2 4429.4 194.5
0 0 2 4436.41 194.52
0 -1 -2 0.61 0.88
0 -1 -2 -0.58 0.66
0 -1 2 -0.14 0.59
0 1 -2 0.24 0.84
0 -2 -2 175.99 7.52
0 -2 -2 175.14 7.57
0 2 2 163.11 7.49
0 2 2 176.71 7.72
0 2 2 167.29 7.53
0 2 -2 163.49 7.53
0 -2 2 160.7 7.68
0 -2 -2 179.15 7.73
0 3 2 -0.01 0.57
0 3 -2 -1.24 0.6
0 -3 2 0.66 0.54
0 -3 -2 0.37 0.48
0 -3 -2 -0.35 0.7
0 3 2 -0.26 0.79
0 -3 -2 -0.2 0.3
0 -3 2 0.54 0.52
0 -3 -2 -0.51 0.63
0 -3 2 -0.22 0.6
0 3 -2 0.25 0.63
0 3 2 -0.55 0.59
0 -4 2 2729.23 130.17
0 4 -2 2885.19 130.21
0 4 2 3262.22 130.19
0 -4 -2 3168.53 130.21
0 -4 -2 2879.91 130.09
0 4 -2 3022.8 130.16
0 -4 -2 2948.93 130.19
0 4 2 3144.98 130.3
0 4 2 2914.99 129.98
0 4 2 2896.33 130.14
0 4 -2 2869.39 130.14
0 5 2 -1.06 0.84
0 5 -2 -0.65 0.79
0 -5 2 0.2 0.64
0 5 -2 1.48 0.66
0 -5 -2 -1.12 0.9
0 -5 2 -0.23 0.86
0 5 2 -0.7 0.92
0 5 -2 0.27 0.42
0 -5 2 -0.37 0.58
0 5 2 -0.72 0.53
0 5 -2 -0.58 0.61
0 -5 -2 -0.51 0.6
0 6 -2 344.94 14.16
0 -6 2 339.33 14.21
0 -6 -2 310.69 14.29
0 -6 2 305.82 14.28
0 6 -2 329.47 14.04
0 6 -2 321.38 14.25
0 6 2 322.88 14.25
0 -6 2 265.21 14.12
0 -6 -2 316.41 14.17
0 6 2 316.23 14.14
0 6 -2 297.21 14.17
0 7 2 -0.78 0.93
0 7 -2 -1.49 0.97
0 7 -2 0.35 0.39
0 7 -2 -0.52 0.56
0 7 2 -0.22 0.46
0 -7 -2 -0.65 0.57
0 -7 2 -0.34 0.58
0 -7 -2 -1.1 0.98
0 8 -2 569.08 25.89
0 -8 -2 551.42 25.85
0 8 2 565.1 25.85
0 8 -2 646.25 26.13
0 8 2 647.71 26.14
0 -9 -2 2.28 0.54
0 9 -2 -0.51 1.19
0 9 2 -1.89 1.2
0 -9 2 2.03 0.66
0 9 2 1.77 1.14
0 -10 2 8.65 0.68
0 10 2 8.1 0.65
0 -10 2 9.26 0.91
0 10 2 6.44 1.4
0 10 -2 7.6 1.39
0 -10 -2 9.99 0.72
0 -11 2 4.24 0.79
0 11 -2 -0.49 1.5
0 11 2 0.54 1.52
0 -11 -2 5.93 0.72
0 12 2 218.47 8.9
0 12 -2 205.65 8.83
0 13 2 9.71 2.16
0 13 -2 4.58 2.06
0 -14 -2 158.16 7.38
0 14 2 167.54 8.05
0 14 -2 171.06 8.05
0 -15 -2 5.26 0.84
0 15 -2 3.63 1.81
0 15 2 3.96 1.85
0 16 -2 258.42 11.68
0 16 2 276.02 11.75
0 17 2 33.18 2.83
0 17 -2 39.35 2.85
0 -18 2 6.27 1.7
0 18 -2 7.03 2.15
0 18 2 8.44 2.15
0 -19 2 1.73 1.69
0 19 -2 0.57 2.11
0 19 2 -1.55 2.28
0 -20 2 36.93 2.91
0 20 2 44.59 3.79
0 -21 2 1.54 1.81
0 21 -2 0.32 2.3
0 21 2 -1.82 2.46
0 -22 2 32.25 2.7
0 22 2 26.88 3.17
0 22 -2 30.44 3.19
0 -23 2 5.39 1.93
0 23 -2 5.62 2.55
0 23 2 6.93 2.56
0 -24 2 60.08 3.64
0 24 -2 60.42 4.37
0 24 2 48.79 4.25
0 -25 2 48.55 3.4
0 25 2 54.81 4.36
0 25 -2 52.09 4.34
0 26 -2 27.94 3.38
0 26 2 23.18 3.3
1 0 2 1949.95 86.03
-1 0 -2 2094.54 86.03
1 0 2 2082.77 86.1
1 0 2 1814.82 86.05
-1 0 -2 1950.55 86.16
1 0 -2 1884.89 86.14
-1 0 2 1960.19 86.13
1 0 2 1871.98 86.11
1 0 2 1858.93 86.12
-1 -1 2 529.52 25.84
-1 -1 -2 550.91 25.85
-1 -1 -2 611.14 26.02
1 -1 2 446.39 25.91
1 1 2 534.97 26.04
1 -1 -2 712.31 25.87
1 -1 2 666.05 25.86
-1 1 -2 545.65 25.87
-1 1 2 758.47 25.9
1 -1 -2 664.92 26.09
-1 -1 -2 557.7 26.06
1 -1 2 518.66 26
-1 -1 2 588.52 26.04
1 1 2 622.76 26.02
1 -1 2 462.42 25.96
-1 1 -2 540.11 26.11
-1 -2 -2 5.02 0.53
1 2 2 5.27 0.52
1 2 -2 5.87 0.5
1 -2 -2 3.32 0.69
-1 -2 2 4 0.71
-1 -2 -2 3.01 0.73
1 -2 2 3.09 0.66
-1 -2 -2 7.1 1.39
1 -2 2 4.66 0.64
1 -2 -2 5.09 0.62
-1 2 2 4.25 0.65
-1 2 2 4.75 0.43
1 -2 2 5.58 0.68
1 2 2 5.05 0.78
1 -2 2 4.14 0.56
1 2 2 4.87 0.56
1 -3 2 81.66 4.15
-1 -3 -2 102.26 4.29
1 3 -2 82.23 4.19
-1 -3 2 91 4.19
1 -3 -2 93.46 4.22
1 3 2 102.72 4.19
-1 3 2 95.45 4.2
-1 -3 -2 88.53 4.06
-1 -3 2 72.94 4.06
1 -3 2 74.57 4.13
1 -3 2 103.04 4.18
1 -3 -2 102.48 4.18
1 3 2 114 4.36
1 -3 -2 93.13 3.99
-1 3 -2 72.95 4.08
1 3 -2 76.17 4.05
1 3 2 89.08 4.08
-1 4 -2 2691.44 125.34
1 -4 2 2498.56 125.3
-1 4 2 2896.36 125.33
-1 -4 -2 2964.53 125.35
1 4 -2 2753.99 125.33
-1 -4 2 2587.63 125.31
1 -4 -2 2863.29 125.32
1 4 2 2816.97 125.31
-1 -4 -2 2738.24 125.23
-1 4 -2 3263.6 125.32
1 4 -2 3219.2 125.27
-1 -4 2 2868.35 125.27
1 -4 2 2701.79 125.32
1 -4 -2 2597.75 125.32
-1 -4 -2 2827.68 125.38
-1 4 2 2712.81 125.4
1 4 2 2708.84 125.42
-1 -4 2 3122.33 125.19
-1 4 -2 2990.25 125.24
1 4 2 2634.81 125.25
1 4 -2 2711.05 125.25
1 5 -2 371.38 16.72
1 -5 -2 383.47 16.71
-1 -5 2 331.24 16.69
1 -5 2 338.24 16.68
-1 5 -2 353.89 16.74
-1 5 2 385.96 16.71
-1 -5 -2 399.9 16.76
1 5 2 396.91 16.71
-1 -5 -2 371.58 16.67
-1 -5 2 369.88 16.71
1 5 -2 391.53 16.67
-1 5 -2 371.46 16.69
1 -5 -2 396 16.82
1 -5 2 372.4 16.79
-1 5 -2 369.04 16.62
1 5 2 399.16 16.92
-1 -5 -2 429.1 16.87
1 5 2 364.75 16.54
1 5 -2 364.19 16.7
1 5 2 371.7 16.71
-1 -6 2 2.11 0.65
-1 6 -2 3.65 0.65
-1 -6 -2 4.39 0.68
1 -6 -2 4.05 0.64
-1 6 2 2.93 0.61
1 6 -2 3.83 0.62
-1 -6 2 4.1 0.62
-1 6 2 4.24 0.6
-1 -6 2 7.37 0.81
1 6 -2 11.06 0.77
-1 6 -2 9.18 0.83
1 -6 2 5.09 1.07
-1 -6 -2 4.11 0.82
1 -6 -2 4.34 1.04
-1 6 -2 6.97 0.61
-1 -6 -2 6.41 0.39
1 6 2 5.35 0.54
1 6 2 3.51 0.92
1 6 -2 4.35 0.9
1 7 2 66.08 3.15
1 7 -2 61.76 3.14
-1 7 2 60.72 2.91
-1 -7 2 56 2.89
-1 -7 2 63.74 3
-1 7 -2 67.45 2.96
1 7 -2 64.77 2.92
1 7 -2 58.97 2.92
-1 -7 -2 58.19 2.95
-1 7 -2 55.99 2.96
-1 -7 2 50.74 2.91
-1 7 2 55.91 2.89
1 -7 2 57.11 2.84
-1 -7 -2 65.56 2.76
-1 -7 -2 62.02 3.03
-1 8 2 717.6 30.74
-1 -8 2 668.15 30.72
-1 -8 2 824.02 30.88
1 -8 2 585.68 30.68
-1 8 2 741.11 31.13
-1 8 2 658.32 30.72
-1 -8 2 586.65 30.72
-1 -8 -2 670.07 30.75
-1 8 -2 628.32 30.77
1 -8 -2 792.37 30.63
1 8 2 745.83 30.96
1 8 -2 772.93 30.96
-1 9 2 105.46 4.86
-1 -9 2 107.75 4.86
-1 9 2 120.48 5.41
1 -9 2 89.38 4.85
-1 9 -2 114.58 5.31
-1 -9 2 100.08 4.9
-1 9 2 106.51 4.87
-1 -9 -2 100.09 4.88
-1 9 -2 99.54 4.92
1 -9 -2 111.38 4.79
1 9 -2 118.01 5.26
1 9 2 121 5.29
-1 9 2 121.96 5.36
1 10 2 3.92 0.55
1 -10 2 5.18 0.74
-1 -10 2 4.42 0.82
-1 10 2 7.66 1.34
-1 10 -2 5.78 0.62
-1 -10 -2 9.08 0.73
1 -10 -2 7.76 0.64
1 10 2 4.17 1.34
-1 10 2 2.96 1.43
-1 10 -2 3.53 1.39
1 10 -2 5.51 1.34
1 11 2 62.26 3.14
1 -11 2 55.76 3.13
-1 -11 2 70.31 3.39
1 -11 2 68.34 3.29
-1 -11 -2 69.45 3.2
1 -11 -2 75.21 3.19
-1 11 -2 75.5 3.87
-1 11 2 82 3.98
1 11 -2 74.95 3.85
1 11 2 78.44 3.86
-1 -12 -2 324.62 13.59
1 -12 -2 326.42 13.57
1 12 -2 339.3 14.13
1 12 2 325.81 14.12
-1 12 -2 329.43 14.15
-1 12 2 323.81 14.14
1 -12 2 370.59 13.88
1 13 2 193.01 9.1
1 13 -2 197.53 9.11
-1 13 2 207.72 9.21
-1 13 -2 188.21 9.1
1 -13 -2 184.89 8.47
-1 -13 -2 180.34 8.49
1 14 2 27.67 2.41
-1 14 2 16.9 2.19
-1 14 -2 17.3 2.22
1 14 -2 22.27 2.23
-1 -14 -2 24.87 1.42
1 -14 -2 19.7 1.3
1 15 2 28.11 2.54
-1 15 2 28.49 2.57
1 15 -2 29.78 2.57
-1 15 -2 30.44 2.58
1 -15 -2 27.53 1.61
-1 -15 -2 26.67 1.64
-1 16 -2 168.88 7.95
1 16 2 186.46 8.02
-1 16 2 151.93 7.86
1 16 -2 167.58 7.93
1 -16 -2 146.41 7.08
-1 -16 -2 151.08 7.11
-1 17 -2 138.78 7.43
1 17 2 159.87 7.6
1 17 -2 160.13 7.57
-1 17 2 150.59 7.51
1 -17 -2 138.29 6.57
-1 -17 2 135.4 7.03
-1 -18 -2 1.31 0.9
1 18 -2 0.4 2.25
-1 18 2 2.62 2.04
-1 18 -2 2.06 1.97
1 18 2 0.41 2.31
-1 -18 2 -0.21 1.57
1 -18 -2 0.99 0.82
-1 -19 -2 13.53 1.21
-1 -19 2 12.95 1.89
1 -19 2 10.74 1.95
1 19 2 12.62 2.44
-1 19 -2 9.89 2.37
1 19 -2 15.7 2.52
-1 19 2 12.27 2.46
-1 -20 2 17.06 2.16
1 -20 2 17.8 2.2
-1 20 -2 25.38 2.89
1 20 2 25.02 2.85
-1 20 2 15.45 2.76
1 20 -2 19.23 2.69
1 -21 2 6.62 1.97
-1 -21 2 17.71 2.15
1 21 2 11.87 2.6
1 21 -2 13.4 2.54
-1 21 -2 16.21 2.96
-1 21 2 23.05 2.97
-1 -22 2 6.34 1.97
1 -22 2 9.24 2.01
-1 22 -2 14.04 2.73
-1 22 2 12.37 2.76
1 22 -2 5.85 2.35
1 22 2 10.07 2.52
-1 -23 2 13.21 2.12
1 -23 2 13.97 2.12
-1 23 2 15.97 2.82
-1 23 -2 17.34 2.82
1 23 -2 8.37 2.66
1 23 2 12.89 2.74
-1 -24 2 20.09 2.41
1 -24 2 27.45 2.47
-1 24 2 26.74 3.28
1 24 2 26.44 3.18
1 24 -2 33.91 3.29
-1 24 -2 29.51 3.27
-1 -25 2 127.76 6.42
-1 25 2 137.5 7.4
1 25 2 125.05 7.29
-1 25 -2 135.41 7.33
1 25 -2 134.35 7.33
-1 -26 2 16.49 2.2
1 26 -2 11.42 2.88
-1 26 2 9.17 2.93
1 26 2 17.13 3.04
-1 26 -2 20.86 3.08
-2 0 2 943.91 41.8
2 0 -2 968.98 42.02
-2 0 -2 930.12 42.01
-2 0 2 1022.52 42.02
-2 0 2 959.45 41.99
-2 0 -2 921.01 41.92
2 0 2 953.31 41.92
2 0 2 875.64 41.98
-2 0 -2 960.7 41.79
2 0 2 908.32 41.9
-2 0 -2 958.54 41.9
2 0 2 939.18 41.97
2 0 2 940.23 42.06
2 -1 -2 2268.87 100.4
-2 -1 2 2313.1 100.58
2 -1 -2 2320.1 100.58
-2 -1 -2 2385.73 100.61
-2 -1 2 2548.33 100.59
2 -1 2 2543.82 100.51
2 1 2 2280.51 100.58
-2 -1 -2 2403.78 100.65
-2 1 -2 2236.32 100.43
-2 1 2 2158.95 100.42
2 -1 2 2272.06 100.4
2 1 2 2161.22 100.53
2 -1 2 2180.08 100.45
2 -1 2 2266.36 100.54
-2 1 -2 2374.46 100.67
-2 -1 2 2216.48 100.39
2 1 2 2232.54 100.63
-2 -2 -2 936.81 38.02
-2 -2 2 868.93 38
-2 -2 -2 885.51 38.18
-2 -2 2 850.23 38.15
2 -2 -2 917.47 38.17
-2 -2 2 891 38.14
2 -2 2 850.29 38.12
-2 2 -2 823.04 38.07
2 -2 2 858.53 38.03
-2 2 2 880.22 38.08
2 -2 -2 876.19 38.03
2 2 2 867.83 38.17
2 -2 2 850.35 38.12
2 -2 2 817.65 37.98
-2 2 2 817.9 37.99
-2 2 2 849.77 37.95
-2 2 -2 863.51 38.11
2 2 2 853.23 38.03
2 3 -2 506.88 23.19
2 3 2 519.64 23.2
-2 -3 -2 496.34 23.19
-2 -3 2 500.6 23.19
2 -3 -2 539.03 23.31
-2 -3 -2 545.47 23.34
-2 3 2 544.5 23.32
-2 -3 2 483.84 23.29
-2 3 2 570.81 23.31
-2 -3 2 527.55 23.29
2 -3 2 601.46 23.3
-2 -3 2 522.82 23.22
-2 -3 2 587.41 23.2
-2 3 -2 472.68 23.27
2 -3 2 482.29 23.25
-2 3 2 515.29 23.29
2 -3 -2 495.09 23.24
2 -3 -2 530.92 23.15
2 3 2 487.85 23.35
-2 3 -2 559.12 23.26
2 3 2 507.34 23.21
-2 -4 -2 462.68 20.33
2 4 2 483.59 20.35
-2 -4 2 427.59 20.32
2 4 -2 429.63 20.34
-2 4 -2 475.75 20.45
-2 4 2 495.5 20.41
2 -4 -2 491.64 20.41
-2 -4 -2 557.48 20.49
2 4 -2 467.79 20.41
-2 -4 2 472.59 20.4
-2 4 2 465.03 20.38
-2 -4 2 468.52 20.38
-2 -4 2 382.56 20.35
2 4 -2 385.53 20.28
2 -4 2 513.02 20.44
-2 4 2 566.74 20.52
2 -4 -2 583 20.49
-2 4 -2 347.22 20.33
-2 -4 -2 545.25 20.53
2 4 2 541.24 20.6
2 -4 -2 458.38 20.17
2 4 2 429.48 20.18
-2 -4 -2 455.65 20.35
2 5 -2 372.07 14.28
2 5 2 334.16 14.23
-2 -5 -2 300.08 14.2
-2 -5 2 267.49 14.16
-2 5 -2 284.84 14.19
-2 5 2 309.58 14.19
-2 5 2 345.25 14.19
-2 -5 2 290.99 14.15
-2 -5 2 326.45 14.16
2 5 -2 360.26 14.13
-2 5 -2 356.72 14.2
2 -5 -2 282.38 14.23
2 -5 2 303.95 14.25
-2 -5 -2 301.25 14.27
2 5 2 312.81 14.02
-2 -5 -2 309.22 14.16
2 6 -2 483.51 21
2 6 2 515.8 21.02
-2 6 2 504.99 20.93
-2 -6 2 431.35 20.9
-2 -6 2 469.26 20.92
-2 6 -2 464.71 20.93
2 6 -2 488.67 20.88
-2 6 -2 435.35 20.96
-2 -6 -2 478.36 20.97
-2 -6 2 423.79 20.92
-2 6 2 451.69 20.93
2 -6 -2 483.71 21.08
2 -6 2 474.23 21.07
2 6 2 474.31 20.79
-2 -6 -2 467.15 20.94
-2 -7 -2 0.86 0.6
-2 -7 2 -0.04 0.62
-2 7 2 0.41 0.51
-2 7 -2 1.12 0.59
-2 -7 2 0.47 0.48
-2 7 2 0.56 0.42
2 7 -2 1.09 0.48
-2 -7 2 1.42 0.71
-2 -7 -2 1.18 0.82
2 -7 -2 0.78 0.28
2 7 2 0.33 0.53
-2 -7 -2 1.06 0.36
2 7 2 1.37 0.91
2 7 -2 0.69 0.91
-2 8 2 50.02 2.39
-2 -8 2 48.92 2.39
-2 -8 2 39.8 2.5
2 8 -2 39.19 2.4
-2 -8 -2 51.2 2.49
-2 8 -2 60.64 2.54
-2 8 2 49.19 2.44
-2 -8 2 44.53 2.45
-2 8 2 70.5 3
2 -8 -2 51.52 2.27
-2 -8 -2 48.54 2.31
2 8 -2 44.66 2.73
2 8 2 50.24 2.83
-2 -9 2 399.09 15.6
-2 -9 -2 306.55 15.43
-2 9 2 307.43 15.42
-2 9 -2 311.8 15.47
-2 -9 2 282.13 15.42
-2 9 2 379.97 15.91
-2 -9 -2 368.67 15.36
2 -9 -2 379.92 15.33
2 9 2 380.09 15.74
2 9 -2 390.78 15.74
-2 -10 -2 52.72 2.45
2 -10 2 49.9 2.73
-2 -10 2 45.83 2.47
-2 -10 -2 48.88 2.48
-2 10 -2 49.74 2.51
-2 10 2 48.66 2.45
2 -10 -2 51.74 2.4
2 10 -2 51.96 3.01
2 10 2 56.93 3.07
2 11 2 332.75 16.52
2 -11 2 435.76 16.81
-2 -11 -2 325.97 16.51
-2 11 -2 333.76 16.55
-2 11 2 428.19 17.12
-2 11 -2 410.33 17.07
-2 11 2 403.01 17.14
2 -11 -2 410.36 16.52
2 11 -2 428.14 17.04
2 11 2 425.6 17.04
2 -12 2 59.89 2.94
-2 12 2 61.39 3.39
2 -12 -2 57.44 2.63
-2 12 2 59.8 3.51
2 12 -2 51.53 3.32
2 12 2 64.11 3.47
-2 12 -2 54 3.46
2 12 2 53.67 2.54
2 -12 2 48.56 2.55
2 13 -2 444.63 19.9
2 13 2 441.48 19.91
-2 13 -2 423.13 19.91
-2 13 2 443.32 19.96
2 -13 -2 430.25 19.33
-2 14 2 1.35 1.7
-2 14 -2 4.01 1.78
2 14 -2 2 1.7
2 14 2 1.92 1.68
2 -14 -2 5.47 0.75
-2 -15 -2 68.15 3.31
-2 15 2 59.87 4.07
2 15 2 74.22 4.26
-2 15 -2 64.06 4.07
2 15 -2 75.94 4.25
2 -15 -2 66.83 3.26
-2 -16 -2 49.92 2.57
2 16 2 51.86 3.64
-2 16 2 54.46 3.6
-2 16 -2 48.16 3.5
2 16 -2 49.54 3.63
2 -16 -2 48.63 2.49
-2 -16 2 45.12 3.04
-2 -17 -2 76.6 3.14
2 17 2 73.52 4.2
-2 17 -2 56.06 4.01
-2 17 2 71.08 4.21
2 17 -2 47.47 3.92
-2 -17 2 53.63 3.51
2 -17 -2 52.61 2.98
-2 -18 -2 2.58 0.9
2 18 -2 3.53 1.94
2 18 2 2.64 2
-2 18 2 4.53 2.13
-2 18 -2 2.37 1.98
2 -18 -2 3.03 0.82
-2 -18 2 3.73 1.61
2 19 -2 23.06 2.68
-2 19 -2 27.92 2.85
-2 19 2 22.87 2.84
2 19 2 26.62 2.77
-2 -19 -2 28.12 1.66
-2 -19 2 23.9 2.31
2 -19 -2 23.42 1.55
-2 -20 -2 12.72 1.2
2 -20 2 11.94 2.03
-2 -20 2 13.05 2.01
2 20 -2 12.29 2.47
2 20 2 5.89 2.36
-2 20 2 9.68 2.52
-2 20 -2 12.99 2.51
-2 -21 2 62.99 3.65
2 -21 2 57.26 3.61
2 21 2 56.64 4.19
2 21 -2 61.68 4.21
-2 21 2 67.95 4.41
-2 21 -2 65.38 4.38
2 -22 2 -2.78 1.93
-2 -22 2 3.14 1.84
-2 22 2 1.57 2.63
2 22 2 1.67 2.3
2 22 -2 1.34 2.15
-2 22 -2 1.14 2.47
-2 -23 2 17.19 2.24
2 -23 2 15.45 2.25
-2 23 -2 22.3 3.09
2 23 -2 13.45 2.8
2 23 2 19.47 2.9
-2 23 2 27.26 3.27
-2 -24 2 17.03 2.23
2 -24 2 15.87 2.24
2 24 2 13.31 2.89
-2 24 -2 19.54 2.91
-2 24 2 19.21 2.96
2 24 -2 15.28 2.83
2 -25 2 189.59 9.56
-2 -25 2 192.52 9.59
-2 25 2 215.71 10.52
-2 25 -2 206.52 10.46
2 25 2 212.87 10.49
2 25 -2 190.95 10.35
-2 -26 2 8.62 1.99
-2 26 -2 3.9 2.69
-2 26 2 5.68 2.7
-3 0 -2 63.32 3.08
-3 0 2 65.13 3.09
-3 0 2 68.45 3.27
-3 0 -2 75.12 3.36
-3 0 2 71.78 3.26
3 0 2 62.29 3.41
-3 0 -2 69.91 3.21
3 0 2 66.45 3.29
3 0 -2 69.3 3.06
3 0 2 63.15 3.65
3 -1 2 309.43 13.3
3 -1 -2 347.93 13.32
-3 -1 2 283.13 13.47
-3 -1 -2 254.19 13.51
-3 -1 2 237.9 13.41
3 -1 2 173.13 13.37
3 1 2 282.13 13.54
-3 1 2 404.59 13.4
-3 1 -2 362.76 13.36
-3 -1 -2 316.06 13.44
-3 1 -2 272.12 13.34
-3 1 2 281.6 13.35
3 -1 2 214.53 13.47
-3 1 2 315.18 13.29
3 1 2 310.08 13.53
-3 1 2 329.59 13.31
3 1 2 275.6 13.67
-3 -2 2 20.93 1.38
-3 -2 -2 26.43 1.48
3 2 2 25.85 1.98
-3 -2 2 23.12 1.36
3 -2 2 26.11 1.41
-3 -2 2 22.81 1.22
-3 2 -2 21.46 1.4
3 -2 -2 21.56 1.25
3 -2 2 24.04 1.27
-3 2 2 21.81 1.37
-3 2 -2 23.12 1.16
-3 2 2 24.39 1.23
3 -2 -2 25.72 1.23
-3 2 2 22.6 1.1
-3 2 -2 25.8 1.42
3 2 2 23.16 1.49
-3 2 2 21.18 1.11
-3 -2 2 20.25 1.23
3 2 2 22.43 1.92
-3 -3 -2 17.67 1.12
-3 -3 2 19.39 1.08
-3 -3 -2 19.18 1.27
-3 -3 2 15.67 1.16
-3 3 2 18.68 1.18
-3 3 2 19.77 1.13
-3 -3 2 14.72 1.11
-3 -3 2 15.94 1.04
3 -3 2 15.66 1.13
-3 -3 2 14.95 0.96
3 -3 2 18.84 1.15
3 -3 -2 17.83 1.14
-3 3 -2 18.76 1.36
-3 3 2 22.44 1.35
3 -3 -2 20.16 1.03
-3 3 -2 13.38 1.19
3 -3 -2 16.57 0.89
-3 -3 2 10.15 1.07
3 3 2 17.7 1.17
-3 -4 2 33.73 1.82
-3 -4 -2 32.24 1.83
-3 -4 2 33.23 1.89
-3 -4 -2 37.94 1.98
-3 4 2 36.41 1.91
-3 4 -2 37.46 1.98
-3 4 2 43.28 1.91
-3 -4 2 34.83 1.85
-3 -4 2 38.36 1.82
-3 4 2 33.74 2.09
3 -4 2 31.83 1.94
3 -4 -2 30.23 1.94
-3 4 -2 35.58 2.1
3 4 2 34.02 1.64
3 -4 -2 35.63 1.63
3 4 2 36.78 1.92
-3 -4 2 33.65 1.84
-3 -5 -2 328.19 14.55
3 5 -2 319.47 14.57
-3 -5 2 316.08 14.53
3 5 2 352.33 14.58
-3 5 -2 330.8 14.62
-3 5 2 331.16 14.59
-3 -5 2 313.34 14.58
-3 -5 -2 370.28 14.65
-3 5 2 316.46 14.53
-3 -5 2 280.44 14.52
-3 -5 2 299.88 14.51
3 5 -2 296.81 14.46
3 -5 -2 384.48 14.69
-3 5 -2 350.8 14.75
-3 5 2 378.03 14.79
3 -5 2 363.75 14.68
-3 -5 -2 372.07 14.76
3 5 2 304.55 14.42
-3 -5 -2 313.41 14.57
-3 -6 -2 10.69 1.1
3 6 2 13.95 1.15
-3 -6 2 12.35 1.11
3 6 -2 14.61 1.16
-3 6 -2 12.23 1.02
-3 6 2 12.85 0.98
-3 -6 -2 13.56 1.05
-3 -6 2 11.4 1
-3 -6 2 12.64 0.91
-3 6 2 15.14 0.91
-3 -6 2 15.08 1.01
3 6 -2 17.45 0.92
-3 6 2 11.09 1.46
3 -6 -2 11.82 1.31
3 -6 2 12.83 1.29
3 6 2 14.61 0.88
-3 -6 -2 11.43 1.13
-3 -7 2 18.35 1.35
3 7 -2 18.58 1.2
-3 -7 -2 26.86 1.44
-3 7 -2 22.93 1.38
-3 -7 2 23.16 1.36
-3 7 2 23.62 1.31
-3 7 2 27.54 1.8
3 -7 -2 21.07 1.06
3 7 2 22.47 1.24
3 7 -2 22.54 1.56
3 7 2 23.91 1.57
3 8 -2 74.81 2.96
-3 -8 2 68.18 3.08
-3 -8 -2 56.21 3.01
-3 8 2 58.24 2.97
-3 8 -2 52.67 3
-3 -8 2 46.44 2.95
-3 8 2 60.2 3.33
3 -8 -2 62.95 2.79
-3 -8 -2 62.99 2.84
3 8 -2 66.19 3.27
3 8 2 64.82 3.26
3 -9 2 109.39 5.69
-3 9 2 124.8 5.59
-3 -9 2 113.95 5.59
-3 -9 -2 126.15 5.63
-3 9 -2 119.93 5.63
-3 9 2 143.38 6.08
-3 -9 -2 121 5.46
3 -9 -2 110.52 5.42
3 9 2 151.27 6.01
3 9 -2 140.8 5.94
3 -10 2 143.25 5.86
-3 10 -2 104.96 5.66
-3 -10 2 103.39 5.64
-3 -10 -2 108.35 5.64
-3 10 2 107.88 5.62
-3 10 2 147.26 6.25
3 -10 -2 134.99 5.55
-3 -10 -2 132.35 5.59
3 10 -2 150.92 6.19
3 10 2 149.87 6.14
3 -11 2 114.25 5.81
-3 -11 2 112.79 5.59
-3 11 -2 117.98 5.63
-3 -11 -2 117.51 5.6
-3 11 2 111.76 5.56
-3 11 2 155.31 6.36
-3 -11 -2 127.31 5.59
3 -11 -2 122.04 5.54
3 11 -2 154.66 6.27
3 11 2 169.16 6.32
3 12 2 70.1 3.58
3 12 -2 66.41 3.56
3 12 2 51.68 2.65
3 -12 2 77.61 3.12
-3 -12 2 49.47 2.69
-3 -12 -2 49.98 2.64
-3 12 -2 50.66 2.69
-3 12 2 65.27 3.5
3 -12 -2 65.02 2.72
-3 -12 -2 63.26 2.77
3 13 -2 274.69 11.44
3 13 2 297.99 11.53
3 13 2 229.19 10.64
3 -13 2 212.85 10.66
3 -13 2 259.08 11.04
-3 13 2 275.73 11.52
3 -13 -2 246.04 10.74
-3 -13 -2 257.16 10.8
-3 13 -2 272.74 11.52
-3 13 2 266.65 11.53
-3 -14 -2 12.9 1.02
-3 14 2 7.9 1.93
-3 14 -2 11.62 2.01
3 14 2 12.42 1.9
3 14 -2 11.12 1.83
3 -14 -2 11.84 0.93
-3 -14 2 10.45 1.59
-3 -15 -2 14.58 1.13
3 15 2 10.45 1.95
3 15 -2 12.06 1.99
-3 15 2 10.46 2.12
-3 15 -2 11.31 2.09
-3 -15 2 12.86 1.69
3 -15 -2 15.12 1.06
3 16 -2 21.8 2.49
-3 16 2 22.99 2.67
-3 16 -2 28.34 2.74
3 16 2 27.81 2.61
3 -16 -2 30.04 1.6
-3 -16 2 23.73 2.21
-3 -16 -2 28.15 1.67
-3 17 -2 80.79 4.92
3 17 -2 85.95 4.79
-3 17 2 82.16 4.93
3 17 2 84.85 4.84
-3 -17 -2 79.06 3.9
3 -17 -2 79.62 3.83
-3 -17 2 76.92 4.35
-3 -18 -2 5.35 0.93
-3 18 -2 2.84 1.98
-3 18 2 6.83 2.12
3 18 2 3.01 1.94
3 18 -2 3.79 1.97
-3 -18 2 3.61 1.63
3 -18 -2 5.79 0.86
-3 19 -2 30.7 3
3 19 -2 28.14 2.84
-3 19 2 25.97 3.04
3 19 2 25.43 2.92
-3 -19 -2 31.9 1.81
-3 -19 2 31.93 2.53
3 -19 -2 29.04 1.72
-3 -20 -2 7.16 1
-3 -20 2 4.37 1.74
3 20 2 2.52 1.37
-3 20 -2 0.5 2.27
-3 20 2 3.53 2.44
3 20 2 0.75 2.18
3 20 -2 -0.28 2.19
3 -21 2 30.58 2.57
-3 -21 2 24.16 2.43
-3 21 -2 33.42 3.26
3 21 -2 33.74 3.06
3 21 2 31.93 3.14
-3 21 2 38.73 3.35
3 -22 2 0.28 1.87
-3 -22 2 4.24 1.88
3 22 -2 -0.21 2.19
3 22 2 4.22 2.34
-3 22 -2 3.9 2.45
-3 22 2 2.49 2.52
3 -23 2 15.87 2.18
-3 -23 2 19.41 2.24
-3 23 2 17.45 2.99
-3 23 -2 17.94 2.99
3 23 -2 15.32 2.84
3 23 2 10.66 2.76
3 -24 2 1.71 1.92
-3 -24 2 5.07 1.9
-3 24 -2 7.25 2.84
-3 24 2 2.18 2.67
3 -25 2 74.91 4.4
-3 -25 2 65.21 4.38
-3 25 2 88.73 5.54
-3 25 -2 95.73 5.51
-3 -26 2 8.11 2
-3 26 2 8.48 2.85
-3 26 -2 6.31 2.77
-4 0 -2 468.55 21.24
-4 0 2 487.71 21.25
-4 0 2 482.22 21.4
4 0 -2 532.2 21.48
-4 0 2 462.32 21.18
-4 0 2 539.47 21.4
4 0 2 443.98 21.49
4 0 2 474.62 21.46
-4 0 2 477.94 21.22
-4 0 2 474.13 21.25
4 -1 -2 121.48 5.45
4 -1 2 121.17 5.45
-4 -1 2 116.79 5.6
4 -1 -2 130.86 5.42
4 1 2 118.42 5.72
4 -1 -2 139.44 5.71
4 -1 2 131.46 5.66
-4 -1 2 135.28 5.59
-4 -1 2 126.26 5.44
4 -1 2 123.56 5.59
-4 1 -2 116.89 5.49
-4 1 2 115.32 5.5
-4 1 2 110.18 5.48
-4 -1 -2 116.18 5.6
-4 -1 -2 125 5.65
-4 1 2 114.3 5.4
-4 1 2 117.85 5.43
-4 -1 2 112.3 5.47
4 1 2 115.21 5.65
4 1 2 108.91 5.97
4 1 -2 121.73 5.46
-4 -2 2 447.93 19.25
4 -2 -2 518.6 19.34
4 -2 2 383.2 19.19
-4 -2 2 432.91 19.21
4 2 2 406.3 19.43
-4 -2 2 388.63 19.07
4 -2 2 407.46 19.2
-4 2 -2 450.55 19.18
4 -2 2 439.12 19.12
4 -2 -2 436.34 19.12
-4 2 2 454.27 19.18
-4 2 -2 409.45 19.22
-4 2 2 417.98 19.1
4 -2 -2 445.81 19.1
4 2 2 396.84 19.26
-4 -2 2 424.21 19.1
4 -2 -2 447.97 19.05
4 2 -2 444.99 19.11
4 2 2 416.1 19.45
-4 -3 -2 372.25 17.58
-4 -3 2 384.97 17.57
-4 -3 2 382.55 17.69
-4 3 2 401.56 17.69
4 -3 -2 454.51 17.8
-4 3 2 456.69 17.68
-4 -3 2 417.36 17.66
4 3 -2 396.95 17.76
4 -3 2 428.15 17.68
-4 -3 2 416.34 17.51
-4 -3 2 397.89 17.57
-4 3 -2 415.36 17.67
4 -3 2 380.3 17.62
-4 3 -2 351.89 17.71
4 -3 -2 362.31 17.61
-4 3 2 376.84 17.69
4 -3 -2 385.41 17.56
-4 3 -2 388.45 17.48
-4 3 -2 421.74 17.69
4 -3 -2 385.8 17.49
4 3 2 392.84 17.91
-4 -3 2 375.6 17.59
4 3 -2 416.71 17.62
4 3 2 367.67 17.63
-4 -4 2 236.69 9.98
-4 -4 -2 246.35 10.05
-4 -4 2 208.34 10.01
-4 4 2 231.32 10.03
4 4 -2 178.37 10
4 -4 -2 228.27 10.09
-4 4 2 174.44 9.91
-4 -4 2 207.76 9.94
-4 -4 2 209.24 9.91
4 -4 2 231.89 10.02
-4 4 -2 254.33 10.17
4 -4 -2 235.62 10.01
-4 4 2 261.85 10.19
4 -4 -2 223.16 9.9
4 4 2 226.78 9.81
-4 -4 2 207.5 9.94
4 4 2 235.72 10.02
-4 -5 2 458.34 21.31
-4 5 2 513.15 21.34
4 5 -2 528.31 21.19
-4 -5 2 495.71 21.24
4 5 2 463.03 21.13
-4 -5 2 468.55 21.28
4 5 2 476.17 21.33
-4 -5 -2 456.77 21.29
4 -5 2 461.36 21.36
4 -5 -2 447.1 21.34
-4 5 -2 472.6 21.48
-4 5 2 482.79 21.5
4 5 2 481.95 21.16
-4 -5 -2 452.49 21.27
-4 -5 2 471.47 21.27
-4 -6 -2 507.87 20.29
-4 6 2 461.71 20.21
-4 -6 2 425.03 20.19
-4 6 -2 446.58 20.26
-4 -6 -2 451.4 20.21
-4 -6 2 436.28 20.18
-4 -6 2 439.21 20.14
4 6 -2 457.75 20.07
4 -6 -2 461.96 20.31
4 -6 2 459.52 20.3
-4 6 2 474.09 20.45
-4 6 -2 450.71 20.43
4 6 2 447.56 20.06
-4 -6 -2 445.04 20.19
-4 -6 2 435.96 20.18
4 7 2 324.26 14.47
4 7 -2 323.68 14.47
4 7 -2 363.02 14.3
-4 7 2 303.65 14.66
-4 7 -2 297.62 14.65
-4 7 2 306.09 14.57
4 7 2 325.14 14.27
-4 -7 -2 318.34 14.45
-4 7 -2 307.74 14.45
-4 -7 2 278.13 14.37
-4 7 2 322.16 14.4
4 8 -2 66.49 4.15
4 -8 2 94.79 4.44
-4 8 2 71.88 4.13
-4 -8 2 98.69 4.35
-4 8 2 93.19 4.31
-4 8 -2 94.6 4.36
-4 -8 -2 107.48 4.41
-4 8 2 120.02 4.81
-4 -8 -2 102.98 4.15
4 8 2 93.1 4.21
4 8 -2 105.46 4.53
4 8 2 106.88 4.55
4 -9 2 182.27 7.01
-4 9 2 157.98 6.74
-4 -9 -2 126.25 6.82
-4 9 2 138.35 6.82
-4 9 -2 134.74 6.85
-4 -9 2 128.74 6.82
-4 9 2 164.17 7.24
-4 -9 -2 155.53 6.71
4 9 -2 161.43 7.08
4 9 2 163.61 7.09
4 -10 2 4.6 0.97
-4 10 2 4.44 0.65
-4 -10 -2 4.02 0.74
-4 10 -2 3.16 0.68
-4 -10 2 3.1 0.7
-4 10 2 5.08 1.27
-4 -10 -2 3.88 0.64
4 10 2 3.57 1.21
4 10 -2 4.24 1.22
4 -11 2 20.58 1.4
-4 11 -2 14.11 1.07
-4 11 2 12.52 0.99
-4 -11 2 13.3 1.06
-4 -11 -2 11.85 1.03
-4 11 2 18.08 1.78
-4 -11 2 18.17 1.58
-4 -11 -2 16.1 1.03
4 -11 -2 16.09 0.98
4 11 -2 23.93 1.84
4 11 2 18.19 1.73
4 -12 2 320.21 12.94
-4 -12 2 259.45 12.68
-4 12 -2 258.7 12.7
-4 -12 -2 248.98 12.66
-4 12 2 247.92 12.65
-4 12 2 342.05 13.43
-4 -12 -2 314.21 12.7
-4 -12 2 316.08 13.03
4 -12 -2 300.38 12.64
4 12 2 339.29 13.23
4 12 -2 333.44 13.22
4 -13 2 37.63 1.99
-4 13 2 36.03 2.5
4 13 -2 42.88 2.46
4 13 2 36.41 2.44
-4 -13 2 33.82 2.18
4 -13 -2 32.07 1.6
-4 -13 -2 33.55 1.66
-4 -13 -2 24 1.44
-4 13 -2 23.48 1.49
-4 -13 2 26.65 1.51
-4 14 2 10.87 2.01
-4 14 2 8.16 1.7
4 -14 -2 12.01 0.94
-4 -14 -2 12.5 0.99
-4 -14 2 11.76 1.58
4 14 2 14.33 1.84
4 14 -2 13.66 1.83
4 -14 2 9.05 0.6
-4 15 2 40.78 3.37
-4 15 -2 46.58 3.37
4 15 2 47.66 3.2
4 15 -2 47.84 3.2
-4 -15 -2 49.33 2.45
-4 -15 2 47.9 2.91
4 -15 -2 47.51 2.39
-4 16 -2 42.14 3.35
4 16 2 41.43 3.19
-4 16 2 46.6 3.46
4 16 -2 44.11 3.2
-4 -16 -2 48.3 2.4
4 -16 -2 45.76 2.34
-4 -16 2 44.04 2.9
-4 17 -2 37.25 3.07
-4 17 2 33.3 3.06
4 17 -2 32.65 2.9
4 17 2 32 2.86
-4 -17 -2 30.76 1.88
-4 -17 2 35.47 2.51
4 -17 -2 33.53 1.82
-4 -18 -2 3.17 0.88
-4 18 -2 1.46 2.01
-4 18 2 1.3 2.09
4 18 -2 3.51 1.86
4 18 2 2.82 1.94
-4 -18 2 1.88 1.61
4 -18 -2 3.26 0.81
4 18 2 2.44 1.29
-4 -19 -2 5.78 0.95
-4 19 2 4.01 2.26
-4 19 -2 8.3 2.31
4 19 2 4.26 2.06
4 19 -2 2.71 2.03
-4 -19 2 5.46 1.71
4 19 2 2.51 1.35
4 -19 -2 6.71 0.89
4 20 -2 20.29 2.68
-4 20 2 19.39 2.96
-4 20 -2 16.2 2.73
4 20 2 19.91 2.71
4 20 2 15.48 1.83
-4 -20 -2 18.92 1.41
-4 21 -2 13.67 2.76
4 21 2 17.53 2.75
4 21 -2 15.6 2.61
-4 21 2 18.27 2.84
-4 -21 2 21.04 2.24
-4 22 2 -0.79 2.36
-4 22 -2 4.44 2.43
4 -22 2 1.51 1.87
-4 -22 2 4.82 1.87
-4 23 2 8.69 2.7
-4 23 -2 8.57 2.66
4 -23 2 4.15 1.86
-4 -23 2 7.8 1.91
-4 24 -2 1.51 2.57
-4 24 2 0.89 2.62
4 -24 2 0.69 1.86
-4 -24 2 1.26 1.88
-4 -25 2 24.04 2.69
4 -25 2 24.66 2.54
-4 -25 2 22.23 2.47
-4 25 -2 25.8 3.57
-4 25 2 31.85 3.75
-4 -26 2 7.74 2.01
-4 26 -2 6.54 2.8
-5 0 -2 1.42 0.55
-5 0 2 0.83 0.56
5 0 -2 1.71 0.7
5 0 -2 1.76 0.54
-5 0 2 1.15 0.33
5 0 2 0.34 1.08
-5 0 2 0.83 0.43
-5 0 2 1.36 0.63
-5 0 2 2.1 0.5
-5 0 2 0.53 0.57
5 -1 -2 186.79 8.71
5 -1 2 190.48 8.71
5 -1 -2 235.22 9
5 1 2 183.76 8.97
5 -1 2 179.6 8.92
5 -1 -2 183.23 8.72
-5 -1 2 190.87 8.66
-5 1 2 185.13 8.62
-5 1 2 208.33 8.79
-5 1 -2 199.67 8.78
-5 1 2 197.07 8.75
5 1 2 193.57 8.97
-5 1 2 203.9 8.67
5 -1 -2 198.8 8.68
-5 1 2 192.35 8.7
-5 -1 2 189.9 8.73
-5 -1 -2 192.67 8.91
5 1 2 179.29 9.27
5 1 -2 202.12 8.75
-5 -1 2 194.6 8.75
5 -1 -2 208.21 8.73
5 -2 2 173.86 7.68
5 -2 -2 169.73 7.69
5 -2 -2 206.33 7.93
-5 -2 2 171.15 7.73
5 2 2 167.47 8.04
5 -2 2 186.83 7.83
-5 -2 2 175.86 7.62
5 -2 2 184.1 7.81
-5 2 -2 154.14 7.74
-5 2 2 160.76 7.74
-5 2 2 159.91 7.67
5 2 2 162.13 7.56
5 -2 -2 172.46 7.67
-5 -2 2 161.87 7.67
5 -2 -2 165.75 7.58
-5 -2 -2 183.5 7.86
5 -2 -2 175.23 7.62
-5 -2 2 164.87 7.75
5 2 2 176.39 8.17
5 2 -2 174 7.71
5 -3 -2 450.25 18.67
5 3 -2 438.42 18.65
-5 3 -2 352.63 18.52
5 -3 2 339.68 18.52
-5 -3 2 375.86 18.35
-5 -3 2 369.3 18.42
5 3 -2 372.39 18.43
5 -3 2 442.99 18.52
-5 3 -2 492.19 18.67
5 -3 -2 470.91 18.54
-5 3 2 524.62 18.7
5 -3 -2 449.81 18.49
-5 -3 2 411.24 18.49
5 -3 -2 437.09 18.4
5 -3 -2 422.6 18.35
5 3 -2 452.85 18.54
-5 -3 2 448.81 18.51
5 3 2 399.4 18.9
-5 -4 -2 955.33 42.85
-5 -4 2 979.1 42.84
5 4 -2 1006.46 42.99
5 -4 -2 1120.81 43.04
5 4 -2 1009.19 42.82
-5 4 -2 1083.69 42.93
-5 -4 2 1025.72 42.81
5 -4 2 924.89 42.88
-5 4 2 943.42 43.02
5 -4 -2 922.73 42.9
-5 4 -2 948.48 43.01
5 -4 -2 993.8 42.81
-5 -4 2 906.37 42.84
5 4 2 923.21 42.73
5 -4 -2 944.81 42.68
-5 -4 2 942.79 42.85
5 4 -2 998.26 42.92
5 4 2 966.53 42.92
5 4 2 953.32 43.19
-5 -5 -2 603.21 24.96
-5 -5 2 585.44 24.94
-5 5 2 590.64 24.98
-5 -5 2 515.4 24.95
5 5 -2 511.89 24.86
5 -5 -2 636.89 25.09
5 5 -2 581.59 25.05
5 -5 2 536.98 24.97
-5 5 2 610.34 25.19
-5 5 -2 577.1 25.16
5 -5 -2 566.67 24.99
-5 -5 2 528.39 24.92
5 5 2 552.9 25.07
5 5 2 543.18 24.78
5 5 2 551.14 24.82
-5 -5 2 561.74 24.93
5 5 2 571.02 25
5 6 -2 5.32 0.76
5 -6 -2 3.63 0.78
5 6 2 3.88 1.05
-5 6 2 5.11 1.36
-5 6 -2 4.18 1.37
-5 6 2 4.61 0.43
5 6 -2 4.82 0.51
5 6 2 5.6 1.02
5 6 2 4.51 0.66
-5 -6 2 4.02 0.93
-5 -6 2 4.46 0.75
-5 6 2 4.62 0.68
5 -7 -2 50.37 2.43
-5 7 2 35.47 2.05
5 7 -2 34.65 2.09
-5 7 -2 59.28 2.94
-5 7 2 65.5 2.97
5 7 2 48.74 2.54
5 7 2 50.3 2.2
-5 7 2 51.87 2.32
-5 -7 2 47.85 2.33
5 8 -2 131.41 5.43
-5 8 2 120.36 5.39
5 -8 2 126.55 5.63
-5 8 2 114.91 5.99
-5 8 -2 111.39 5.99
-5 8 2 119.36 5.81
5 8 2 121.49 5.47
-5 -8 2 103.38 5.54
-5 8 -2 115.47 5.64
-5 -8 -2 113.11 5.61
-5 8 2 112.19 5.55
-5 9 2 4.43 0.6
5 -9 2 3.06 0.98
-5 -9 2 2.81 0.74
-5 9 -2 2.83 0.7
-5 -9 -2 4.24 0.83
-5 9 2 3.26 0.68
-5 9 2 7.06 1.27
-5 -9 -2 4.38 0.63
5 9 2 3.97 1.16
5 9 -2 4.89 1.17
5 -10 2 123.99 5.01
-5 -10 2 87.04 4.79
-5 10 -2 91.17 4.84
-5 -10 -2 90.3 4.82
-5 10 2 91.05 4.79
-5 10 2 112.51 5.28
-5 -10 -2 115.91 4.72
5 10 -2 115.19 5.15
5 10 2 117.46 5.16
5 -11 2 36.59 2.34
-5 11 -2 40.74 2.24
-5 -11 2 38.76 2.21
-5 11 2 37.32 2.17
-5 -11 -2 37.95 2.22
-5 11 2 54.67 2.87
-5 -11 2 43.16 2.54
-5 -11 -2 43.83 2.12
5 11 -2 47.53 2.71
5 11 2 47.97 2.74
5 -12 2 269.47 9.98
-5 -12 -2 187.22 9.68
-5 12 -2 191.26 9.72
-5 12 2 182.99 9.66
-5 -12 2 192.88 9.69
-5 12 2 255.93 10.4
-5 -12 2 243.03 10
-5 -12 -2 236.04 9.67
5 12 -2 260.23 10.21
5 12 2 258.76 10.21
5 -13 2 19.81 1.57
-5 13 2 15.89 1.11
-5 -13 -2 18.59 1.15
-5 -13 2 19.34 1.19
-5 13 -2 19.71 1.22
-5 13 2 26.91 2.24
5 -13 -2 17.41 1.19
-5 -13 -2 20.26 1.28
-5 -13 2 23.27 1.82
5 13 2 22.87 2.04
5 13 -2 22.34 2.02
5 14 2 18.4 1.06
5 -14 2 28.04 1.72
-5 14 2 28.46 2.28
5 14 2 20.83 1.82
-5 -14 -2 25.71 1.35
-5 -14 2 25.26 1.96
5 -14 -2 22.77 1.26
5 14 2 26.87 2.17
5 14 -2 24.15 2.14
-5 14 -2 18.12 1.14
-5 -14 -2 17.75 1.05
5 15 -2 36.59 2.69
5 15 2 38.54 2.78
5 -15 -2 35.72 1.87
-5 -15 -2 34.44 1.92
5 15 2 29.62 2.34
-5 -15 2 35.44 2.48
-5 16 2 67.57 4.2
5 16 2 62.61 3.91
-5 16 -2 64.23 4.14
5 16 -2 63.14 3.9
5 16 2 56.73 3.52
-5 -16 2 65.63 3.65
-5 -16 -2 61.77 3.11
5 -16 -2 64.81 3.06
-5 -17 -2 9.14 1.05
5 17 2 7.62 1.97
5 17 -2 8.99 2.02
-5 17 2 8.88 2.31
-5 17 -2 11.9 2.25
5 -17 -2 9.87 0.97
5 17 2 9.36 1.53
-5 -17 2 10.46 1.75
-5 -18 -2 3.04 0.88
5 18 -2 5.99 1.96
-5 18 2 4.85 2.23
-5 18 -2 3.94 2.13
5 18 2 3.88 1.96
5 -18 -2 3.59 0.8
-5 -18 2 3.74 1.63
5 18 2 3.6 1.38
5 19 2 19.87 2.51
-5 19 2 19.57 2.7
5 19 -2 23.25 2.57
-5 19 -2 22.1 2.73
-5 -19 2 26.56 2.24
-5 -19 -2 20.76 1.44
5 19 2 15.89 1.8
-5 20 -2 43.04 3.63
-5 -20 -2 42.66 2.33
5 20 2 37.59 2.66
-5 -20 2 45.84 3.01
-5 21 2 16.17 2.84
-5 21 -2 10.25 2.65
-5 -21 2 12.6 1.96
-5 22 2 2.39 2.41
-5 22 -2 -1.12 2.3
5 -22 2 -0.06 1.87
-5 -22 2 1.18 1.82
-5 23 -2 15.07 2.74
-5 23 2 9.58 2.68
-5 -23 2 11.7 2.1
5 -23 2 11.43 2.1
-5 -24 2 2.19 1.93
-5 24 2 2.49 2.6
-5 24 -2 6.76 2.68
5 -24 2 3.31 1.84
-5 -24 2 3.96 1.92
-5 -25 2 50.69 3.75
-5 -25 2 59.28 3.75
-5 25 -2 62.87 4.78
-5 25 2 63.94 4.94
-5 -26 2 -0.53 2
6 0 -2 253.26 11.6
-6 0 2 253.98 11.62
6 0 2 225.73 11.93
-6 0 2 266.4 11.68
-6 0 -2 247.19 11.79
-6 0 2 263.21 11.59
-6 0 2 257.66 11.62
6 0 -2 260.89 11.6
-6 0 -2 257.31 11.65
-6 0 2 265.38 11.67
6 -1 2 14.85 0.95
6 -1 -2 14.34 0.96
6 1 2 16.2 1.58
6 -1 -2 18.01 1.22
6 -1 -2 16.05 1.06
6 -1 2 16.51 1.37
-6 -1 2 15.31 1.24
-6 1 -2 15.47 1.1
-6 1 2 13.56 1.08
-6 1 2 14.46 1.04
6 -1 -2 14.76 0.9
-6 -1 2 14.5 0.98
-6 -1 -2 15.49 1.29
6 -1 -2 14.71 0.98
6 1 2 18.9 2.27
-6 -1 2 14.66 1.04
6 -2 -2 44.85 2.26
6 -2 2 45.1 2.25
-6 -2 2 44.19 2.35
6 -2 -2 51.5 2.48
6 2 2 40.54 2.84
6 -2 -2 42.12 2.19
6 -2 2 43.75 2.44
6 2 -2 44.38 2.17
-6 2 -2 49.58 2.43
-6 2 2 46 2.4
6 2 2 45.56 2.12
6 -2 -2 46.06 2.27
6 -2 -2 47.36 2.21
-6 -2 2 45.05 2.27
-6 -2 -2 45.97 2.49
6 -2 -2 44.46 2.14
6 2 2 42.35 3.17
6 2 -2 48 2.35
-6 -2 2 44.3 2.3
-6 -2 2 44.59 2.62
-6 -3 2 282.51 13.25
6 -3 2 320.6 13.26
6 3 -2 310.99 13.27
6 -3 -2 344.63 13.32
6 3 2 273.96 13.52
-6 -3 2 305.75 12.93
6 -3 2 299.09 13.17
-6 3 -2 309.32 13.18
6 3 -2 291.94 13.04
6 -3 2 286.9 13.12
-6 3 -2 267.09 13.21
-6 3 2 267.6 13.2
6 -3 -2 286.35 13.12
6 -3 -2 284.33 13.07
6 -3 -2 286.57 12.96
6 -3 -2 284.06 13.01
-6 -3 2 274.85 13.09
6 3 2 279.08 13.54
6 3 -2 290.13 13.14
-6 -3 2 272.19 13.12
-6 -4 -2 62.54 3.48
-6 -4 2 68.44 3.48
6 -4 -2 82.63 3.66
6 4 -2 81.21 3.66
6 4 -2 52.42 3.38
6 -4 -2 86.46 3.56
-6 4 2 110.6 3.92
-6 4 -2 93.21 3.8
6 -4 2 72.6 3.51
6 -4 -2 91.21 3.5
6 4 2 65.47 3.33
6 -4 -2 66.32 3.27
-6 -4 2 74.82 3.52
-6 -4 2 73.57 3.51
6 4 -2 83.08 3.62
6 4 2 76.62 3.65
6 4 -2 49.09 3.69
-6 -5 -2 0.81 0.72
-6 -5 2 0.96 0.71
6 -5 -2 0.45 0.83
6 5 -2 1.15 0.7
6 -5 -2 0.79 0.73
-6 5 2 1.05 0.3
-6 5 2 1.21 1.16
6 5 2 1.74 1.04
-6 5 -2 1.9 1.34
-6 -5 -2 1.66 0.41
-6 -5 2 1.64 0.8
6 5 2 1.54 0.95
-6 -5 2 1.96 0.81
6 5 2 2.13 0.55
6 5 -2 1.4 1.14
6 -6 -2 25.42 1.52
6 6 -2 24.32 1.49
-6 6 2 20.42 1.12
6 6 -2 19.67 1.16
-6 6 2 29.81 1.98
-6 6 -2 27.43 2
6 6 2 24.08 1.32
6 6 2 25.64 1.69
-6 -6 2 23.22 1.52
6 6 2 22.65 1.28
6 6 2 24.79 1.7
6 6 -2 22.64 1.76
6 7 -2 0.3 0.61
6 -7 -2 -0.04 0.72
6 7 -2 1.22 0.41
-6 7 2 0.69 0.41
-6 7 2 0.67 1.41
6 7 2 0.85 1.05
-6 7 -2 -0.06 1.48
-6 7 -2 0.4 0.33
6 7 2 0.81 0.96
-6 -7 2 0.38 0.9
-6 7 2 0.5 0.56
-6 -7 2 1.17 0.64
6 -8 -2 6.76 0.94
6 8 -2 5.05 0.53
-6 8 2 5.07 0.58
-6 8 -2 4.9 1.53
-6 8 2 7.63 1.61
6 8 2 6.63 1.16
-6 -8 2 4.57 0.77
-6 8 2 6.28 0.74
6 9 -2 64.74 2.79
6 -9 2 68.52 3.1
-6 9 2 61.09 2.8
-6 9 -2 55.78 3.56
-6 9 2 57.84 3.6
-6 9 2 53.29 3.23
6 9 2 59.7 3.2
-6 9 -2 55.16 3.02
-6 -9 -2 57.64 3.03
-6 9 2 53.04 2.91
-6 -9 2 48.64 2.92
-6 -10 2 25.62 1.69
-6 -10 -2 28.4 1.75
-6 10 2 28.88 1.62
-6 10 -2 29.19 1.75
6 10 2 29.54 1.98
6 -10 2 26.76 1.81
-6 11 2 300.04 12.36
-6 -11 2 228.2 11.85
-6 -11 -2 226.39 11.87
-6 11 2 237.55 11.85
-6 11 -2 237.34 11.9
-6 -11 2 293.56 12.07
-6 -11 -2 285.18 11.78
6 11 2 292.11 12.17
6 -11 2 323.76 12.05
-6 12 2 15.79 1.77
-6 12 -2 11.62 1.06
-6 -12 -2 11.88 1.07
-6 12 2 10.14 1
-6 -12 2 11.72 1.05
6 12 2 12.12 1.51
-6 -12 -2 14.91 1.08
-6 -12 2 17.08 1.6
6 -12 2 15.45 1.35
-6 13 2 211.71 8.53
-6 13 2 141.37 7.66
-6 -13 -2 153.01 7.7
-6 -13 2 149.63 7.7
-6 13 -2 148.5 7.72
6 13 2 201.61 8.17
-6 -13 2 204.75 8.11
-6 -13 -2 195.57 7.72
6 -13 2 217.55 8
-6 14 2 22.85 2.19
-6 14 2 15.56 1.14
-6 -14 -2 18.76 1.19
-6 14 -2 20.67 1.27
6 14 2 21.45 1.85
-6 -14 -2 24.59 1.4
-6 -14 2 24.91 1.97
6 -14 -2 24.36 1.29
6 -14 2 23.25 1.68
-6 -15 2 37.58 2.33
6 -15 -2 35.34 1.63
-6 -15 -2 34.88 1.74
-6 15 2 34.02 2.54
-6 -16 -2 6.84 0.98
6 -16 -2 6.76 0.88
-6 -16 2 8.36 1.64
-6 -17 2 34.32 2.64
-6 -17 -2 38.45 2.12
6 17 2 38.51 2.57
6 -17 -2 40.04 2.03
-6 17 2 38.82 3.31
-6 17 -2 37.31 3.21
6 -18 -2 8.39 0.95
-6 -18 -2 9.72 1.09
6 18 2 7.87 1.43
-6 -18 2 12.17 1.87
-6 18 2 9.52 2.35
-6 18 -2 11.63 2.38
-6 -19 2 34.86 2.54
-6 -19 -2 31.33 1.87
-6 19 -2 34.71 3.19
-6 19 2 38.92 3.31
6 19 2 26.85 2.23
-6 20 -2 19.87 2.79
-6 20 2 21.29 2.88
-6 -20 2 17.7 2.02
-6 -20 -2 10.53 1.15
6 20 2 6.46 1.4
-6 21 2 52.88 4.11
-6 21 -2 51.71 4.11
-6 -21 2 53.26 3.4
-6 -22 2 5.93 1.98
-6 22 -2 1.49 2.43
-6 22 2 5.67 2.54
-6 -22 2 6.37 1.95
-6 -23 2 10.45 2.08
-6 23 2 3.11 2.58
-6 23 -2 7.33 2.63
-6 -23 2 8.43 2
6 -23 2 8.44 2
-6 -24 2 8.89 2.06
-6 24 -2 7.82 2.78
-6 24 2 7.05 2.67
-6 -24 2 7.65 2
6 -24 2 4.23 1.9
-6 -25 2 74.62 4.51
-6 -25 2 69.33 4.43
-6 25 -2 83.72 5.45
-6 -26 2 -2.5 2.07
-7 0 -2 37.18 2.12
-7 0 2 40.06 2.12
7 0 2 38.91 2.59
-7 0 2 46.03 2.11
7 0 -2 41.56 2.09
7 0 -2 47.64 2.32
-7 0 2 40.92 2.14
-7 0 -2 43.36 2.35
-7 0 2 36.51 2.06
7 0 -2 40.39 2.04
-7 0 2 41.45 2.04
7 0 -2 42.65 2.1
-7 1 -2 5.63 0.86
-7 1 2 4.4 0.84
7 -1 -2 7.72 0.87
7 1 2 4.11 1.37
7 1 -2 5.34 1.08
7 1 -2 5.5 0.5
-7 -1 2 4.98 0.97
7 -1 -2 4.41 0.84
7 -1 2 5.84 1.18
-7 -1 2 5.74 0.79
-7 1 2 4.68 0.78
7 1 -2 4.55 0.73
-7 -1 -2 6.93 1.01
-7 -1 2 5.52 0.72
7 -1 -2 5.63 0.63
7 -1 -2 5.03 0.71
-7 -1 2 5.24 0.77
7 -2 -2 668.99 30.89
7 -2 2 699.61 30.88
7 -2 -2 844.58 31.14
7 -2 -2 741.22 30.91
7 -2 2 751.77 31.11
7 2 2 670.27 31.18
7 2 -2 741.3 30.82
-7 2 2 670.78 30.97
-7 2 -2 691.6 30.99
7 -2 -2 687.05 30.88
7 2 2 652.69 30.78
7 -2 -2 702.37 30.79
7 -2 -2 684.98 30.83
7 2 -2 678.07 30.87
-7 -2 2 681.65 30.86
-7 -2 -2 731.52 31.07
7 2 -2 684.02 30.93
-7 -2 2 690.28 31.09
7 2 2 687.59 31.41
-7 -2 2 665.01 30.89
7 -3 2 79.75 3.74
7 -3 -2 74.26 3.73
-7 -3 2 74.26 3.9
7 3 -2 88.41 3.92
7 -3 -2 93.74 3.95
7 3 -2 77.45 3.63
-7 3 2 74.93 3.89
-7 3 -2 72.7 3.85
7 -3 -2 79.68 3.72
7 -3 -2 76.04 3.56
7 -3 -2 77.79 3.63
-7 -3 2 76.18 3.71
-7 -3 -2 79.25 3.92
-7 -3 2 74.24 3.74
7 3 -2 81.31 3.82
7 -4 -2 157.6 6.56
7 4 -2 159.42 6.57
-7 -4 2 138.71 6.7
7 4 -2 136.12 6.28
7 4 2 147.45 6.61
7 -4 -2 136.91 6.33
-7 4 -2 135.62 6.58
7 -4 2 137.9 6.39
-7 4 2 127 6.55
7 -4 -2 132.53 6.4
-7 -4 2 132.53 6.35
7 -4 -2 142.14 6.18
7 4 2 130.52 6.23
7 4 2 130.97 6.49
-7 -4 2 132.07 6.38
7 4 -2 141.91 6.46
7 5 -2 92.85 4.35
7 -5 -2 100.37 4.41
-7 -5 -2 87.87 4.03
7 5 2 86.52 4.4
-7 5 -2 92.54 4.57
-7 5 2 95.95 4.61
-7 -5 2 86.38 4.22
7 5 2 82.74 4.07
7 5 2 94.67 4.41
7 5 -2 77.16 4.48
7 -6 -2 83.07 3.86
7 6 -2 77.78 3.82
-7 6 -2 73.24 4.11
-7 6 2 73.54 4.1
7 6 2 78.9 3.9
-7 -6 -2 77.81 3.52
-7 -6 2 74.92 3.74
7 6 2 75.94 3.88
7 6 -2 74.64 3.97
7 6 2 72.74 3.57
7 -7 -2 8.24 1
7 7 -2 7.88 0.92
-7 -7 -2 8.59 2.62
7 7 -2 6.68 0.56
7 7 2 9.53 1.31
-7 7 -2 9.6 1.63
-7 7 2 8.99 1.61
-7 -7 2 6.98 0.57
7 7 2 7.3 1.16
-7 -7 2 7.36 1.08
7 7 -2 6.12 1.33
7 -8 -2 106.39 5.23
7 8 -2 97.26 5.17
7 8 -2 118.7 4.93
-7 8 2 107.23 5.67
-7 8 -2 105.59 5.67
-7 8 -2 107.97 4.92
7 8 2 107.23 5.29
-7 -8 2 96.13 5.11
7 -9 -2 27.99 1.72
7 9 -2 27.17 1.65
7 9 -2 19.98 1.31
7 -9 2 26.12 1.71
-7 9 2 35.24 2.57
-7 9 -2 32.77 2.44
7 9 2 25.84 1.86
-7 9 2 28.14 1.59
-7 -9 2 25.68 1.62
7 -10 -2 5.36 0.94
7 10 -2 6.65 0.61
7 -10 2 6.51 1.1
-7 10 -2 4.8 1.86
-7 10 2 4.22 1.8
-7 10 2 6.56 1.33
7 10 2 3.92 1.14
-7 -10 2 4.78 0.85
-7 10 2 4.87 0.75
-7 11 2 24.99 1.99
-7 11 2 18.41 1.31
-7 -11 2 15.17 1.35
-7 -11 -2 17.56 1.45
-7 11 -2 21.1 1.45
-7 -11 2 19.91 1.7
7 11 2 13.57 1.62
7 -11 2 16.16 1.48
-7 12 2 156.56 7.31
-7 12 -2 131.58 6.83
-7 -12 2 129.08 6.8
-7 12 2 124.7 6.77
-7 -12 -2 131.6 6.82
-7 -12 -2 163.14 6.75
-7 -12 2 170.33 7.09
7 12 2 164.92 7.14
7 -12 2 185.24 7.02
-7 13 2 13.74 1.78
-7 13 -2 12 1.07
-7 -13 2 9.65 1.03
-7 13 2 9.18 1.01
-7 -13 -2 10.44 1.06
-7 -13 2 13.89 1.62
7 13 2 8.53 1.47
-7 -13 -2 12.01 1.09
7 -13 2 10.67 1.32
-7 14 2 8.31 1.75
-7 14 2 6.93 0.79
-7 14 -2 8.75 0.9
-7 -14 -2 9.4 0.92
-7 -14 2 11.94 1.56
7 14 2 10.06 1.41
-7 -14 -2 11.26 1.02
7 -14 2 9.46 1.24
-7 15 2 12.87 1.95
-7 15 -2 10.15 0.85
-7 15 2 6.81 0.76
-7 -15 2 15.43 1.75
7 15 2 12.81 1.51
-7 -15 -2 11.88 1.12
7 -15 -2 11.94 0.97
7 -15 2 10.73 1.35
7 16 2 5.44 1.31
7 -16 -2 6.9 0.82
-7 -16 -2 6.58 0.98
-7 -16 2 9.27 1.62
-7 16 2 5.06 1.73
-7 16 -2 2.15 0.35
7 -17 -2 5.27 0.87
7 17 2 4.81 1.36
-7 -17 -2 6.81 1.01
-7 -17 2 7.84 1.67
-7 18 2 12.65 2.51
-7 18 -2 15.03 2.51
7 -18 -2 10.93 1.01
-7 -18 -2 11.49 1.14
7 18 2 10.02 1.5
-7 -18 2 13.13 1.81
-7 -19 2 21.99 2.11
7 19 2 14.48 1.68
-7 -19 -2 15.85 1.36
-7 19 2 21.55 2.87
-7 19 -2 20.78 2.86
-7 -20 2 31.43 2.43
-7 20 -2 27.65 3.11
-7 20 2 29.37 3.2
-7 -21 2 12.85 2.22
-7 21 2 14.75 2.88
-7 21 -2 16.78 2.92
-7 -21 2 15.47 2.1
-7 -22 2 12.94 2.13
-7 22 2 11.79 2.67
-7 22 -2 11.55 2.74
-7 -22 2 14.23 2.07
-7 -23 2 4.61 1.96
-7 23 2 1.22 2.47
-7 23 -2 3.01 2.5
-7 -23 2 5.37 1.92
-7 -24 2 28.76 2.64
-7 24 -2 30.71 3.39
-7 24 2 26.94 3.36
7 -24 2 25.42 2.56
-7 -24 2 28.73 2.59
-7 -25 2 25.65 2.46
-7 -25 2 12.89 2.31
-7 25 2 28.01 3.49
-7 25 -2 18.18 3.25
-7 -26 2 3.94 1.97
-8 0 -2 6.96 0.87
-8 0 2 8.71 0.9
8 0 -2 5.4 0.89
8 0 -2 4.04 0.85
-8 0 2 5.26 0.8
8 0 -2 4.61 0.46
8 0 2 3.24 0.92
-8 0 2 9.82 0.96
8 0 -2 5.84 0.79
8 0 -2 7.69 0.85
-8 1 2 150.74 7.07
-8 -1 2 156.18 7.04
-8 -1 -2 148.22 7.01
8 1 -2 151.25 7.1
8 -1 -2 177.68 7.23
8 1 -2 157.73 6.86
8 -1 -2 154.54 7.15
-8 -1 2 170.65 7.19
-8 1 -2 153.15 7.07
-8 1 2 149.8 7.03
-8 -1 2 144.47 7.02
-8 -1 2 148.25 6.94
8 -1 -2 149.79 6.9
8 1 -2 148.92 6.94
-8 -1 2 145.62 6.98
8 -1 -2 153.83 6.95
8 -2 2 163.86 8.15
8 -2 -2 162.14 8.16
8 -2 -2 97.96 8.11
8 -2 -2 198.38 8.41
8 2 -2 127.28 8.06
-8 2 -2 247.72 8.42
-8 2 2 246.79 8.44
8 2 2 205.45 8.08
8 -2 -2 214.16 8.11
8 2 -2 190.99 8.19
-8 -2 2 212.25 8.25
8 -2 -2 195.18 8.16
-8 -2 2 210.32 8.19
8 2 -2 204.98 8.38
-8 -2 2 151.19 8.58
-8 -2 -2 136.09 9.03
8 -3 -2 -0.39 0.67
8 -3 2 0.3 0.68
8 -3 -2 1.08 0.54
8 3 -2 0.61 0.69
-8 -3 -2 1.22 1.41
-8 -3 2 0.49 1.11
8 -3 -2 1 0.7
-8 3 -2 0.78 0.95
-8 3 2 0.07 0.98
8 3 -2 0.69 0.48
-8 -3 2 0.87 0.73
8 -3 -2 0.69 0.47
8 -3 -2 1.19 0.6
-8 -3 2 1.2 1.55
-8 -3 2 1.02 0.81
8 3 -2 0.22 0.97
8 -4 -2 216.12 8.62
-8 -4 -2 126.21 8.78
-8 -4 2 144.22 8.65
8 4 -2 206.85 8.67
8 4 -2 129.16 8.24
-8 4 2 264 8.82
-8 4 -2 257.41 8.78
8 -4 -2 164.91 8.22
8 4 2 189.62 8.28
-8 -4 2 194.24 8.4
8 4 -2 241.41 8.61
-8 -4 2 195.08 8.46
8 4 2 217 8.62
8 5 -2 5.14 0.88
-8 -5 2 5.77 1.81
-8 -5 -2 6.46 1.89
8 -5 -2 6.52 0.93
-8 -5 -2 7.09 0.64
8 5 -2 5.15 1.16
-8 5 -2 5.92 1.37
-8 5 2 5.37 1.32
8 5 2 7.12 1.16
-8 -5 2 5.25 0.92
8 5 -2 5.1 1.53
8 5 2 6.06 0.7
8 5 2 6.99 1.18
-8 -5 2 5.05 0.97
-8 -6 -2 51.39 3.66
8 6 -2 56.08 2.79
8 -6 -2 58.17 2.82
-8 -6 -2 50.09 2.44
8 6 2 52.07 2.89
-8 6 -2 53.44 3.14
-8 6 2 55.49 3.15
-8 -6 2 48.67 2.67
8 6 2 47.16 2.49
8 6 2 51.13 2.87
8 6 -2 46.56 3.01
-8 -7 -2 2.8 2.33
8 -7 -2 4.58 0.9
8 7 -2 5.97 0.89
-8 7 2 4.35 1.56
8 7 2 6.32 1.27
-8 7 -2 4.15 1.54
-8 -7 -2 5.43 0.6
-8 -7 2 4.65 1.04
-8 -7 2 4.24 0.59
8 7 2 4.87 1.14
8 7 -2 4.5 1.43
8 8 -2 45.67 3.04
-8 8 -2 108.17 4.37
-8 8 2 100.53 4.36
8 8 2 67.23 3.58
-8 8 -2 84.33 3.16
8 8 -2 81.97 3.54
8 -8 -2 89.06 3.63
-8 -8 -2 55.99 4.82
8 8 -2 56.39 3.78
8 8 2 88.22 3.81
8 9 2 15.01 1.44
-8 9 -2 12 0.87
-8 9 2 12.37 1.99
-8 9 -2 11.96 2.03
8 9 -2 12.71 0.8
8 -9 -2 11.87 1.17
8 9 -2 11.33 1.09
-8 -9 -2 12.83 3
8 10 2 60.25 3.44
-8 10 -2 67.14 4.06
-8 10 2 70.16 4.12
8 -10 2 71.24 3.34
8 10 -2 60.49 2.98
8 -10 -2 64.1 3.36
8 10 -2 62.11 3.29
-8 11 2 83.23 4.5
8 11 2 83.39 4.33
-8 11 2 78.45 4.88
-8 11 -2 73.85 4.88
8 11 -2 83.96 3.9
8 -11 -2 75.05 4.18
8 12 2 211.46 10.25
-8 12 2 286.75 10.7
-8 12 2 238.59 10.05
-8 -12 -2 233.31 10.14
-8 12 -2 253.34 10.2
-8 -12 2 253.42 10.25
8 -12 2 244.42 10.13
-8 13 2 33.79 2.52
8 13 2 38.43 2.29
-8 13 2 26.26 1.81
-8 13 -2 27.11 1.88
-8 -13 -2 31.92 1.94
-8 -13 2 37.42 2.31
8 -13 2 47.07 2.22
-8 14 2 12.34 1.87
-8 -14 -2 8.23 0.98
-8 14 2 5.68 0.94
-8 14 -2 9.8 1.01
-8 -14 2 12.3 1.6
8 14 2 7.87 1.4
8 -14 2 9.69 1.3
-8 15 2 4.6 1.7
-8 -15 -2 4.75 0.8
-8 15 -2 2.35 0.75
8 15 2 4.5 1.3
-8 -15 2 7.19 1.58
8 -15 2 8.53 1.29
8 -16 -2 18.15 1.25
8 16 2 13.12 1.65
-8 16 2 18.73 2.17
-8 16 -2 16.56 1.09
-8 17 2 0.52 1.71
8 -17 -2 2.16 0.77
-8 -17 2 3.97 1.58
8 17 2 2.58 1.3
8 18 2 8.56 1.52
-8 -18 2 11.36 1.94
8 19 2 0.27 1.17
-8 -19 2 0.53 1.78
-8 19 -2 3.8 2.56
-8 19 2 -0.98 2.52
-8 -20 2 46.67 3.37
-8 20 2 51.84 4.18
-8 20 -2 47.29 4.12
-8 -20 2 55.92 3.34
-8 -21 2 11.34 2.09
-8 21 -2 10.91 2.69
-8 21 2 15.93 2.88
-8 -21 2 18.1 2.11
-8 -22 2 3.57 1.85
-8 22 -2 2.99 2.57
-8 22 2 4.09 2.58
-8 -22 2 6.52 1.91
-8 -23 2 3.96 1.88
-8 23 -2 -1.33 2.47
-8 23 2 1.71 2.51
-8 -23 2 1.46 1.87
-8 -24 2 15.66 2.21
-8 24 2 17.7 3.14
-8 24 -2 13.02 3.03
-8 -24 2 12.88 2.2
-8 -25 2 2.94 1.94
-8 -25 2 3.41 1.95
-8 25 2 -2.83 2.67
-8 25 -2 -1.53 2.63
-9 0 2 -0.26 0.7
9 0 -2 0.19 0.32
9 0 -2 -1.4 0.87
-9 0 2 0.44 0.8
9 0 2 -0.23 0.8
9 0 -2 0.85 0.65
-9 0 -2 -0.61 0.81
-9 0 2 -1 0.88
-9 -1 2 135.57 5.83
-9 1 2 146.09 5.92
-9 1 -2 148.7 5.92
-9 -1 -2 131.09 5.81
9 1 -2 108.92 5.85
-9 -1 2 114.54 5.89
9 1 2 106.23 5.77
9 -1 -2 94.3 5.84
9 1 -2 105.98 5.56
9 -1 2 112.33 5.81
-9 1 2 143.5 5.84
9 1 2 133.44 5.64
-9 -1 2 147.42 5.85
-9 -1 2 138.23 5.75
9 -1 -2 124.52 5.67
-9 -1 -2 112.56 6.73
9 -2 -2 32.92 1.89
9 2 -2 31.84 1.6
-9 -2 2 35.92 2.24
-9 2 -2 31.19 1.97
-9 2 2 30.77 1.99
9 2 2 31.04 1.65
-9 -2 2 32.41 1.89
9 -2 -2 34.61 1.66
-9 -2 2 31.29 1.83
-9 -2 2 32.39 1.78
9 2 -2 32.85 1.99
-9 -2 -2 33.62 3.06
-9 -2 2 32.37 2.63
9 3 -2 51.03 2.69
-9 -3 2 47.64 2.71
9 -3 -2 44.7 2.51
9 -3 -2 57.55 2.75
-9 3 2 53.03 2.81
-9 3 -2 51.97 2.77
9 3 -2 46.81 2.38
9 -3 -2 45.36 2.37
-9 -3 2 51.18 2.54
-9 -3 2 53.83 2.57
9 -3 -2 51.34 2.47
-9 -3 2 47.9 3.15
9 3 -2 51.49 2.75
-9 -4 -2 467.28 21.04
-9 -4 2 466.7 20.82
9 -4 -2 502.96 20.83
9 4 -2 495.27 20.82
-9 4 -2 438.14 20.84
-9 4 2 422.85 20.8
9 4 -2 456.04 20.53
-9 -4 2 459.51 20.61
-9 -4 2 439.85 20.64
9 4 -2 483.69 20.76
-9 -5 -2 295.09 14.85
9 -5 -2 328.66 14.52
9 5 -2 327.84 14.52
-9 -5 2 284.82 14.65
-9 5 -2 336.23 14.69
-9 5 2 345.43 14.71
-9 -5 2 315.16 14.35
9 5 2 315.47 14.52
9 5 -2 333.27 14.51
-9 -5 2 303.45 14.37
-9 -6 2 147.26 7.51
9 -6 -2 148.98 7.07
9 6 -2 156.6 7.09
-9 -6 -2 141.71 7.63
-9 -6 -2 149.47 6.77
-9 6 -2 149.07 7.35
-9 6 2 147.15 7.34
-9 -6 2 145.9 6.93
9 6 -2 153.04 7.33
9 6 -2 149.84 7.1
9 6 2 147.43 7.13
9 -7 -2 40.04 2.26
9 7 -2 39.06 2.28
-9 -7 -2 20.46 3.28
9 7 2 27.41 2.28
-9 -7 -2 36.17 1.93
-9 7 -2 51.78 2.9
-9 7 2 53.5 2.98
-9 -7 2 36.14 2.16
9 7 2 45.22 2.57
9 7 -2 21.13 2.62
9 8 -2 40.14 2.32
-9 -8 -2 39.67 3.61
9 -8 -2 41.31 2.36
-9 8 -2 42.28 2.98
-9 8 2 41.64 2.96
9 8 2 44.49 2.53
-9 -8 -2 40.76 2.03
-9 -8 2 40.12 2.32
-9 -8 2 36.98 1.97
9 8 2 39.96 2.61
-9 9 -2 84.89 3.76
-9 9 2 87.61 3.83
9 9 2 67.93 3.07
-9 9 -2 66.07 2.3
9 9 2 48.7 2.78
9 -9 -2 66.69 2.77
9 9 -2 56.1 2.67
-9 -9 -2 38.14 4.28
-9 -9 2 62.9 2.79
9 10 -2 0.39 0.79
-9 -10 -2 0.63 3
9 -10 -2 0.68 0.86
9 10 -2 0.62 0.46
9 -10 2 1.7 1
-9 10 2 -2.01 2.09
-9 10 -2 -2.38 2.09
-9 10 -2 0.3 0.59
9 10 2 -0.86 1.19
-9 -10 2 -0.75 1.27
9 -11 2 80.64 3.65
-9 11 -2 110.08 4.83
-9 11 2 118.76 4.98
9 11 2 79.26 3.86
-9 11 2 107.67 4.18
9 11 -2 83.07 3.67
-9 -11 -2 68.16 5.64
9 -11 -2 92.82 3.8
-9 -11 2 96.42 3.91
-9 12 -2 102.82 5.56
9 -12 -2 104.04 5.58
9 -12 2 129.13 5.6
9 12 -2 107.67 5.27
-9 12 -2 116.92 6.37
-9 12 2 119.55 6.4
9 12 2 123.52 5.81
-9 12 2 131.3 6.05
-9 -12 2 120.02 5.67
-9 -12 2 122.28 5.74
9 -13 2 49.77 2.9
-9 13 -2 57.93 2.95
-9 -13 -2 42.38 2.85
9 13 2 42.86 3.01
-9 13 2 61.92 3.45
-9 -13 2 59.64 3.12
-9 -13 2 55.34 3.2
9 -14 2 66.69 3
-9 -14 -2 44.18 2.75
-9 14 -2 40.7 2.74
-9 14 2 59.22 3.46
9 14 2 57.55 3.19
-9 -14 2 60.89 3.18
-9 -14 2 57.73 3.2
9 -15 2 34.7 2.34
-9 15 2 54.53 3.18
9 15 2 31.57 2.47
-9 -15 2 39.11 2.77
-9 -15 2 50.22 2.7
-9 15 -2 41.65 2.18
-9 -15 -2 27.48 2.05
-9 16 2 24.44 2.37
9 16 2 23.45 1.95
-9 -16 2 24.1 2.14
-9 -16 2 29.86 2.11
-9 17 2 2.18 1.76
-9 -17 2 7.84 1.67
9 -17 -2 2.88 0.83
9 17 2 2.79 1.29
-9 -17 2 3.6 1.71
-9 -18 2 4.77 1.7
-9 -18 2 0.74 1.66
-9 -19 2 46.57 2.93
-9 19 -2 35.21 3.65
-9 19 2 43.13 3.81
-9 -19 2 37.92 2.94
-9 -20 2 89.51 4.71
-9 20 2 83.65 5.49
-9 20 -2 86.56 5.46
-9 -20 2 80.1 4.68
-9 -21 2 28.89 2.49
-9 21 -2 22.76 3.19
-9 21 2 23.46 3.21
-9 -21 2 26.41 2.5
-9 -22 2 2.18 1.84
-9 22 2 1.34 2.55
-9 22 -2 -1.93 2.56
-9 -22 2 0.25 1.8
-9 -23 2 6.61 1.97
-9 23 2 7.92 2.75
-9 23 -2 5.47 2.66
-9 -23 2 6.63 1.89
-9 24 -2 10.23 2.9
-9 24 2 8.55 2.97
-9 -24 2 12.7 2.17
-9 -24 2 9.73 2.01
-9 -24 -2 7.71 6.23
-9 25 -2 5.26 2.77
-9 25 2 2.46 2.82
-9 -25 2 8.87 2
-10 0 2 49.82 2.48
10 0 -2 40.51 2.43
-10 0 -2 42.85 2.73
-10 0 2 48.35 2.46
-10 0 2 48.86 2.52
-10 0 -2 51.57 2.51
10 0 2 43.38 2.47
10 0 -2 43.47 2.11
-10 -1 -2 247.14 11.32
-10 1 2 248.39 11.38
-10 1 -2 245.21 11.37
-10 -1 2 242.93 11.33
-10 1 -2 275.34 11.59
-10 -1 2 276.13 11.49
-10 -1 -2 273.81 11.77
10 1 -2 240.28 11.38
10 -1 -2 251.98 11.04
10 -1 2 280.31 11.37
10 1 -2 242.52 11.09
10 1 2 266.24 11.36
-10 -1 2 232.65 11.29
10 1 2 236.36 11.16
-10 1 2 227.13 11.28
10 -1 -2 245.88 11.17
-10 -1 -2 253.14 12.19
10 2 -2 87.07 5.06
10 -2 2 86.36 4.8
10 -2 -2 70.8 4.83
-10 -2 2 80.15 5.1
10 2 -2 89.47 4.6
-10 -2 -2 69.49 5.22
-10 2 -2 129.96 5.04
-10 2 2 122.49 5.05
-10 -2 2 121.75 4.94
10 2 2 109.91 4.66
10 -2 -2 120.35 4.69
-10 -2 2 118.56 4.83
-10 -2 -2 91.13 5.82
-10 -2 2 90.23 5.46
10 -3 -2 512.94 23.27
-10 3 -2 511.65 23.39
-10 3 2 499.42 23.39
10 3 -2 528.27 23.08
-10 -3 -2 555.76 24
10 -3 -2 523.83 23.07
-10 -3 2 505.02 23.2
-10 -3 2 515.43 23.17
10 3 -2 525.07 23.32
-10 -3 2 510.68 23.54
-10 -3 -2 539.92 23.95
-10 -4 -2 247.46 12.17
-10 -4 2 252.82 11.95
10 -4 -2 227.05 11.76
10 4 -2 273.37 11.97
-10 -4 2 264.51 11.76
-10 -4 2 259.33 11.79
10 4 -2 289.24 11.97
-10 4 -2 268.42 12.04
-10 4 2 271.85 12.04
10 5 -2 504.24 21.62
-10 -5 -2 494.09 21.96
-10 -5 2 491.36 21.72
10 -5 -2 492.98 21.61
-10 5 -2 454.27 21.72
-10 5 2 467.88 21.72
-10 -5 2 472.59 21.42
-10 -5 2 456.06 21.43
10 5 -2 494.94 21.6
10 5 2 473.43 21.62
10 -6 -2 62.11 3.48
-10 -6 -2 29.22 4.07
-10 -6 2 41.52 3.99
10 6 -2 61.6 3.48
-10 -6 -2 72.34 3.22
-10 6 2 96.46 4.13
-10 6 -2 96.14 4.08
-10 -6 2 71.68 3.41
10 6 -2 35.31 3.86
10 6 -2 78.12 3.74
10 6 2 70.05 3.72
-10 -7 2 294.16 14.08
10 -7 -2 302.29 13.67
10 7 -2 309.36 13.67
-10 -7 -2 295.06 14.22
-10 -7 -2 292.56 13.33
-10 7 -2 294.6 13.97
-10 7 2 304.67 13.98
-10 -7 2 296.45 13.5
10 7 2 295.33 13.71
-10 -8 -2 15.54 2.84
-10 -8 2 17.59 2.76
10 8 -2 18.81 1.52
10 -8 -2 20.38 1.57
-10 -8 2 15.98 1.12
-10 -8 -2 17.98 1.19
-10 8 -2 21.08 2.31
-10 8 2 21.29 2.32
-10 -8 2 19.42 1.54
10 8 2 20.71 1.93
-10 9 2 353.8 16.13
-10 9 -2 340.91 16.12
-10 -9 -2 351.32 15.33
-10 -9 -2 348.81 16.55
10 -9 -2 331.65 15.63
10 9 -2 329.95 15.62
-10 -9 2 329.98 15.54
10 9 2 351.57 15.77
10 -10 2 23.67 1.64
10 10 -2 18.85 1.11
-10 10 2 28.19 2.72
-10 10 -2 27.05 2.74
-10 10 -2 22.38 1.31
10 10 -2 20.88 1.59
-10 -10 -2 20.59 3.55
10 -10 -2 20.79 1.67
-10 -10 2 23.34 1.81
10 -11 2 201.85 7.96
10 11 -2 153.91 7.54
-10 11 2 177.29 8.69
-10 11 -2 178.43 8.66
-10 11 -2 178.07 7.7
10 11 -2 152.67 7.89
10 -11 -2 158.13 7.95
-10 -11 -2 189.55 9.5
-10 -11 2 175.85 7.97
10 12 -2 81.33 4.12
10 -12 -2 82.61 4.2
-10 -12 -2 87.06 6.12
10 -12 2 99.86 4.17
-10 12 -2 84.66 5.01
-10 12 2 87.84 5.09
-10 12 2 93.87 4.56
-10 -12 2 90.85 4.27
-10 -12 2 88.3 4.29
-10 -13 -2 84.79 4.6
-10 13 -2 84.25 4.59
-10 -13 -2 100.11 6.76
10 13 -2 82.97 4.26
10 -13 2 109.74 4.64
-10 13 2 93.38 5.61
-10 13 2 102.6 5.13
-10 -13 2 104.75 4.8
-10 -13 2 95.92 4.79
10 -14 2 17.87 1.62
-10 -14 -2 13.03 1.47
-10 14 -2 17.99 1.56
-10 14 2 23.9 2.18
-10 -14 2 24.72 1.95
-10 -14 2 21.96 1.99
-10 -15 -2 191.29 10.66
10 -15 2 227 8.6
-10 15 2 204.44 9.08
-10 -15 2 198.23 8.71
-10 -15 2 216.28 8.74
-10 -15 -2 154.99 8.36
-10 15 -2 143.89 8.35
-10 16 2 19.73 2.17
-10 -16 2 15.59 1.94
-10 -16 2 22.3 1.94
-10 16 -2 12.22 1.19
-10 17 2 51.95 3.77
-10 -17 2 58.56 3.51
-10 -17 2 60.03 3.48
-10 18 2 -2.62 1.81
-10 -18 2 2.35 1.67
-10 -18 2 -0.23 1.65
-10 -19 2 47.93 3.08
-10 -19 2 42.11 3.07
-10 20 -2 15.33 2.99
-10 20 2 12.97 2.89
-10 -20 2 11.76 2.01
-10 -20 2 13.21 2.04
-10 21 -2 33.26 3.58
-10 21 2 33.81 3.5
-10 -21 2 39.55 2.84
-10 -21 2 32.82 2.73
-10 -21 -2 33.05 6.43
-10 22 -2 1.36 2.53
-10 22 2 -0.37 2.63
-10 -22 2 4.36 1.83
-10 -22 2 1.72 1.81
-10 23 2 6.37 2.67
-10 23 -2 8.71 2.79
-10 -23 2 9.25 2.06
-10 -23 2 7.38 1.93
-10 -23 -2 3.31 6.08
-10 24 2 0.13 2.83
-10 24 -2 3.35 2.81
-10 -24 2 7.94 1.94
-10 25 -2 13.93 3.21
-10 -25 2 22.83 2.35
-11 0 -2 255.87 11.14
11 0 -2 231.86 10.79
-11 0 2 259.98 10.84
-11 0 2 223.36 10.77
11 0 -2 235.55 10.51
11 0 2 253.49 10.82
-11 0 -2 218.25 10.8
-11 0 2 222.35 10.81
-11 0 -2 240.47 11.83
-11 1 -2 36.52 2.51
11 1 -2 33.4 2.43
-11 -1 -2 33.83 2.64
-11 -1 2 35.27 2.39
11 -1 -2 38.42 1.84
11 1 2 34.66 2.25
11 1 -2 38.55 1.92
11 -1 2 37.8 2.23
-11 -1 2 48.73 2.36
-11 1 -2 49.74 2.48
-11 1 2 48.27 2.48
-11 -1 -2 49.92 2.37
-11 -1 2 43.76 2.37
-11 -1 -2 34.39 3.68
-11 -2 -2 640.98 26.11
11 -2 -2 573.07 25.67
-11 -2 2 641.23 25.86
11 2 -2 596.02 25.3
11 2 2 602.22 25.52
-11 -2 2 551.6 25.21
-11 2 -2 565.9 25.61
-11 2 2 557.63 25.61
-11 -2 2 554.61 25.49
11 2 2 552.13 25.34
11 2 -2 566.38 25.7
-11 -2 -2 589.37 26.33
-11 -2 2 566.96 25.95
11 -3 -2 231.88 13.13
-11 3 -2 336.99 13.39
-11 3 2 315.82 13.37
11 3 -2 278.06 12.93
-11 -3 -2 262.3 13.78
-11 -3 2 297.05 13.1
11 -3 -2 306.34 12.95
-11 -3 -2 272.13 13.93
11 3 -2 314.9 13.27
-11 -3 2 267.08 13.54
-11 -4 2 419.25 18.06
-11 -4 2 373.55 17.88
11 -4 -2 412.96 17.73
-11 -4 2 396.93 17.87
11 4 -2 417.27 18.06
-11 4 2 380.39 18.12
-11 4 -2 364.66 18.1
-11 -5 -2 21.1 2.92
-11 -5 2 24.07 2.8
11 5 -2 44.34 2.51
-11 -5 2 42.29 2.43
-11 -5 2 43.38 2.36
11 5 -2 45.62 2.72
11 5 2 39.41 2.71
-11 5 2 62.31 3.06
-11 5 -2 52.83 2.91
-11 -6 -2 17.09 2.44
11 -6 -2 14.47 1.32
-11 -6 2 10.66 2.07
11 6 -2 14.11 1.3
-11 6 -2 12.21 1.87
-11 6 2 14.92 1.94
-11 -6 2 12.58 1.28
11 6 -2 15.11 1.68
11 6 2 14.79 1.72
-11 -7 -2 16.89 2.89
11 7 -2 23.55 2.03
11 -7 -2 31.11 2.08
-11 -7 2 15.8 2.81
-11 -7 -2 32.88 1.76
-11 7 -2 46.63 2.84
-11 7 2 52.43 2.96
-11 -7 2 33.74 2.03
11 7 -2 33.75 2.38
11 7 2 27.31 2.38
11 -8 -2 217.96 10.3
-11 -8 -2 231.95 11.06
11 8 -2 223.45 10.31
-11 -8 2 237.06 10.91
-11 -8 2 196.34 9.94
-11 -8 -2 228.35 9.98
-11 8 2 231.69 10.76
-11 8 -2 219.66 10.72
-11 -8 2 231.64 10.18
11 8 2 234.01 10.44
11 9 -2 37.01 2.49
11 -9 -2 59.69 2.69
-11 -9 2 33.47 3.79
-11 -9 -2 24.93 3.72
-11 -9 -2 46.99 2.21
-11 9 2 70.86 3.67
-11 9 -2 65.74 3.48
-11 -9 2 23.02 1.97
11 9 2 51.63 2.95
-11 -9 2 56.37 2.62
-11 10 2 18.12 2.53
-11 10 -2 23.16 2.72
11 10 2 21.31 2.09
-11 10 -2 17.09 1.21
-11 -10 -2 19.96 1.31
11 -10 -2 16.9 1.52
11 10 -2 19.3 1.59
-11 -10 2 16.56 3.09
-11 -10 -2 19.77 3.28
-11 -10 2 19.61 1.77
11 -11 2 27.36 1.75
11 11 -2 16.1 1.14
-11 11 2 30.9 2.87
-11 11 -2 32.27 2.86
-11 11 -2 29.91 1.44
11 -11 -2 22.1 1.82
11 11 -2 20.15 1.74
-11 -11 -2 23.01 3.72
-11 -11 2 28.13 1.98
11 12 -2 384.24 20.39
11 -12 2 562.68 20.8
-11 12 2 509.42 21.65
-11 12 -2 508.2 21.66
-11 12 -2 529.19 20.6
-11 12 2 487.9 21.11
11 12 -2 447 20.82
11 -12 -2 446.37 20.86
-11 -12 -2 526.02 22.36
-11 -12 2 505.4 20.85
11 -13 -2 19.78 1.79
11 -13 2 17.43 1.65
-11 13 -2 21.53 2.88
-11 13 2 24.79 2.92
-11 13 2 24.61 2.23
-11 -13 2 19.57 1.9
-11 -13 2 20.61 1.99
-11 -14 -2 27.18 4.39
11 -14 2 35.53 2.07
-11 -14 -2 24.17 1.95
-11 14 -2 24.69 1.92
-11 14 2 31.45 2.55
-11 -14 2 34.01 2.28
-11 -14 2 30.45 2.35
-11 -15 -2 6.67 4.22
11 -15 2 10.95 1.37
-11 -15 -2 8.2 1.21
-11 15 -2 7.97 1.19
-11 15 2 12.99 1.89
-11 -15 2 14.95 1.76
-11 -15 2 12.28 1.81
-11 -16 -2 11.63 4.37
11 -16 2 13.62 1.42
-11 16 2 9.26 1.93
-11 -16 2 10.7 1.76
-11 -16 2 10.56 1.72
-11 16 -2 6.62 1.04
-11 -17 2 49.47 3.07
-11 -17 2 42.86 3.06
-11 17 2 48.55 3.41
-11 -18 2 18.76 2.03
-11 -18 2 14.42 1.99
-11 -19 2 13.37 2.02
-11 -19 2 12.12 1.97
-11 -20 2 73.75 4.15
-11 -20 2 70.87 4.14
-11 -21 2 26.77 2.46
-11 -21 2 27.95 2.48
-11 21 2 25.23 3.36
-11 21 -2 21.53 3.37
-11 22 -2 1.52 2.61
-11 22 2 1.27 2.69
-11 -22 2 7.44 1.98
-11 -22 2 5.75 1.84
-11 23 -2 1.41 2.6
-11 23 2 2.96 2.64
-11 -23 2 4.19 1.83
-11 -23 -2 3.81 5.73
-11 -24 2 26.24 2.51
-11 -24 -2 23.11 6.46
-11 24 -2 30.63 3.57
-11 24 2 23.09 3.44
-11 -25 2 -1.29 5.69
-11 -25 2 10.85 2.01
12 0 -2 238.2 12.23
-12 0 2 267.24 12.29
-12 0 -2 249.62 12.54
-12 0 2 300.48 12.29
12 0 -2 266.22 11.94
12 0 2 249.52 12.21
-12 0 2 286.62 12.33
-12 0 -2 309.59 12.37
-12 0 -2 244.68 13.28
-12 -1 -2 63.05 3.55
12 1 -2 49.7 3.22
-12 1 -2 65.99 3.4
-12 -1 2 62.9 3.2
12 -1 -2 56.72 2.65
12 1 -2 59.17 2.71
12 -1 2 61.52 3.02
12 1 2 63.6 3.08
-12 -1 2 51.18 3.03
-12 1 -2 56.76 3.18
-12 1 2 56.43 3.18
-12 -1 -2 55.55 3.09
-12 -1 2 58.16 3.12
-12 1 -2 64.29 4.85
-12 -1 -2 59.94 4.5
12 2 -2 81.02 4.66
-12 -2 2 66.26 3.93
12 -2 -2 88.9 3.89
-12 -2 2 85.27 4.65
-12 -2 -2 77.43 4.81
12 2 -2 92.13 4.02
12 2 2 75.3 4.26
-12 2 2 125.09 4.71
-12 2 -2 126.43 4.66
-12 -2 -2 84.64 5.62
-12 -2 2 89.06 5.25
-12 -2 2 123.26 4.52
-12 -2 -2 121.2 4.48
-12 -3 -2 3.66 1.73
-12 -3 2 3 1.57
12 3 2 2.21 0.91
12 3 -2 2.97 1.35
-12 -3 -2 1.16 2.53
-12 -3 2 2.32 2.12
-12 3 -2 1.33 1.31
-12 3 2 0.73 1.3
-12 4 -2 260.15 9.52
-12 4 2 264.73 9.58
-12 -4 2 219.11 9.1
12 4 -2 222 9.32
-12 -5 2 43.04 2.65
-12 -5 -2 41.46 2.94
-12 -5 2 35.13 2.23
12 5 -2 38.13 2.53
12 5 2 38.29 2.61
-12 5 -2 37.86 2.68
-12 5 2 34.53 2.64
-12 -6 2 295.53 14.1
12 -6 -2 297.87 13.92
-12 -6 -2 277.37 14.28
12 6 -2 291.33 13.91
-12 6 2 314.26 14.21
-12 6 -2 320.06 14.22
-12 -6 2 302.95 13.73
12 6 2 302.57 13.99
12 6 -2 319.24 13.99
12 -7 -2 6.87 1.09
-12 -7 -2 8.81 2.31
12 7 -2 5.85 1.1
-12 -7 2 4.64 2.01
-12 -7 -2 6.59 0.92
-12 7 2 6.09 1.88
12 7 -2 8.14 1.61
-12 7 -2 6.3 1.86
-12 -7 2 8.25 1.22
12 7 2 6.89 1.7
-12 -8 -2 105.46 6.95
-12 -8 2 114.76 6.91
12 8 -2 126.55 6.28
12 -8 -2 144.62 6.32
-12 -8 2 99.72 5.86
-12 -8 -2 130.86 5.93
-12 8 2 170.1 7.01
-12 8 -2 173.99 7.01
-12 -8 2 138.34 6.13
12 8 2 129.47 6.42
-12 -9 -2 5.18 2.64
-12 -9 2 6.07 2.61
12 9 -2 5.93 1.15
12 -9 -2 5.73 1.14
-12 -9 -2 5.73 0.88
12 9 2 4.49 1.71
-12 9 -2 5.16 2.07
-12 9 2 4.69 1.97
-12 -9 2 4 0.81
-12 -9 2 6.6 1.31
-12 -10 -2 36.7 3.92
12 -10 -2 36.83 2.54
-12 -10 2 44.92 3.93
12 10 -2 38.66 2.53
-12 10 -2 45.67 3.48
-12 10 2 41.07 3.51
-12 -10 -2 45.64 2.26
-12 -10 2 40.83 2.56
12 10 2 41.46 2.94
12 -11 2 30.44 2.02
-12 11 2 27.79 3.07
-12 11 -2 31.59 3.11
-12 -11 -2 29.57 1.78
-12 11 -2 30.36 1.75
12 11 -2 26.84 2.04
-12 -11 -2 28.83 3.82
-12 -11 2 30.82 3.69
12 -11 -2 27.72 2.07
-12 -11 2 30.63 2.19
12 -12 2 172.02 9.09
-12 12 -2 275.38 10.46
-12 12 2 268.06 10.44
-12 12 -2 230.82 9.01
-12 -12 -2 216.48 9.01
12 -12 -2 194.27 9.38
12 12 -2 119.24 9.11
-12 -12 2 164.12 10.44
-12 -12 -2 119.86 10.4
-12 -12 2 221.3 9.33
12 13 -2 6.64 1.2
12 -13 -2 7.32 1.29
-12 -13 2 10.29 3.58
-12 -13 -2 9.21 3.66
12 -13 2 10.87 1.32
-12 13 2 7.17 2.52
-12 13 -2 9.98 2.54
-12 13 -2 6.97 0.93
-12 13 2 8.67 1.67
-12 -13 2 8.59 1.57
-12 -13 2 7.78 1.58
12 -14 -2 13.49 1.64
-12 -14 -2 20.6 4.21
12 -14 2 23.17 1.69
-12 14 2 18.14 2.89
-12 14 -2 22.76 3
-12 14 2 20.96 2.24
-12 -14 2 19.84 1.95
-12 -14 2 20.96 1.97
-12 -15 -2 11.56 4.22
12 -15 2 14.29 1.41
-12 -15 -2 9.14 1.35
-12 15 -2 7.23 1.21
-12 15 2 10.43 1.83
-12 -15 2 13.09 1.77
-12 -15 2 11.2 1.73
-12 -16 -2 22.56 4.87
12 -16 2 23.75 1.86
-12 16 2 26.72 2.51
-12 -16 2 25.48 2.2
-12 -16 2 28.41 2.21
-12 16 -2 18.58 1.71
-12 -17 -2 10.57 4.58
-12 -17 2 15.71 1.92
-12 -17 2 13.86 1.92
-12 17 2 15.54 2.21
-12 -18 2 21.86 2.23
-12 -18 2 21.8 2.22
-12 -18 -2 15.18 5.14
-12 18 2 19.39 2.42
-12 -19 -2 3.23 4.84
-12 -19 2 13.7 1.99
-12 -19 2 8.12 1.86
-12 19 2 7.09 2.02
-12 -20 2 40.34 2.93
-12 -20 2 39.22 2.89
-12 21 2 -0.51 2.65
-12 21 -2 0.38 2.57
-12 -21 -2 5.02 5.31
-12 -21 2 6.73 1.95
-12 -21 2 5.75 1.81
-12 22 -2 0.65 2.68
-12 -22 2 -5.37 5.41
-12 -22 -2 -4.65 5.67
-12 -22 2 2.42 1.78
-12 22 2 0.26 2.61
-12 -23 -2 -0.53 5.82
-12 -23 2 -7.98 5.55
-12 -23 2 1.27 1.79
-12 23 -2 -4.3 2.87
-12 23 2 -3.15 2.84
-12 -24 2 5.47 5.46
-12 -24 -2 3.23 5.85
-12 24 2 5.32 2.96
-12 24 -2 10.82 3.05
-12 -24 2 12.78 2.11
-12 -25 2 2.23 1.81
-13 0 2 278.08 11.73
-13 0 -2 269.17 12.01
13 0 -2 252.64 11.32
13 0 2 273.85 11.62
-13 0 2 227.7 11.61
-13 0 2 241.77 11.71
-13 0 -2 251.8 11.72
-13 0 -2 242.05 12.82
-13 1 -2 12.65 1.71
-13 -1 2 7.56 1.49
-13 -1 -2 7.17 1.71
-13 -1 2 11.33 0.87
13 1 -2 12.36 0.9
13 1 2 5.45 1.26
13 -1 -2 16.52 0.82
-13 1 -2 30.18 1.9
-13 1 -2 6.54 3.33
-13 -1 -2 7.57 3.26
-13 -1 2 11.54 2.94
-13 1 2 16.71 1.7
-13 -1 -2 25.78 1.71
-13 -1 2 22.12 1.68
-13 -1 2 28.59 1.67
-13 -2 2 7.88 1.38
-13 -2 -2 6.54 1.61
13 -2 -2 6.66 0.43
13 2 -2 7.52 0.64
13 2 2 6.89 1.07
-13 -2 -2 5.71 2.91
-13 -2 2 6.64 2.5
-13 2 2 8.45 1.41
-13 -2 -2 5.13 1.18
-13 2 -2 6.44 1.4
-13 -2 2 6.43 1.14
-13 3 -2 29.95 2.11
-13 3 2 33.1 2.15
13 3 2 14.3 1.47
-13 -3 2 13.02 2.06
-13 -3 -2 15.17 2.31
13 3 -2 25.71 1.98
-13 -3 2 21.44 2.71
-13 -3 -2 18.83 3.24
-13 4 2 369.65 17.48
-13 4 -2 364.88 17.47
-13 -4 -2 419.43 18.27
13 4 -2 385.31 17.39
-13 -4 2 387.65 17.71
-13 -5 2 93.19 4.31
-13 5 2 87.89 4.69
-13 5 -2 111.31 4.88
13 5 2 75.46 4.55
13 5 -2 66.78 4.44
-13 6 2 39.82 3.04
-13 6 -2 40.83 3.07
13 6 -2 44.55 2.87
13 6 2 43.66 2.91
-13 -6 -2 48.27 3.41
-13 -6 2 46.43 2.99
-13 7 -2 292.54 12.87
-13 7 2 296.07 12.87
13 7 -2 260.63 12.45
-13 -7 -2 261.32 12.92
13 -7 -2 249.28 12.41
-13 -7 2 262.07 12.72
13 7 2 262.63 12.55
13 7 -2 274.95 12.55
-13 -8 -2 270.88 12.44
-13 -8 2 264.63 12.15
13 8 -2 255.23 11.77
13 -8 -2 247.33 11.74
-13 -8 2 217.15 11.39
-13 -8 -2 262.26 11.41
-13 8 2 266.75 12.24
-13 8 -2 260.42 12.2
-13 -8 2 259.91 11.58
13 8 -2 257.5 11.85
13 8 2 258.42 11.9
13 -9 -2 56.97 3.07
-13 -9 -2 37.54 4.04
-13 -9 2 45.97 3.95
13 9 -2 42.51 2.96
-13 -9 -2 55.94 2.72
-13 9 2 77.45 4.07
-13 9 -2 79.37 4.07
-13 -9 2 57.71 3.01
-13 -9 2 33.38 2.53
-13 -9 2 64.34 3
13 9 2 60.74 3.45
-13 10 -2 6.17 2.25
13 10 2 6.57 1.87
-13 10 2 3.26 2.24
-13 -10 -2 5.77 0.97
13 10 -2 4.36 1.14
13 -10 -2 5.9 1.22
-13 -10 -2 9.54 2.86
-13 -10 2 3.76 2.6
-13 -10 2 4.87 1.37
13 -11 2 72.49 3.47
-13 11 -2 70.69 4.6
-13 11 2 70.82 4.61
-13 -11 -2 65.76 3.26
-13 11 -2 60.61 3.2
-13 -11 2 63.11 3.54
13 -11 -2 61 3.61
-13 -11 -2 60.39 4.9
13 11 -2 59.62 3.58
-13 -11 2 63.66 4.76
13 -12 2 150.08 6.3
-13 12 -2 132.93 7.3
-13 12 2 130.56 7.29
-13 12 -2 119.25 6.04
-13 -12 -2 135.71 6.1
-13 -12 2 123.76 6.34
-13 -12 -2 130.42 7.81
13 -12 -2 122.57 6.44
-13 -12 2 139.04 7.67
13 12 -2 122.63 6.39
13 13 -2 5.47 1.29
13 -13 -2 12.64 1.54
-13 -13 2 7.13 3.37
-13 -13 -2 4.62 3.48
13 -13 2 10.32 1.36
-13 13 2 12.57 2.8
-13 13 -2 13.05 2.73
-13 13 -2 14.42 1.16
-13 -13 -2 13.35 1.28
-13 13 2 13.77 1.79
-13 -13 2 13.21 1.72
-13 -13 2 14.17 1.69
-13 -14 -2 7.33 3.53
13 -14 -2 2.24 1.17
-13 -14 2 2.96 3.53
13 -14 2 3.81 1.19
-13 14 2 5.01 2.57
-13 14 -2 1.95 2.48
-13 -14 -2 4.03 1.05
-13 14 2 4.01 1.7
-13 -14 2 5.79 1.58
-13 -14 2 6.83 1.57
-13 -15 2 9.52 3.82
-13 -15 -2 3.37 3.85
13 -15 2 9.08 1.3
-13 -15 -2 4.66 1.32
-13 15 -2 6.88 1.35
-13 15 2 8.31 1.8
-13 -15 -2 7.52 1.17
-13 -15 2 8.95 1.69
-13 -15 2 10.34 1.73
13 -16 2 28.48 1.9
-13 16 2 26.3 2.51
-13 -16 2 14.28 4.28
-13 -16 -2 32.7 4.8
-13 -16 2 26.63 2.23
-13 -16 2 30.95 2.3
-13 16 -2 16.81 1.68
-13 -17 -2 8.11 4.61
-13 -17 2 9.98 4.29
-13 -17 2 14.5 1.93
-13 -17 2 14.84 1.93
-13 17 2 11.13 2.19
-13 -18 -2 11.73 4.8
-13 -18 2 7.88 4.38
-13 -18 2 17.83 2.1
-13 -18 2 14.54 1.98
-13 18 2 11.08 2.2
-13 -19 -2 1.12 4.65
-13 -19 2 -0.81 4.57
-13 -19 2 2.09 1.8
-13 -19 2 2.16 1.75
-13 19 2 0.66 1.88
-13 -20 -2 42.06 6.07
-13 -20 2 37.59 5.87
-13 -20 2 41.68 2.97
-13 -21 2 5.19 1.84
-13 -21 2 1.33 4.93
-13 -21 -2 2.68 5.16
-13 22 -2 -0.67 2.7
-13 22 2 2.41 2.74
-13 -22 2 3.08 1.81
-13 -22 2 2.76 4.98
-13 -22 -2 1.49 5.31
-13 -23 -2 1.03 5.42
-13 -23 2 -6.14 5.31
-13 -23 2 3.43 1.84
-13 23 2 -2.81 2.96
-13 23 -2 3.34 2.87
-13 -24 2 5.33 5.51
-13 -24 -2 -2.59 5.55
-13 24 -2 2.68 2.87
-13 24 2 2.16 2.81
-13 -24 2 3.32 1.89
-14 0 2 16.02 1.59
-14 0 -2 14.28 1.84
14 0 2 11.24 1.32
14 0 -2 18.79 0.98
-14 0 2 23.31 1.84
-14 0 -2 23.96 1.86
-14 0 -2 10.98 3.56
-14 -1 2 49.21 2.75
-14 -1 -2 50.41 3.11
-14 1 -2 41.85 2.75
-14 -1 2 42.14 2.15
14 1 2 50.2 2.51
14 1 -2 44.54 2.14
14 -1 -2 45.16 2.08
-14 1 2 44.36 2.77
-14 -1 2 40.63 2.63
-14 -1 -2 42.46 2.65
-14 -1 2 41.59 3.83
-14 1 -2 50.18 4.58
-14 -1 -2 41.57 4.29
-14 -2 2 65.04 3.96
-14 -2 -2 63.43 4.17
14 -2 -2 68.55 3.17
14 2 2 56.69 3.51
14 2 -2 68.4 3.3
-14 -2 2 84.29 3.87
-14 -2 -2 90.13 3.86
-14 2 -2 95.84 4.06
-14 2 2 87.39 4.03
-14 -2 -2 61.46 5.14
-14 -2 2 61.46 4.69
-14 3 2 300.72 14.6
-14 3 -2 298.29 14.61
-14 -3 -2 349.94 15.18
14 3 2 327.36 14.36
-14 -3 2 346.89 14.89
-14 -3 2 296.38 14.94
14 3 -2 306.41 14.53
-14 -3 -2 310.07 15.42
-14 4 -2 51.93 2.55
-14 4 2 45.94 2.52
-14 -4 2 30.64 3.02
14 4 -2 34.47 2.28
-14 -4 2 13.93 2.44
14 4 2 12.36 1.58
-14 -4 -2 12.12 2.65
-14 -5 2 258.21 12.2
-14 5 2 265.41 12.53
-14 5 -2 261.46 12.54
14 5 2 261.24 12.45
14 5 -2 274.13 12.43
-14 -5 -2 289.94 13.38
-14 -6 2 199.84 9.09
-14 6 -2 216.92 9.61
-14 6 2 208.6 9.58
14 6 2 179.94 9.29
14 6 -2 194.16 9.29
-14 -6 2 178.2 9.32
-14 -6 -2 182.01 9.59
-14 7 -2 21.22 2.48
-14 7 2 21.7 2.51
-14 -7 -2 25.25 2.83
-14 -7 2 22.4 2.43
14 7 -2 21.73 1.85
14 7 2 25.87 2.3
14 7 -2 24.27 2.27
-14 -8 -2 43.42 2.25
-14 8 -2 54.98 3.45
-14 8 2 53.71 3.51
-14 -8 -2 29.53 3.33
-14 -8 2 31.28 3.22
14 8 -2 27.35 2.39
14 -8 -2 38.84 2.52
14 8 2 38.24 2.89
14 8 -2 40.34 2.86
-14 -9 -2 294.98 13.74
-14 -9 2 284.07 13.44
14 9 -2 287.46 13.06
14 -9 -2 263.54 12.99
-14 -9 -2 280.86 12.64
-14 9 2 283.57 13.55
-14 9 -2 265.81 13.46
-14 -9 2 269.17 12.82
14 9 2 292.32 13.19
-14 -10 -2 54.33 4.47
-14 -10 2 52.16 4.21
14 10 -2 52.87 3.32
14 -10 -2 56.62 3.36
-14 10 2 62.31 4.22
-14 10 -2 62.11 4.19
-14 -10 -2 57.44 2.95
-14 -10 2 57.19 3.23
14 10 2 58.17 3.7
14 -11 2 4.17 1.15
-14 11 -2 4.06 2.43
-14 11 2 4.04 2.48
14 11 2 4.82 1.92
-14 -11 -2 2.89 1
14 11 -2 5.58 1.29
-14 -11 2 5.45 2.91
14 -11 -2 3.52 1.29
-14 -11 -2 2.95 2.9
-14 -11 2 5.47 1.4
14 -12 2 25.44 1.92
-14 12 2 29.38 3.29
-14 12 -2 31.94 3.28
-14 -12 -2 26.56 1.71
-14 12 -2 25.61 1.66
-14 -12 2 26.79 2.1
-14 -12 -2 26.26 3.74
-14 -12 2 27.62 3.59
14 -12 -2 21.76 2.03
14 12 -2 22.32 2.01
14 -13 2 10.91 1.32
-14 13 2 6.35 2.56
-14 13 -2 6.36 2.63
-14 13 -2 7.26 1
-14 -13 -2 9.37 1.16
-14 -13 -2 6.82 3.19
14 13 -2 6.35 1.31
-14 -13 2 6.46 3.25
14 -13 -2 6.4 1.38
-14 -13 2 9.93 1.62
14 -14 -2 4.78 1.37
-14 -14 -2 8.71 3.68
-14 -14 2 4.07 3.44
14 14 -2 4.2 1.25
14 -14 2 8.36 1.27
-14 14 -2 8.25 2.76
-14 14 2 7.16 2.59
-14 -14 -2 7.63 1.18
-14 14 2 11.24 1.84
-14 14 -2 7.31 1.01
-14 -14 2 10.56 1.69
-14 -14 2 6.84 1.61
14 -15 2 24.43 1.7
-14 15 -2 13.45 3.03
-14 15 2 19.84 3.21
-14 -15 -2 20.93 1.56
-14 15 2 17.5 2.28
-14 -15 2 20.85 2.01
-14 -15 2 19.66 2.07
14 -15 -2 15.14 1.79
-14 -15 2 17.64 4.03
-14 -15 -2 17.77 4.19
14 -16 2 102.18 4.56
-14 -16 -2 91.47 4.4
-14 16 2 90.83 5.05
-14 -16 2 76.41 6.56
-14 -16 -2 80.53 6.81
-14 -16 2 90.82 4.75
-14 -16 2 93.01 4.81
-14 16 -2 68.74 4.54
-14 -17 2 90.46 4.93
-14 -17 2 92.82 7.03
-14 -17 -2 106.65 7.39
-14 -17 -2 92.42 4.58
-14 17 2 91.18 5.32
-14 -18 -2 3.67 4.47
-14 -18 2 -4.72 4.43
-14 -18 2 2.88 1.69
-14 -18 -2 -1.4 1.17
-14 18 2 -0.75 1.86
-14 -19 -2 -5.98 4.78
-14 -19 2 -3.38 4.51
-14 -19 2 1 1.69
-14 19 2 -0.76 1.92
-14 -20 2 2.7 1.78
-14 -20 2 -1.04 4.74
-14 -20 -2 -0.45 4.67
-14 -21 2 25.71 2.42
-14 -21 -2 29.81 5.58
-14 -21 2 20.68 5.39
-14 22 2 -0.81 2.79
-14 22 -2 -0.13 2.76
-14 -22 2 0.67 5.01
-14 -22 -2 -1.2 5.08
-14 -22 2 1.99 1.84
-14 -23 -2 2.95 5.23
-14 -23 2 0.69 5.05
-14 -23 2 5.22 1.92
-14 23 2 -0.41 3
-14 23 -2 -1.78 2.97
-14 -24 2 27.07 2.55
-14 -24 2 19.6 5.84
-15 0 -2 1.6 1.34
-15 0 2 2.43 1.1
15 0 -2 2.22 0.43
-15 0 2 0.94 0.54
-15 0 2 0.62 1.29
-15 0 -2 0.41 1.3
-15 0 -2 0.95 3.26
-15 -1 2 0.92 1.12
15 1 2 0.65 0.89
-15 -1 -2 1.72 1.43
15 1 -2 1.6 0.5
15 -1 -2 2.75 0.4
-15 -1 2 1.44 0.56
-15 -1 -2 1.82 1.2
-15 1 -2 2.81 1.39
-15 1 2 3.01 1.49
-15 -1 2 1.86 1.32
-15 -1 -2 3.37 3.15
-15 -1 2 0.2 2.94
-15 1 -2 0.28 3.37
-15 -2 2 132.1 5.99
-15 -2 -2 121.56 6.23
15 2 2 125.01 5.59
15 -2 -2 113.19 5.18
-15 2 2 112.97 5.86
-15 2 -2 113.36 5.86
-15 -2 2 116.49 5.76
-15 -2 -2 115.55 5.75
-15 2 -2 114.09 7.41
-15 -2 -2 117.1 7.05
-15 -2 2 109.91 6.59
-15 -3 -2 4.12 1.92
-15 -3 2 4.44 1.7
-15 3 -2 22.92 2.04
-15 3 2 19.77 1.93
15 3 2 5.92 1.18
-15 -3 -2 18.01 1.63
-15 -3 2 13.38 1.63
-15 -3 -2 10.56 3.39
-15 -3 2 11.26 2.84
15 3 -2 12.69 1.81
15 4 2 -0.21 0.97
-15 4 2 1.49 1.52
-15 4 -2 -0.06 1.59
-15 -4 2 4.35 2.48
15 4 -2 -2.36 1.65
-15 -4 -2 0.45 1.94
-15 -4 2 0.53 1.68
-15 -5 2 35.64 2.15
-15 5 -2 38.1 2.56
-15 5 2 35.98 2.56
15 5 -2 26.61 2.34
15 5 2 25.89 2.42
-15 -5 2 22.19 2.76
-15 -5 -2 20.42 2.99
15 5 2 20.97 1.77
-15 -6 2 5.3 1.3
-15 6 -2 3.85 1.93
-15 6 2 3.93 1.85
15 6 -2 0.81 1.65
15 6 2 4.04 1.69
-15 -6 -2 0.41 2.32
-15 -7 2 2.23 1.23
15 7 -2 -0.06 1.66
-15 7 -2 -0.17 1.97
-15 7 2 -0.17 2.03
-15 -7 2 2.72 1.93
-15 -7 -2 2.47 2.07
15 7 2 1.04 1.72
-15 -8 2 -0.45 1.23
-15 8 -2 -0.56 2.06
15 8 -2 0.77 1.68
-15 8 2 0.09 2.01
15 8 2 -2.09 1.78
15 8 -2 1.27 1.13
15 -8 -2 2.23 1.17
-15 -8 -2 2.43 2.39
-15 -8 2 2.1 2.03
-15 -9 -2 39.01 3.86
-15 -9 2 40.6 3.65
15 9 -2 40.49 2.95
15 -9 -2 43.85 2.94
-15 -9 -2 52.7 2.67
-15 9 2 67.15 4.03
-15 9 -2 56.98 3.88
-15 -9 2 50.24 2.91
15 9 2 45.07 3.28
-15 10 2 2.97 2.3
-15 10 -2 2.13 2.16
15 10 2 6.87 1.93
-15 -10 -2 2.96 1.05
15 -10 -2 4.9 1.3
-15 -10 -2 6.74 2.88
-15 -10 2 6.45 2.53
15 10 -2 4.43 1.21
-15 -10 2 4.82 1.42
15 -11 2 5.84 1.22
-15 11 -2 5.8 2.49
-15 11 2 2.07 2.32
15 11 2 4.86 1.97
-15 -11 -2 6.02 1.09
15 11 -2 4.24 1.31
15 -11 -2 3.92 1.4
-15 -11 2 7.7 2.65
-15 -11 -2 7.14 2.9
-15 -11 2 5.98 1.52
15 -12 2 89.51 4.13
-15 12 -2 86.45 5.4
-15 12 2 88.77 5.48
-15 -12 -2 82.99 3.96
-15 12 -2 70.29 3.88
-15 -12 2 78.25 4.24
15 12 -2 75.59 4.34
-15 -12 -2 85.29 5.73
-15 -12 2 85.21 5.43
15 -12 -2 71.71 4.3
15 -13 2 27.69 1.89
-15 13 2 27.63 3.4
-15 13 -2 30.69 3.46
-15 -13 -2 28.91 1.77
-15 13 -2 25.37 1.65
-15 -13 2 30.36 2.22
15 13 -2 17.98 1.96
-15 -13 2 20.07 3.67
15 -13 -2 19.2 2.09
-15 -13 -2 23.5 3.93
15 -14 2 44.06 2.3
-15 14 2 35.35 3.77
-15 14 -2 33.66 3.62
-15 14 -2 28.19 2.03
-15 -14 -2 36.8 2.14
-15 14 2 36.87 2.79
-15 -14 2 37.4 2.54
-15 -14 2 39.14 4.26
15 -14 -2 30.43 2.44
-15 -14 -2 43.26 4.42
15 14 -2 34.57 2.42
15 -15 2 15.55 1.52
-15 15 2 15.96 3.07
-15 15 -2 19.31 3.1
-15 -15 -2 16.2 1.47
-15 15 2 17.65 2.25
15 -15 -2 13.48 1.77
-15 -15 -2 17.61 3.92
-15 -15 2 14.8 3.71
-15 -15 2 14.49 1.92
15 -16 2 5.33 1.24
-15 16 2 3.09 1.74
-15 -16 -2 1.95 1.13
-15 16 -2 2.06 1.28
-15 -16 -2 2.51 3.79
-15 -16 2 0.97 3.76
-15 -16 2 2.71 1.66
-15 -17 2 76.56 4
-15 -17 -2 46.57 5.92
-15 -17 2 55.69 5.91
-15 -17 -2 64.08 3.53
-15 17 2 69.75 4.25
-15 -18 -2 10.39 4.33
-15 -18 2 12.93 4.28
-15 -18 2 8.94 1.86
-15 18 2 5.23 2.02
-15 -19 -2 0.21 4.47
-15 -19 2 -0.57 4.33
-15 -19 2 3.33 1.8
-15 19 2 2.37 1.97
-15 -20 2 31.89 2.63
-15 -20 -2 30.16 5.52
-15 -20 2 22.8 5.02
-15 20 2 26.28 2.8
-15 -21 -2 48.59 6.5
-15 -21 2 49.75 6.29
-15 -21 2 60.23 3.66
-15 -22 -2 9.5 4.98
-15 -22 2 14.92 5.16
-15 -22 2 9.17 2.03
-15 23 -2 17.3 3.26
-15 23 2 14.79 3.33
-15 -23 2 19.6 2.26
-15 -23 -2 14.02 5.46
-15 -23 2 8.64 5.02
-15 -24 2 9.04 2.07
-16 0 -2 363.16 16.49
16 0 -2 355.25 15.71
-16 0 2 328.96 15.77
-16 0 -2 398.62 16.32
-16 0 2 384.12 16.32
-16 0 -2 333.61 17.42
-16 -1 -2 2.62 1.46
16 1 -2 1.28 0.5
16 -1 -2 0.93 0.38
-16 -1 2 1.55 1.16
16 1 2 2.79 0.97
-16 -1 2 0.37 1.34
-16 1 2 -0.65 1.48
-16 -1 -2 0.53 1.28
-16 1 -2 -1.06 1.4
-16 -1 2 5.08 3.02
-16 1 -2 -0.45 3.57
-16 -1 -2 1.79 3.34
-16 -1 2 0.32 0.58
-16 -2 2 3.54 1.42
16 2 2 -0.37 0.9
-16 -2 -2 1.62 1.56
16 -2 -2 3.71 0.4
-16 -2 2 5.06 2.9
-16 -2 -2 0.26 3.23
-16 2 -2 -0.62 3.64
-16 -2 2 2.95 1.44
-16 2 -2 6.66 1.57
-16 2 2 4.89 1.57
-16 -2 -2 5.36 1.41
16 3 2 -0.07 0.95
-16 -3 2 1.43 1.42
-16 -3 -2 0.2 1.75
-16 -3 -2 1.38 1.29
-16 -3 2 1.77 1.25
-16 3 2 0.59 1.59
-16 3 -2 -0.4 1.6
16 3 -2 -1.79 1.62
-16 -3 2 -0.19 2.64
-16 -3 -2 2.33 3.14
-16 -4 2 210.85 9.57
-16 4 -2 216.03 9.91
-16 4 2 204.74 9.88
16 4 -2 195.78 9.73
-16 -4 2 203.94 10.25
-16 -4 -2 202.73 10.41
16 4 2 196.18 9.41
-16 -4 2 203.9 10.1
16 5 2 5.69 1.09
-16 -5 2 5.39 1.33
-16 5 -2 5.12 1.83
-16 5 2 4.61 1.78
16 5 2 4.55 1.83
16 5 -2 4.99 1.81
-16 -5 2 5.03 2.06
-16 -5 -2 3.73 2.28
-16 -6 2 5.31 1.39
16 6 2 -0.76 0.92
16 6 -2 3.47 1.72
-16 6 2 0.49 1.84
-16 6 -2 3.02 1.9
16 6 2 0.47 1.77
-16 -6 -2 1.72 2.4
16 7 2 18.27 2.22
-16 7 -2 21.84 2.53
-16 7 2 19.12 2.52
16 7 -2 17.99 2.14
-16 -7 2 14.9 1.7
-16 8 -2 6.38 2.28
16 8 2 3.64 1.9
16 8 -2 3.8 1.83
-16 8 2 4.66 2.22
16 8 -2 3.83 1.27
16 -8 -2 5.18 1.29
-16 -8 -2 3.21 2.36
-16 -8 2 3.56 2.15
-16 -8 2 6.69 1.43
-16 9 2 13.09 2.59
-16 9 -2 17.33 2.64
16 9 -2 13.65 2.06
16 9 2 16.71 2.22
-16 -9 2 13.75 1.69
-16 -9 -2 14.83 2.77
-16 -9 2 16.93 2.5
16 9 -2 15.12 1.67
16 -9 -2 14.74 1.62
-16 -9 2 15.31 1.7
-16 10 -2 10.17 2.56
16 10 2 12.11 2.06
-16 10 2 11.37 2.58
-16 -10 -2 12.21 1.28
-16 -10 2 10.73 1.63
16 -10 -2 11.76 1.57
-16 -10 -2 13.65 2.85
-16 -10 2 16.24 2.7
16 10 -2 12.81 1.62
16 -11 2 19.76 1.66
-16 11 2 22.48 3.09
-16 11 -2 18.71 2.94
16 11 2 20.46 2.43
-16 -11 -2 21.07 1.59
-16 -11 2 18.58 1.92
16 -11 -2 19.42 1.93
-16 -11 2 22.73 3.04
-16 -11 -2 22.21 3.46
16 11 -2 20.83 2.02
16 -12 2 8.06 1.41
-16 12 -2 19.58 3.07
-16 12 2 16.38 3.1
-16 -12 -2 13.96 1.38
-16 -12 2 14.03 1.8
16 -12 -2 9.08 1.63
-16 -12 -2 9.01 3.18
16 12 -2 5.33 1.52
-16 -12 2 11.13 2.98
16 -13 2 56.49 2.91
-16 13 2 54.82 4.34
-16 13 -2 55.38 4.42
-16 13 -2 43.71 2.71
-16 -13 -2 51.67 2.78
-16 -13 2 53.39 3.15
16 -13 -2 48.82 3.21
-16 -13 2 56.23 4.44
16 13 -2 48.85 3.17
-16 -13 -2 60.23 4.87
16 -14 2 1.75 1.11
-16 14 2 4.27 2.71
-16 14 -2 0.55 2.68
-16 14 2 1.7 1.56
-16 14 -2 0.72 0.87
-16 -14 -2 1.28 1.03
-16 -14 2 2.23 3.08
16 14 -2 -0.49 1.3
16 -14 -2 -0.88 1.37
-16 -14 -2 0.47 3.33
-16 -14 2 0.91 1.55
16 -15 2 15.4 1.44
-16 15 2 9.66 3.01
-16 15 -2 13.68 3.11
-16 15 2 14.6 2.14
-16 -15 -2 12.15 1.38
-16 -15 2 14.61 3.72
16 15 -2 11.35 1.59
16 -15 -2 11.64 1.73
-16 -15 -2 13.1 3.84
-16 -15 2 13.36 1.87
16 -16 2 2.73 1.16
-16 16 2 3.06 1.87
-16 -16 -2 -0.75 1.12
-16 -16 -2 0.87 3.67
-16 -16 2 -2.02 3.64
-16 -16 2 3.03 1.72
-16 16 2 1.77 2.83
-16 16 -2 -1.33 3.02
-16 -17 2 69.46 3.96
-16 -17 2 64.83 5.8
-16 -17 -2 65.81 3.5
-16 17 2 62.83 4.18
-16 -18 2 17.66 2.05
-16 -18 2 2.25 4.01
-16 -18 -2 6.92 4.19
-16 18 2 12.72 2.28
-16 -19 2 3.64 1.76
-16 -19 -2 -0.8 4.18
-16 -19 2 2 4.06
-16 19 2 -0.19 1.88
-16 -20 2 19.36 2.21
-16 -20 2 11.93 4.59
-16 -20 -2 16.11 5.07
-16 20 2 17.79 2.49
-16 -21 2 9.83 4.54
-16 -21 -2 15.79 4.92
-16 -21 2 12.43 2.11
-16 -22 -2 11.03 4.93
-16 -22 2 13.79 4.83
-16 -22 2 12.19 2.14
-16 23 2 10.88 3.18
-16 23 -2 2.53 2.97
-16 -23 2 9.5 2
-16 -23 2 4.96 4.84
-17 0 -2 162.85 7.32
-17 0 -2 146.24 7.03
-17 0 2 144.28 7.03
-17 0 2 139.67 8.18
-17 0 -2 146.45 8.59
-17 0 2 131.05 6.45
17 0 -2 142.71 6.37
-17 -1 2 4.14 1.22
17 -1 -2 2.73 0.44
-17 -1 -2 4.32 1.52
-17 1 -2 2.39 3.85
-17 -1 -2 2.04 3.46
-17 -1 2 -0.35 3
-17 -1 2 1.52 1.43
-17 1 -2 -0.19 1.61
-17 1 2 0.19 1.57
-17 -1 -2 0.17 1.44
17 2 2 -0.58 0.96
-17 -2 -2 3.68 1.64
17 -2 -2 1.83 0.37
-17 -2 2 1.22 1.29
-17 2 -2 0.13 1.56
-17 -2 2 0.35 1.41
-17 2 2 0.86 1.59
-17 -2 -2 0.84 1.39
-17 2 -2 1.99 3.77
-17 -2 -2 -1.55 3.37
-17 -2 2 0.65 2.84
-17 -3 2 126.34 5.42
-17 -3 -2 119.46 5.71
17 3 2 118.18 4.71
-17 3 2 112.26 5.3
-17 3 -2 117.43 5.3
-17 -3 -2 124.93 5.09
-17 -3 2 122.62 5.1
-17 -3 -2 117.75 6.61
17 3 -2 117.84 5.2
-17 -3 2 102.43 5.94
17 4 2 139.61 6.24
-17 -4 2 147.11 6.98
-17 -4 -2 140.95 7.3
-17 4 -2 121.03 6.69
-17 4 2 121.68 6.72
-17 -4 2 118.67 6.34
-17 -4 -2 126.98 6.47
-17 -4 2 130.4 6.48
-17 -4 2 136.44 7.28
17 4 -2 130.26 6.63
-17 -5 2 51.65 2.89
-17 5 -2 53.34 3.4
-17 5 2 42.43 3.25
17 5 -2 48.69 3.2
17 5 2 41.65 3.22
-17 -5 2 43.57 3.53
17 5 2 45 2.6
-17 -5 -2 43.44 3.81
-17 -6 2 22.19 1.89
-17 6 2 18.59 2.36
17 6 -2 20.19 2.28
-17 6 -2 20.11 2.51
17 6 2 22.62 2.4
17 6 2 20.61 1.59
-17 -6 -2 20.8 2.94
-17 -6 2 22.12 2.76
-17 -7 2 39.59 2.35
-17 7 2 32.09 3
-17 7 -2 35.92 3.01
17 7 2 31.04 2.73
17 7 -2 30.04 2.62
-17 -7 -2 24.74 3.5
17 7 2 23.62 1.86
-17 8 2 57.06 3.98
-17 8 -2 52.98 3.97
17 8 -2 53.48 3.31
17 -8 -2 51.17 3.26
17 8 2 53.03 3.6
17 8 -2 58.4 3.62
-17 -8 2 52.03 3.16
-17 -9 2 14.25 1.69
17 9 -2 10.96 1.64
-17 -9 -2 10.68 2.78
-17 -9 2 10.69 2.4
17 -9 -2 12.37 1.68
17 9 -2 15.79 2.24
17 9 2 10.79 2.18
-17 9 2 17.78 2.75
-17 9 -2 20.06 2.74
-17 -10 2 9.27 1.56
17 10 2 9.47 2.13
-17 10 2 11.8 2.72
-17 10 -2 8.64 2.53
-17 -10 -2 10.2 2.74
-17 -10 2 9.91 2.44
17 -10 -2 9.82 1.54
17 10 -2 9.55 1.61
17 -11 2 3.78 1.16
-17 11 2 4.3 2.53
17 11 2 3.41 1.98
-17 11 -2 5.82 2.63
-17 -11 2 5.43 1.54
-17 -11 -2 6.19 1.16
-17 -11 2 5.8 1.58
-17 -11 2 6.21 2.61
-17 -11 -2 8.69 2.89
17 11 -2 5.16 1.45
17 -11 -2 3.5 1.41
17 -12 2 8.69 1.34
17 12 2 8.78 2.17
-17 12 2 9.32 2.8
-17 12 -2 7.5 2.76
-17 -12 -2 8.11 1.23
-17 -12 2 7.38 1.64
-17 -12 2 10.62 2.8
-17 -12 -2 11.5 3.15
17 -12 -2 9.38 1.61
17 12 -2 11.53 1.65
17 -13 2 26.12 1.87
-17 13 -2 29.56 3.6
-17 13 2 31.64 3.68
-17 13 -2 21.55 1.72
-17 -13 -2 27.56 1.85
-17 -13 2 28.62 2.26
17 13 -2 20.7 2.16
17 -13 -2 23.34 2.2
-17 -13 -2 24.98 3.76
-17 -13 2 27.7 3.48
17 -14 2 0.69 1.11
-17 14 2 0.71 2.77
-17 14 -2 2.7 2.75
-17 -14 -2 -0.34 1.08
-17 -14 2 0.38 1.55
17 -14 -2 0.08 1.41
17 14 -2 0.3 1.31
-17 -14 -2 1.23 3.23
-17 -14 2 0.39 2.95
17 -15 2 11.15 1.34
-17 15 -2 14.3 3.29
-17 15 2 9.64 3.21
-17 -15 -2 7.34 1.26
-17 15 2 9.4 1.94
-17 -15 2 11.74 1.85
-17 -15 2 10.96 3.36
-17 -15 -2 9.12 3.71
17 -15 -2 6.57 1.62
17 15 -2 6.97 1.51
17 -16 2 1.94 1.14
-17 16 -2 4.56 2.92
-17 16 2 2.27 2.96
-17 16 2 0.09 1.86
-17 -16 -2 -1.11 1.14
-17 -16 2 1.02 3.39
-17 -16 -2 1.56 3.64
-17 -16 2 1.57 1.66
-17 17 2 34.19 2.94
-17 -17 2 26.54 4.35
-17 -17 -2 30.04 4.78
-17 -17 2 39.3 2.76
-17 18 2 1.53 1.99
-17 -18 2 3.28 3.72
-17 -18 -2 8.2 4.26
-17 -18 2 4.86 1.84
-17 19 2 11.82 2.32
-17 -19 2 11.26 4.25
-17 -19 -2 13.07 4.66
-17 -19 2 15.72 2.12
-17 20 2 7.95 2.1
-17 -20 2 6.7 1.93
-17 -20 2 7.75 4.38
-17 -20 -2 8.4 4.64
-17 -21 2 4.09 1.9
-17 -21 2 5.03 4.32
-17 -21 -2 7.18 4.66
-17 -22 2 -3.22 4.37
-17 -22 -2 3.68 4.7
-17 -23 2 18.03 4.76
-18 0 -2 6.23 1.58
-18 0 2 5.41 1.62
-18 0 -2 4.84 1.56
-18 0 -2 6.46 3.8
-18 0 2 5.11 3.31
18 0 -2 4.63 0.58
-18 -1 2 17 1.68
18 -1 -2 13.28 0.81
-18 -1 -2 14.4 1.93
-18 -1 2 12.52 3.58
-18 -1 -2 12.32 3.74
-18 1 -2 10.96 4.01
-18 1 -2 12.4 1.87
-18 1 2 13.83 1.95
-18 -1 -2 13.3 1.81
-18 -1 2 11.89 1.78
-18 -2 2 2.19 1.36
-18 -2 -2 1.54 1.63
18 -2 -2 1.16 0.38
-18 -2 2 1.91 1.43
-18 2 2 1.64 1.64
-18 -2 -2 0.48 1.4
-18 2 -2 0.35 1.56
-18 2 -2 0.53 3.98
-18 -2 -2 -1.63 3.37
-18 -2 2 5.2 2.98
-18 -3 -2 40.45 3.02
-18 -3 2 42.67 2.71
18 3 2 38 2.06
18 -3 -2 29.69 1.5
-18 3 2 38.32 2.8
-18 3 -2 42.52 2.85
-18 -3 2 41.72 2.56
-18 -3 -2 42.02 2.56
18 3 -2 36.04 2.66
-18 -3 2 41.68 3.84
-18 -3 -2 45.24 4.37
-18 3 -2 38.76 4.95
-18 -4 2 38 3.09
-18 -4 -2 35.6 3.34
18 4 2 34.84 2.3
-18 4 -2 42.97 3.08
-18 4 2 43.1 3.15
-18 -4 2 49.07 2.75
-18 -4 -2 43.28 2.75
-18 -4 2 43.03 2.79
18 4 -2 43.77 3.06
-18 -4 2 41.26 3.9
-18 -5 2 24.71 2.62
18 5 2 21.59 1.64
-18 -5 -2 23.29 2.82
-18 5 2 19.42 2.41
-18 5 -2 25.47 2.45
-18 -5 2 22.84 1.97
-18 -5 -2 25.33 2.1
18 5 2 21.45 2.42
18 5 -2 24.69 2.36
-18 -6 2 4.8 1.4
-18 6 -2 0.64 1.94
-18 6 2 -0.64 1.95
18 6 -2 3.9 1.91
18 6 2 -0.38 1.85
-18 -6 2 -0.71 2.04
18 6 2 1.16 0.94
-18 -6 -2 1.3 2.26
-18 -7 2 10.45 1.58
-18 7 -2 8.67 2.31
-18 7 2 7.86 2.28
18 7 -2 10.54 2.04
18 7 2 8.94 2.1
18 7 2 11.3 1.23
-18 -7 2 9.66 2.48
-18 -7 -2 10.2 2.76
-18 -8 -2 -1.03 2.67
-18 8 -2 6.19 2.29
18 8 -2 6.89 1.94
-18 8 2 7.48 2.46
-18 -8 2 4.79 1.5
18 8 2 0.71 0.94
18 -8 -2 1.32 1.36
18 8 -2 0.7 1.33
18 8 2 2.86 1.98
18 9 2 56.84 3.13
-18 9 -2 57.33 4.35
-18 9 2 64.61 4.46
18 9 -2 58.12 3.64
18 -9 -2 55.6 3.59
18 9 -2 67.44 4.02
18 9 2 63.11 3.96
-18 -9 2 63.04 3.5
-18 -10 2 4.8 1.53
-18 10 2 0.36 2.53
-18 10 -2 0.97 2.44
18 10 2 3.86 2.08
-18 -10 2 4.17 2.3
-18 -10 -2 4.91 2.66
18 10 -2 1.47 1.4
18 -10 -2 4.18 1.42
-18 -11 2 4.16 1.49
-18 11 -2 4.86 2.69
18 11 2 2.96 2.1
-18 11 2 5.61 2.61
18 -11 2 1.92 1.11
-18 -11 -2 4.8 2.75
-18 -11 2 8.04 2.42
18 11 -2 4.3 1.48
18 -11 -2 4.95 1.48
-18 -12 2 1.93 1.57
-18 12 -2 6.35 2.9
-18 12 2 -0.14 2.74
18 12 2 5.94 2.16
18 -12 2 2.99 1.18
-18 -12 -2 2.86 2.92
18 12 -2 1.82 1.43
-18 -12 2 3.12 2.59
18 -12 -2 0.94 1.42
-18 13 -2 2.42 0.94
-18 -13 2 2.81 1.54
-18 -13 -2 4.12 1.15
-18 13 2 0.29 2.83
-18 13 -2 1.89 2.87
18 -13 2 3.33 1.15
18 -13 -2 1.84 1.47
-18 -13 -2 6.7 3.1
-18 -13 2 3.64 2.79
18 13 -2 4.13 1.53
18 -14 2 1.41 1.1
-18 14 -2 -1.77 2.92
-18 14 2 -0.15 2.94
-18 -14 2 1.09 1.55
-18 -14 -2 0.92 1.12
-18 -14 2 1.41 1.56
18 -14 -2 -0.76 1.51
-18 -14 2 1.64 2.93
-18 -14 -2 5.24 3.38
18 14 -2 0.47 1.34
18 -15 2 21.05 1.66
-18 15 2 17.99 3.58
-18 15 -2 22.18 3.54
-18 -15 -2 19.26 1.65
-18 15 2 22.34 2.34
-18 -15 2 20 2.2
18 -15 -2 16.97 2.12
18 15 -2 16.68 1.94
-18 -15 -2 16.91 3.87
-18 -15 2 19.4 3.66
18 -16 2 22.5 1.69
-18 16 2 19.07 3.57
-18 16 -2 21.97 3.65
-18 16 2 18.46 2.49
-18 -16 -2 16.33 1.66
-18 -16 -2 22.75 4.22
-18 -16 2 19.7 3.86
-18 -16 2 17.93 2.14
-18 17 2 59.75 4.13
-18 -17 -2 65.44 5.9
-18 -17 2 66.86 5.52
-18 -17 2 68.7 3.94
-18 18 2 27.2 2.76
-18 -18 -2 28.6 4.72
-18 -18 2 28.31 4.36
-18 19 2 3.78 2.09
-18 -19 2 2.33 3.81
-18 -19 -2 10.83 4.43
-18 -20 2 -1.03 3.92
-18 -20 -2 1.6 4.24
-18 -21 2 4.09 4.16
-18 -21 -2 5.74 4.52
-18 -22 -2 7.13 4.72
-18 -22 2 5.47 4.3
-18 -23 2 -0.14 1.9
-19 0 -2 10.34 1.77
-19 0 -2 5.74 1.67
-19 0 2 5.62 1.66
-19 0 2 6.02 3.64
-19 0 -2 7.13 3.88
19 0 -2 5.34 0.61
-19 -1 2 4.19 1.37
-19 -1 -2 2.34 1.47
19 -1 -2 1.89 0.44
-19 -1 2 2.5 3.24
-19 1 -2 -1.07 3.85
-19 -1 -2 3.23 3.68
-19 -1 -2 0.81 1.53
-19 1 2 -0.07 1.71
-19 1 -2 1.76 1.68
-19 -1 2 1.39 1.59
-19 -2 -2 0.2 1.5
19 -2 -2 1.05 0.38
-19 -2 2 2.03 1.31
-19 2 2 0.3 1.7
-19 -2 -2 -1.3 1.51
-19 -2 2 0.53 1.45
-19 2 -2 -0.07 1.68
-19 -2 2 -0.37 3.02
-19 2 -2 3.69 4.08
-19 -2 -2 -5.15 3.46
-19 -3 -2 21.85 2.42
-19 -3 2 27.66 2.18
19 -3 -2 14.43 0.8
-19 3 2 20.82 2.35
-19 3 -2 25.24 2.41
-19 -3 2 24.45 2.08
-19 -3 -2 25.93 2.08
19 3 -2 22.75 2.26
-19 -3 2 23.5 3.38
-19 -3 -2 25 3.91
-19 3 -2 22.25 4.79
-19 -4 2 3.2 1.67
-19 -4 -2 1.54 1.97
19 4 2 1.83 0.92
-19 4 2 2.1 1.86
-19 4 -2 0.33 1.66
-19 -4 2 2.38 1.41
-19 -4 -2 2.45 1.49
-19 -4 2 2.18 1.44
19 4 -2 0.77 1.78
-19 -4 2 3.07 2.78
-19 -5 2 26.51 2.69
19 5 2 28.79 1.78
-19 -5 -2 29.69 3.05
-19 5 2 23.67 2.63
-19 5 -2 22.83 2.6
-19 -5 2 27.59 2.17
-19 -5 2 22.95 2.28
-19 -5 -2 29.51 2.32
19 5 2 27.44 2.65
19 5 -2 25.62 2.54
-19 -6 2 -1.2 1.37
-19 6 2 0.48 2.05
19 6 -2 -0.44 1.81
-19 6 -2 -0.96 2
19 6 2 -0.71 1.93
-19 -6 -2 -0.29 2.25
-19 -6 2 0.59 2.04
19 6 2 1.04 0.92
-19 -7 2 10.93 1.61
-19 7 -2 11.76 2.41
-19 7 2 12.11 2.49
19 7 -2 14.03 2.23
19 7 2 10.78 2.16
-19 -7 2 11.05 2.56
19 7 2 9.11 1.15
-19 -7 -2 12.55 2.8
-19 -8 2 11.94 2.76
-19 -8 -2 9.45 2.94
19 8 2 11.53 1.2
-19 8 2 11.56 2.62
-19 8 -2 10.52 2.44
19 8 -2 9.52 2.16
-19 -8 2 11.95 1.68
19 -8 -2 12.72 1.69
19 8 -2 11.42 1.73
19 8 2 13.18 2.24
19 9 2 9.93 1.24
-19 -9 2 18.42 1.86
19 9 2 10.79 2.31
19 9 -2 14.87 2.33
-19 9 -2 14.89 2.88
-19 9 2 12.63 2.88
19 9 -2 10.2 1.79
19 -9 -2 12.69 1.79
-19 -9 -2 6.73 3.09
19 10 2 1.11 0.91
-19 -10 2 2 1.49
19 -10 -2 1.11 1.32
19 10 -2 2.59 1.42
19 10 2 2.28 2.08
-19 10 -2 1.26 2.51
19 10 -2 0.59 1.99
-19 10 2 0.76 2.43
19 11 2 1.43 0.91
-19 -11 2 4.71 1.59
-19 11 2 1.71 2.59
-19 11 -2 0.53 2.6
19 11 2 6.34 2.18
-19 -11 -2 4.63 2.81
-19 -11 2 4.12 2.39
19 11 -2 3.16 1.49
19 -11 -2 3.75 1.49
19 -11 2 2.41 1.1
19 -12 2 27.55 1.92
-19 12 2 26.17 3.48
-19 12 -2 29.21 3.52
-19 -12 2 23.78 2.22
-19 -12 2 31.36 3.28
-19 -12 -2 30.56 3.68
19 12 -2 22.66 2.33
19 -12 -2 23.08 2.33
19 12 2 30.9 2.93
-19 -13 2 34.24 2.55
-19 13 2 28.32 3.98
-19 13 -2 41.73 4.24
19 -13 2 31.13 2.11
-19 -13 2 37.76 3.63
19 -13 -2 32.03 2.68
-19 -13 -2 32.7 3.93
19 13 -2 27.17 2.59
-19 -14 2 -0.86 1.59
-19 14 -2 -0.77 3.17
-19 14 2 -4.2 3.19
19 -14 2 0.3 1.08
-19 -14 -2 1.89 3.19
-19 -14 2 0.24 2.82
19 14 -2 0.84 1.44
19 -14 -2 -0.63 1.47
-19 -15 -2 0.07 1.16
-19 15 2 2.02 1.73
-19 -15 2 1.88 1.69
-19 15 -2 0.63 2.96
-19 15 2 1.26 3.02
19 -15 2 0.11 1.07
-19 -15 -2 0.62 3.35
19 -15 -2 -0.52 1.5
-19 -15 2 0.79 3.11
19 15 -2 -0.98 1.51
-19 -16 -2 1.95 1.2
-19 -16 2 3.22 1.74
-19 16 2 1.73 1.94
-19 16 -2 1.28 3.09
-19 16 2 -0.32 3.13
19 -16 2 4.53 1.15
-19 -16 -2 5.96 3.69
-19 -16 2 1.81 3.27
19 16 -2 -0.39 1.56
-19 17 2 51.21 3.65
-19 -17 2 49.32 3.4
-19 17 2 54.88 4.92
-19 17 -2 52.22 4.93
-19 -17 2 37.97 4.74
-19 -17 -2 42.68 5.19
-19 -18 2 10.17 3.77
-19 -18 -2 11.9 4.33
-19 18 2 6.18 2.04
-19 -18 2 9.03 2
-19 -19 -2 5.13 4.17
-19 -19 2 6.4 3.85
-19 -19 2 6.72 1.98
-19 19 2 7.12 2.15
-19 -20 -2 5.28 4.42
-19 -20 2 5.84 4.03
-19 -20 2 6.29 1.96
-19 -21 2 1.2 3.92
-19 -21 -2 5.01 4.39
-19 -21 2 0.96 1.93
-19 -22 2 -5.26 4.16
-19 -22 2 -0.61 1.92
-20 0 2 -0.74 3.51
-20 0 -2 6.26 4.1
-20 0 -2 3.44 1.8
-20 0 2 2.62 1.84
-20 -1 -2 10.85 1.81
-20 1 2 5.15 1.77
-20 1 -2 6.79 1.78
-20 -1 -2 5.41 1.67
-20 -1 2 4.88 1.76
-20 -1 2 5.57 3.38
-20 1 -2 6.89 4.19
-20 1 2 5.7 3.48
-20 -1 -2 10.37 3.93
-20 -2 2 -0.67 1.37
20 -2 -2 0.34 0.38
-20 -2 -2 2.04 1.64
-20 2 -2 0.96 4.2
-20 -2 2 -0.91 3.05
-20 -2 -2 4.13 3.84
-20 -2 -2 -2.48 1.64
-20 -2 2 -1.08 1.54
-20 2 -2 0.56 1.67
-20 2 2 -1.05 1.72
-20 -3 -2 5.92 1.97
-20 -3 2 2.33 1.54
20 -3 -2 0.62 0.25
-20 3 -2 2.36 1.82
-20 -3 -2 1.45 1.51
-20 -3 2 2.89 1.57
-20 3 2 1.14 1.86
-20 3 -2 2.81 4.48
20 3 -2 2.33 1.84
-20 -3 2 4.16 3.08
-20 -3 -2 4.47 3.6
-20 -4 -2 17.54 2.42
-20 -4 2 17.72 2.21
-20 4 2 17.92 2.42
-20 4 -2 17.03 2.41
-20 -4 2 19.86 1.98
-20 -4 -2 18.53 2.1
-20 -4 2 18.8 2.13
-20 4 -2 20.24 5.1
20 4 -2 16.38 2.3
-20 -4 2 18.43 3.36
-20 -5 2 0.94 1.79
20 5 2 3.36 0.92
-20 -5 -2 5.04 2.22
-20 5 2 -0.19 1.94
-20 5 -2 2.13 1.98
-20 -5 2 0.88 1.43
-20 -5 -2 2.42 1.56
-20 -5 2 1.69 1.56
20 5 2 3.27 2.04
20 5 -2 2.65 1.93
20 6 2 13.71 1.24
-20 -6 -2 12.9 2.61
-20 -6 2 15.36 2.5
20 6 -2 13.87 2.27
-20 6 2 14.37 2.5
-20 6 -2 12.01 2.44
-20 -6 2 15.31 1.82
-20 -6 -2 15.19 1.95
-20 -6 2 13.03 1.95
20 6 2 10.57 2.22
-20 -7 2 -0.33 1.41
-20 7 -2 -0.55 2.37
-20 7 2 -0.98 2.36
20 7 -2 -0.96 1.93
20 7 2 0.34 1.95
20 7 2 -0.8 0.89
-20 -7 2 0.66 2.28
-20 -7 -2 1.11 2.43
-20 -8 -2 10.2 3
-20 -8 2 7.51 2.73
20 8 2 11.54 1.22
-20 8 2 15.4 2.83
20 8 -2 14.44 2.35
-20 8 -2 14.57 2.78
-20 -8 2 16.34 1.83
20 8 -2 11.8 1.84
20 -8 -2 12.32 1.83
20 8 2 15.04 2.39
-20 -9 2 -0.57 1.46
20 9 2 0.97 2.06
20 9 -2 1.37 2.09
-20 9 -2 0.38 2.52
-20 9 2 1.38 2.5
20 9 -2 -0.62 1.39
20 -9 -2 0.27 1.41
-20 -9 2 -0.32 2.68
20 9 2 -0.03 0.86
-20 -9 -2 -2.26 2.94
-20 -10 2 4.37 1.6
20 10 2 3.16 0.97
-20 10 -2 8.56 2.78
20 10 2 6.78 2.24
20 10 -2 6.89 2.18
-20 10 2 4.62 2.64
20 -10 -2 7.3 1.65
20 10 -2 7.15 1.66
-20 -10 -2 5.42 3.16
-20 -11 2 5.14 1.65
20 11 2 2.88 0.97
-20 11 -2 4.94 2.72
-20 11 2 4.66 2.65
20 11 2 6.78 2.28
20 11 -2 6.41 1.71
20 -11 -2 8.5 1.69
20 -11 2 5.75 1.21
-20 -12 2 16.72 2
20 12 2 3.91 1.06
-20 12 -2 12.9 3.27
20 12 2 14.29 2.58
-20 12 2 8.04 3.23
-20 -12 -2 15.24 3.28
-20 -12 2 10.36 2.76
20 -12 -2 9.69 1.85
20 12 -2 7.22 1.79
20 -12 2 11.19 1.43
-20 -13 2 9.09 1.79
-20 13 -2 1.88 3.24
-20 13 2 6.75 3.26
20 13 -2 7.67 1.76
-20 -13 -2 7.91 3.15
-20 -13 2 9.53 2.87
20 -13 -2 8.66 1.73
20 -13 2 7.14 1.23
-20 -14 2 2.29 1.73
-20 14 -2 -1.45 3.17
-20 14 2 1.45 3.11
20 -14 -2 0.09 1.55
-20 -14 2 1.75 2.86
-20 -14 -2 -0.14 3.08
20 14 -2 0.9 1.51
20 -14 2 2.48 1.09
-20 15 2 0.36 1.75
-20 -15 2 -0.65 1.71
-20 15 2 -1.29 3.12
-20 15 -2 -3.73 3.17
-20 -15 -2 -2.75 3.36
-20 -15 2 1.12 2.97
20 -15 -2 -0.27 1.63
20 15 -2 -0.26 1.6
20 -15 2 -1.08 1.04
-20 16 2 9.35 2.17
-20 -16 2 9.82 2.02
-20 16 2 8.31 3.36
-20 16 -2 9.91 3.39
-20 -16 -2 9.83 3.67
-20 -16 2 12.26 3.48
20 -16 2 12.1 1.33
-20 -17 -2 8.33 3.77
-20 -17 2 1.69 3.34
-20 17 2 5 2.02
-20 -17 2 2.26 1.83
-20 17 -2 2.72 3.17
-20 17 2 5.09 3.26
-20 -18 -2 10.99 4.09
-20 -18 2 10.35 3.52
-20 18 2 6.31 2.08
-20 -18 2 11.6 2.06
-20 -19 2 7.14 3.71
-20 -19 -2 4.49 4
-20 -19 2 0.68 1.84
-20 -20 -2 14.38 4.38
-20 -20 2 12.87 3.91
-20 -20 2 13.14 2.25
-20 -21 -2 3.05 4.14
-20 -21 2 3.46 3.86
-20 -21 2 -0.14 1.92
-20 -22 2 -2.2 1.97
-21 0 2 52.17 5.03
-21 0 -2 48.92 5.36
-21 0 2 45.22 3.34
-21 0 -2 44.87 3.3
-21 -1 -2 6.94 1.84
-21 1 -2 4.82 1.87
-21 -1 2 3.28 1.83
-21 1 2 4.47 1.84
-21 -1 -2 3.93 1.81
-21 1 2 4.72 3.75
-21 -1 2 0.58 3.57
-21 1 -2 9.77 4.45
-21 -1 -2 4.43 3.97
-21 -2 2 1.8 1.4
-21 -2 -2 3.1 1.69
-21 2 -2 0.2 4.23
-21 -2 2 4.51 3.46
-21 -2 -2 3.28 3.81
-21 2 -2 1.99 1.8
-21 2 2 0.09 1.77
-21 -2 2 -1.02 1.72
-21 -2 -2 0.08 1.71
-21 -3 2 6 1.62
-21 -3 -2 1.48 1.76
-21 -3 -2 0.74 1.59
-21 -3 2 1.73 1.67
-21 3 -2 4.01 2
-21 3 2 0.09 1.92
-21 3 -2 2.32 4.43
-21 -3 2 4.27 3.3
21 3 -2 3.24 1.96
-21 -3 -2 2.34 3.7
-21 -4 2 117.64 6.11
-21 -4 -2 127.36 6.53
-21 4 -2 104.13 6.08
-21 4 2 99.78 6.01
-21 -4 -2 102.93 5.8
-21 -4 2 111.48 5.9
21 4 -2 114.57 6
-21 4 -2 98.99 8.18
-21 -4 2 107.28 6.71
-21 -5 2 14.27 2.18
-21 -5 -2 13.23 2.54
-21 -5 2 12 1.8
-21 5 -2 7.86 2.3
-21 5 2 11.89 2.38
-21 -5 2 8.98 1.92
-21 -5 -2 11.64 1.99
21 5 2 10.16 2.24
21 5 -2 13.31 2.31
-21 -6 -2 35.38 3.41
-21 -6 2 34.69 3.16
-21 6 -2 31.46 3.22
-21 6 2 28.96 3.14
-21 -6 2 32.3 2.46
-21 -6 -2 31.67 2.61
-21 -6 2 31.9 2.65
21 6 2 26.53 2.91
21 6 -2 32.92 2.93
-21 -7 2 5.96 2.28
21 7 2 5.92 0.94
-21 -7 -2 4.24 2.47
21 7 -2 8.34 2.18
-21 7 2 5.27 2.52
-21 7 -2 3.93 2.52
-21 -7 2 6.6 1.65
-21 -7 -2 4.94 1.77
-21 -7 2 4.53 1.77
21 7 2 7.36 2.18
-21 -8 2 30.58 3.45
-21 -8 -2 33.16 3.75
21 8 2 28.45 1.81
-21 8 -2 28.57 3.26
-21 8 2 32.66 3.38
-21 -8 2 30.88 2.39
21 8 -2 27.69 2.51
21 -8 -2 30.27 2.54
21 8 -2 29.12 2.92
21 8 2 29.38 3
-21 -9 2 8.2 1.7
21 9 2 7.11 2.26
21 9 -2 8.94 2.3
-21 9 2 8.1 2.71
-21 9 -2 8.4 2.75
21 9 -2 4.23 1.6
21 -9 -2 8.11 1.74
-21 -9 -2 10.03 3.25
-21 -9 2 7.67 2.8
21 9 2 6.99 1.01
-21 -10 2 2.61 1.59
21 10 2 -0.19 2.09
21 10 -2 2.27 2.18
-21 10 -2 -1.65 2.62
-21 10 2 2.47 2.64
21 -10 -2 0.77 1.45
21 10 -2 -0.39 1.47
-21 -10 2 -0.17 2.9
-21 -10 -2 -1.01 3.19
21 10 2 -0.4 0.86
-21 -11 2 14.86 1.96
21 11 2 15.26 2.62
-21 11 -2 9.11 3.02
-21 11 2 9.95 3.09
21 -11 -2 12.43 1.96
21 11 -2 13.18 2.01
21 11 2 8.71 1.13
21 -11 2 9.39 1.34
-21 -11 -2 9.46 3.48
21 -12 2 77.59 3.85
-21 -12 -2 65.71 6.07
-21 12 -2 71.57 5.57
-21 12 2 71.43 5.46
-21 -12 2 71.8 4.21
21 12 -2 70.64 4.48
21 -12 -2 72.08 4.48
21 12 2 73.75 4.81
-21 -13 2 3.31 1.76
-21 13 -2 0.81 3.19
-21 13 2 -0.32 3.12
21 -13 2 -1.39 1.09
21 13 -2 -0.68 1.58
21 -13 -2 1.09 1.62
-21 -14 2 12.1 2.05
-21 14 -2 11.31 3.45
-21 14 2 14.48 3.56
21 -14 2 13.62 1.41
-21 -14 -2 17.33 3.61
-21 -14 2 14.72 3.05
21 -14 -2 10.59 2.02
21 14 -2 13.28 2.03
-21 -15 2 0.07 1.77
-21 15 2 -2.49 3.34
-21 15 -2 -0.67 3.22
-21 -15 -2 1.34 3.23
-21 -15 2 0.36 2.89
21 -15 -2 -1.44 1.64
21 15 -2 -0.09 1.59
-21 16 2 25.24 2.7
-21 -16 2 30.17 2.6
-21 16 2 18 3.92
-21 16 -2 20.29 3.85
-21 -16 2 29.32 3.75
-21 -16 -2 33.09 4.34
-21 17 2 1.37 2.01
-21 -17 2 1.16 1.83
-21 17 2 2.77 3.23
-21 17 -2 5.2 3.31
-21 -17 -2 3.45 3.77
-21 -17 2 0.13 3.27
-21 -18 2 -0.42 3.25
-21 -18 2 1.79 1.87
-21 18 2 -3.22 1.99
-21 -19 -2 7.16 3.91
-21 -19 2 13.29 3.76
-21 -19 2 8.19 2.06
-21 -20 2 23.45 4.19
-21 -20 -2 23.45 4.5
-21 -20 2 21.06 2.48
-21 -21 2 8.75 3.76
-21 -21 2 -1.04 1.93
-22 0 -2 11.65 4.23
-22 0 2 5.85 3.95
-22 0 -2 9.1 2.11
-22 0 2 6.68 2.09
-22 -1 -2 14.51 2.18
-22 -1 2 14.36 3.83
-22 1 2 11.17 4.2
-22 1 -2 10.38 4.51
-22 -1 -2 16.99 4.36
-22 1 -2 10.37 2.13
-22 1 2 11.55 2.14
-22 -1 -2 8.13 2.13
-22 -1 2 11.73 2.17
-22 -2 -2 14.13 2.18
-22 -2 2 16.12 2.02
-22 2 -2 12.63 2.34
-22 -2 2 9.03 2.1
-22 2 2 12 2.27
-22 -2 -2 10.8 2.15
-22 -2 -2 16.99 4.29
-22 -2 2 13.7 3.71
-22 2 -2 11.48 4.78
-22 2 2 11.25 4.28
-22 -3 2 51.76 3.34
-22 -3 -2 53.68 3.74
-22 3 2 45.53 3.64
-22 3 -2 47.87 3.7
-22 -3 2 45.62 3.35
-22 -3 -2 43.26 3.33
-22 -3 -2 48.81 5.17
22 3 -2 53.08 3.6
-22 3 -2 41.72 5.95
-22 -3 2 47.57 4.7
-22 4 2 10.38 2.39
-22 4 -2 14.22 2.47
-22 -4 -2 16.27 2.44
-22 -4 2 12.98 2.07
-22 -4 -2 13.52 2.1
-22 -4 2 13.15 2.13
-22 -4 2 11.74 3.37
-22 4 -2 14.51 5.2
22 4 -2 12.87 2.38
-22 -5 2 56.58 3.7
-22 -5 -2 56.63 4.02
-22 5 2 43.7 3.71
-22 5 -2 39.54 3.67
-22 -5 -2 47.66 3.42
-22 -5 2 52.78 3.47
22 5 2 45.56 3.66
22 5 -2 51.99 3.66
-22 5 -2 48.52 6.32
-22 -6 -2 2.91 2.37
-22 -6 2 0.82 2.01
-22 6 2 0.68 2.37
-22 6 -2 1.92 2.39
22 6 -2 3.27 2.2
-22 -6 2 5.43 1.71
-22 -6 2 1.05 1.79
-22 -6 -2 0.39 1.78
22 6 2 1.66 2.24
-22 -7 -2 59.68 4.64
-22 -7 2 60.96 4.29
-22 7 -2 50.27 4.34
-22 7 2 53.56 4.32
-22 -7 2 51.87 3.42
-22 -7 -2 59.52 3.7
-22 -7 2 57.29 3.72
22 7 2 53.79 3.98
22 7 -2 57.57 3.95
22 8 -2 1.4 1.61
22 -8 -2 3.88 1.64
-22 -8 -2 4.54 2.62
-22 -8 2 2.14 2.37
22 8 -2 3.7 2.22
-22 8 2 1.93 2.48
-22 8 -2 -0.77 2.49
-22 -8 2 3.66 1.65
-22 -8 -2 2.25 1.84
22 8 2 1.91 2.27
22 9 2 29.95 1.88
-22 -9 2 33.65 3.73
-22 -9 -2 39.15 4.09
-22 9 2 35.07 3.7
-22 9 -2 40.91 3.77
-22 -9 2 29.71 2.53
22 9 -2 31.92 2.73
22 -9 -2 34.36 2.78
22 9 -2 37.11 3.19
22 9 2 33.72 3.2
-22 -10 2 4.24 1.72
22 10 2 0.79 2.24
22 10 -2 2.55 2.29
-22 10 2 -0.29 2.84
-22 10 -2 2 2.89
22 10 -2 1.75 1.6
22 -10 -2 0.71 1.6
-22 -10 -2 5.95 3.19
-22 -10 2 -0.86 2.87
22 -11 2 38.38 2.4
-22 -11 2 43.01 4.45
-22 -11 -2 44.47 4.79
-22 11 2 41.61 4.17
-22 11 -2 33.04 4.02
-22 -11 2 39.58 2.84
22 11 -2 40.86 3.21
22 -11 -2 36.46 3.04
22 11 2 41.59 3.6
-22 -12 2 16.98 2.1
22 12 2 18.75 2.86
-22 12 2 19.14 3.56
-22 12 -2 19.18 3.53
-22 -12 -2 13.31 3.81
22 -12 2 16.15 1.54
-22 -12 2 12.87 3.53
22 12 -2 17.49 2.3
22 -12 -2 12.95 2.18
-22 -13 2 2.55 1.75
-22 13 -2 1 3.25
-22 13 2 0.83 3.14
-22 -13 -2 1.18 3.54
22 -13 2 1.87 1.04
22 13 -2 2.77 1.74
22 -13 -2 1.79 1.68
-22 -14 2 3.63 1.77
-22 14 2 1.03 3.39
-22 14 -2 2.06 3.25
-22 -14 -2 -7.1 3.96
22 -14 -2 2.1 1.76
22 14 -2 1.41 1.75
-22 -15 2 25.61 2.4
-22 15 2 22.9 3.91
-22 15 -2 21.18 3.86
22 15 -2 22.06 2.48
22 -15 -2 20.54 2.42
-22 -16 2 9.36 2.03
-22 16 2 10.15 2.19
-22 16 -2 10.72 3.49
-22 16 2 10.8 3.61
-22 -16 -2 8.68 3.61
-22 -16 2 7.79 3.19
-22 17 2 25 2.8
-22 -17 2 29.07 2.64
-22 17 2 23.23 4.03
-22 17 -2 23.34 4.07
-22 -17 2 32.86 3.95
-22 -18 2 2.83 3.33
-22 -18 -2 1.48 3.59
-22 -18 2 1.45 1.87
-22 -19 -2 17.67 4.18
-22 -19 2 12.67 3.68
-22 -19 2 13.18 2.26
-22 -20 2 6.35 3.56
-22 -20 2 3.23 2.01
-22 -21 2 6.41 2.03
-23 0 -2 8.72 4.5
-23 0 2 10.74 4.15
-23 0 -2 6.29 2.08
-23 0 2 9.42 2.19
-23 1 2 -0.18 4.09
-23 -1 -2 7.6 4.29
-23 -1 2 -2.24 3.81
-23 1 -2 1.89 4.39
-23 1 -2 -1.7 2.04
-23 -1 2 0.55 1.98
-23 1 2 1.92 2.07
-23 -1 -2 -1.09 2.04
-23 -2 -2 2.25 1.84
-23 2 2 6.17 4.29
-23 -2 2 -1.05 3.51
-23 2 -2 3.96 4.69
23 2 -2 -1.76 2.06
-23 -2 -2 4.17 3.98
-23 2 2 1.81 2.11
-23 2 -2 -0.4 2.12
-23 -2 -2 1.05 1.96
-23 -2 2 -0.8 1.96
-23 -3 2 26.07 2.42
-23 -3 -2 24.39 2.72
-23 3 -2 21.87 2.86
-23 -3 2 22.02 2.52
-23 -3 -2 19.48 2.5
-23 3 2 21.43 2.87
-23 3 -2 20.56 5.47
23 3 -2 22.6 2.74
-23 -3 2 14.99 3.84
-23 -3 -2 20.54 4.34
-23 4 2 10.66 2.53
-23 4 -2 9.71 2.57
-23 -4 -2 15.84 2.49
-23 -4 2 15.69 2.18
-23 -4 -2 14.95 2.22
-23 -4 2 11.63 2.17
-23 4 -2 21.09 5.31
-23 -4 2 15.56 3.69
23 4 -2 13.5 2.44
-23 -5 2 21.36 2.51
-23 5 -2 18.3 2.89
-23 5 2 22.24 3.02
-23 -5 -2 20.04 2.87
-23 -5 2 22.15 2.52
-23 -5 -2 17.65 2.4
-23 5 -2 25.21 5.81
23 5 -2 22.51 2.76
23 5 2 20.61 2.74
-23 -6 2 37.64 3.17
-23 -6 -2 41.81 3.65
-23 6 2 26.8 3.31
-23 6 -2 26.77 3.4
-23 -6 2 30.6 2.86
-23 -6 -2 29.16 2.82
23 6 2 29.72 3.12
23 6 -2 34.49 3.15
23 7 -2 4.61 1.77
-23 -7 -2 8.18 2.69
-23 -7 2 4.09 2.24
23 7 -2 3.47 2.29
-23 7 -2 2.42 2.66
-23 7 2 2.27 2.54
-23 -7 2 7.17 1.77
-23 -7 -2 2.52 1.89
-23 -7 2 4.64 1.96
23 7 2 5.63 2.39
23 8 -2 15.36 2.11
23 -8 -2 13.23 2.1
-23 -8 -2 16.8 3.14
-23 -8 2 18.75 2.8
-23 8 -2 9.84 2.96
-23 8 2 11.74 3.04
23 8 -2 15.42 2.62
-23 -8 2 12.69 1.96
-23 -8 2 13.12 2.28
-23 -8 -2 8.68 2.11
23 8 2 14.47 2.68
-23 -9 -2 -0.55 2.85
-23 -9 2 1.38 2.54
23 9 2 0.1 2.31
23 9 -2 4.83 2.35
-23 9 2 4.27 2.96
-23 9 -2 5.71 3.02
-23 -9 2 6.44 1.82
-23 -9 -2 -1.2 1.94
23 9 -2 1.91 1.72
23 -9 -2 1.9 1.76
-23 -10 2 27.51 2.42
-23 10 2 26.7 3.7
-23 10 -2 26.9 3.65
23 10 -2 23.2 2.97
23 10 2 23.88 3.1
-23 -10 2 28.4 3.68
-23 -10 -2 23.19 3.84
23 10 -2 26.01 2.66
23 -10 -2 27.64 2.61
-23 -11 2 10.2 1.9
-23 11 2 8.57 3.19
23 11 2 10.51 2.61
-23 11 -2 10.86 3.22
-23 -11 -2 8.14 3.44
-23 -11 2 6.36 3.12
23 -11 2 8.08 1.29
23 -11 -2 7.46 1.96
23 11 -2 10.35 2.11
-23 -12 2 2.5 1.74
-23 12 2 -1.92 3.11
-23 12 -2 1.61 3.14
23 12 2 0.86 2.42
-23 -12 2 -3.48 3.39
-23 -12 -2 -2.67 3.34
23 -12 2 1.1 1.07
23 -12 -2 0.56 1.74
23 12 -2 -0.11 1.78
-23 -13 2 3.2 1.76
-23 13 -2 -1.37 3.33
-23 13 2 -0.51 3.36
-23 -13 -2 -1.66 3.68
-23 -13 2 -2.44 3.36
23 13 -2 1.51 1.75
23 -13 -2 2.31 1.86
-23 -14 2 2.98 1.79
-23 14 -2 -0.71 3.42
-23 14 2 5.5 3.53
-23 -14 -2 1.98 3.79
23 14 -2 1.69 1.76
23 -14 -2 3.98 1.91
-23 -15 2 0.07 1.81
-23 15 -2 -3.35 3.53
-23 15 2 2.32 3.39
-23 -15 -2 3.07 3.84
23 15 -2 1.22 1.76
23 -15 -2 -0.85 1.83
-23 -16 -2 -2.11 3.99
-23 16 2 5.38 2.03
-23 -16 2 6.71 1.99
-23 16 -2 -1.81 3.52
-23 16 2 2.71 3.45
-23 17 2 7.12 2.17
-23 -17 2 2.42 1.9
-23 17 -2 1.44 3.34
-23 17 2 8.11 3.5
-23 -18 2 0.07 1.92
-23 18 2 -1.85 3.54
-23 -19 2 6.86 3.42
-23 -19 -2 9.04 3.79
-23 -19 2 3.32 1.95
-23 -20 2 4.66 3.38
-23 -20 2 3.64 1.96
-24 0 2 9.66 4.23
-24 0 -2 10.46 4.53
-24 0 2 4.86 2.2
-24 0 -2 5.17 2.24
-24 1 2 10.22 4.43
-24 1 -2 14.85 4.84
-24 -1 2 8.09 3.94
-24 -1 -2 13.02 4.53
-24 1 -2 5.25 2.27
-24 -1 -2 7.99 2.29
-24 -1 2 5.71 2.29
-24 1 2 7.55 2.27
-24 -2 -2 3.6 2.08
-24 2 2 4.7 4.46
24 2 -2 3.54 2.28
-24 -2 2 3.29 3.7
-24 2 -2 5.91 4.7
-24 -2 -2 7.93 4.31
-24 2 2 -0.64 2.24
-24 2 -2 4.26 2.32
-24 -2 -2 -2.35 2.21
-24 -2 2 -0.29 2.06
-24 -3 -2 23.05 2.69
-24 -3 2 27.49 2.56
-24 3 -2 18.26 2.83
-24 3 2 21.68 2.93
-24 -3 -2 17.96 2.6
-24 -3 2 20.06 2.61
-24 -3 -2 17.95 4.48
-24 3 2 18.3 5.17
-24 3 -2 25.83 5.69
24 3 -2 22.96 2.8
-24 -3 2 27.2 4.23
-24 -4 2 51.11 3.54
-24 -4 -2 53.37 3.96
-24 4 -2 43.13 3.88
-24 4 2 48.76 3.99
-24 -4 2 49.68 3.61
-24 -4 -2 49.04 3.6
24 4 2 48.68 3.77
-24 4 -2 40.72 6.35
24 4 -2 47.58 3.7
-24 -4 2 48.89 4.71
-24 5 -2 2.65 2.46
-24 5 2 1.62 2.44
-24 -5 -2 7.24 2.36
-24 -5 2 8.51 2.04
-24 -5 2 3.98 2.1
-24 -5 -2 5.57 2.04
24 5 2 7.5 2.48
-24 5 -2 -0.51 5.21
24 5 -2 5.92 2.37
-24 6 2 4.89 2.58
24 6 -2 13.19 2.51
-24 6 -2 6.12 2.72
-24 -6 -2 10.21 2.6
-24 -6 2 9.23 2.21
-24 -6 -2 6.03 2.16
-24 -6 2 5.71 2.18
24 6 2 9.19 2.48
-24 6 -2 1.03 5.43
24 7 -2 14.45 2.22
24 -7 -2 16.98 2.24
-24 -7 -2 16.01 3.01
-24 -7 2 16.47 2.67
-24 7 2 9.38 3.05
-24 7 -2 18.86 3.23
24 7 -2 15.03 2.67
-24 -7 -2 14.46 2.33
-24 -7 2 13.97 2.38
24 7 2 18.05 2.78
24 8 -2 3.1 1.79
24 -8 -2 1.67 1.79
-24 -8 -2 2.02 2.7
-24 -8 2 0.69 2.29
24 8 -2 -0.1 2.27
-24 8 -2 0.84 2.88
-24 8 2 1.83 2.73
-24 -8 2 2.61 1.77
-24 -8 -2 1.25 2.03
-24 -8 2 -2.19 2.14
24 8 2 4.16 2.5
-24 -9 -2 1.26 2.84
-24 -9 2 -2.82 2.46
-24 9 2 0.3 2.93
24 9 -2 -0.4 2.35
24 9 2 4.77 2.47
-24 9 -2 1.49 2.92
-24 -9 2 1.2 1.73
-24 -9 -2 -1.97 2.06
-24 -9 2 -0.92 2.04
24 9 -2 3.03 1.84
24 -9 -2 1.67 1.69
-24 -10 2 0.32 2.68
-24 -10 -2 0.57 2.87
-24 10 -2 5.4 3.05
24 10 2 3.95 2.48
-24 10 2 -2.31 2.97
24 10 -2 1.82 2.41
-24 -10 2 6.27 1.85
-24 -10 -2 -1.65 2.03
24 10 -2 2.66 1.87
24 -10 -2 1.38 1.84
-24 -11 2 1.88 1.83
24 11 2 3.48 2.5
-24 11 -2 1.9 3.03
-24 11 2 4.6 3.17
-24 -11 -2 0.62 3.14
-24 -11 2 0.18 2.9
24 11 -2 0.46 1.82
24 -11 -2 1.27 1.83
-24 -12 2 11.11 2.01
24 12 2 4.97 2.61
-24 12 -2 8.64 3.47
-24 12 2 5.96 3.4
-24 -12 2 8.74 3.28
-24 -12 -2 2.83 3.4
24 12 -2 7.31 2.06
24 -12 -2 11.7 2.16
-24 -13 2 -0.27 1.76
-24 13 -2 -3.68 3.52
-24 13 2 -2.97 3.43
-24 -13 2 4.88 3.38
-24 -13 -2 -0.92 3.47
24 -13 -2 0.93 1.81
24 13 -2 -0.45 1.87
-24 -14 2 1.44 1.81
-24 14 -2 1.63 3.39
-24 14 2 0.55 3.46
-24 -14 -2 1.71 3.75
-24 -14 2 0.21 3.39
24 14 -2 0.22 1.91
24 -14 -2 0.46 1.87
-24 -15 2 3.81 1.93
-24 15 2 2.94 3.4
-24 15 -2 6.51 3.46
-24 -15 2 -4.86 3.82
-24 -15 -2 1.28 3.92
24 15 -2 3.84 1.84
-24 16 2 3.18 2.02
-24 -16 2 5 1.97
-24 16 2 -4.25 3.45
-24 16 -2 1.48 3.5
-24 -16 -2 -3.96 4.11
-24 -16 2 -3.87 3.77
-24 -17 2 1.6 1.93
-24 17 -2 -3.1 3.55
-24 17 2 0.18 3.37
-24 -17 -2 -5.17 4.23
-24 -18 2 2.15 1.94
-24 18 2 -0.56 3.45
-24 18 -2 1.69 3.57
-24 -18 -2 1.39 4.23
-24 -19 2 4.14 1.94
-24 -20 2 12.27 2.22
-25 0 2 20.51 2.74
-25 0 -2 18.74 2.74
-25 0 2 15.84 4.55
-25 0 -2 20.99 5.04
-25 1 -2 14.71 2.65
-25 1 2 16.15 2.62
-25 -1 2 16.51 2.63
-25 -1 -2 16.22 2.65
-25 1 -2 9.93 4.98
-25 1 2 11.03 4.82
-25 -1 2 11.26 4.21
-25 -1 -2 24.38 5.16
-25 2 2 0.69 2.39
-25 -2 -2 3.81 2.27
-25 2 -2 5 2.52
-25 -2 2 0.1 2.19
-25 -2 -2 5.51 4.61
-25 2 2 4.83 4.71
-25 2 -2 8.03 5.16
-25 -2 2 6.32 3.85
25 2 -2 3.25 2.36
-25 -3 -2 44.77 3.47
-25 -3 -2 37.96 3.29
-25 -3 2 38.54 3.34
-25 3 2 26.79 5.56
-25 -3 -2 35.07 5.2
-25 3 -2 45.71 6.3
25 3 -2 36.37 3.36
-25 -3 2 28.16 4.59
-25 3 2 37.09 3.6
-25 3 -2 35.38 3.5
-25 -4 2 87.35 4.92
-25 -4 -2 87.4 5.26
-25 4 2 70.84 5.25
-25 4 -2 73.6 5.19
-25 -4 2 81.82 5.01
-25 -4 -2 82.3 4.98
25 4 -2 81.46 5.03
25 4 2 77.34 5.13
-25 4 2 75.32 7.34
-25 4 -2 85.21 7.91
-25 5 -2 -0.74 2.66
-25 5 2 -3.05 2.8
-25 -5 2 7.05 2
-25 -5 -2 5.37 2.4
-25 -5 2 3.15 2.16
-25 -5 -2 3 2.17
25 5 2 4.7 2.55
-25 5 -2 4.98 5.54
25 5 -2 1.45 2.31
25 6 -2 15.24 2.33
-25 6 2 7.23 3.09
25 6 -2 16.5 2.74
-25 6 -2 11.25 3.12
-25 -6 2 18.27 2.57
-25 -6 -2 19.63 2.95
-25 -6 -2 15.9 2.49
-25 -6 2 12.88 2.49
25 6 2 17.9 2.84
-25 6 -2 17.18 6.15
25 7 -2 1.52 1.83
25 -7 -2 1.75 1.86
-25 7 -2 -0.28 2.93
25 7 -2 2.38 2.4
-25 7 2 -1.54 2.94
-25 -7 2 2.12 2.14
-25 -7 -2 0.93 2.53
-25 -7 -2 -1.24 2.07
-25 -7 2 -1.27 2.23
-25 7 -2 4.68 5.96
25 7 2 2.22 2.47
25 -8 -2 1.64 1.8
25 8 -2 0.82 1.83
-25 8 -2 0.73 2.94
-25 8 2 2.35 2.9
25 8 -2 1.22 2.33
-25 -8 2 0.54 2.24
-25 -8 -2 2.99 2.61
-25 -8 2 -4.26 2.26
-25 -8 -2 -1.32 2.12
25 8 2 2.92 2.49
-25 -9 -2 2.67 2.77
-25 -9 2 1.46 2.48
-25 9 -2 2.47 3.08
25 9 2 5.82 2.53
25 9 -2 2.49 2.44
-25 9 2 2.16 3.05
-25 -9 2 0.48 2.13
-25 -9 -2 1.7 2.02
25 -9 -2 2.71 1.82
25 9 -2 1.43 1.89
25 10 -2 20.48 2.69
25 -10 -2 20.93 2.61
-25 -10 2 22.41 3.39
-25 -10 -2 21.85 3.76
25 10 -2 24.71 3.09
-25 10 -2 20.49 3.71
-25 10 2 23.51 3.8
-25 -10 2 26.02 2.5
-25 -10 -2 24.91 2.74
-25 -10 2 19.47 2.66
25 10 2 30.07 3.24
-25 -11 2 10.91 3.2
-25 -11 -2 5.6 3.1
25 11 2 9.32 2.69
-25 11 2 12.79 3.53
-25 11 -2 9.32 3.46
-25 -11 2 13.4 2.1
-25 -11 -2 8.52 2.29
-25 -11 2 11.31 2.37
25 -11 -2 10.85 2.23
25 11 -2 10.55 2.31
-25 -12 -2 51.02 4.97
-25 -12 2 39.07 4.51
-25 12 -2 51.71 4.86
-25 12 2 50.72 4.8
-25 -12 2 44.79 3.27
25 12 -2 43.99 3.62
25 -12 -2 45.85 3.69
25 12 2 45.37 3.97
-25 -13 2 4.31 1.94
-25 13 -2 -0.54 3.36
-25 13 2 -1.62 3.41
-25 -13 -2 -2.72 3.44
-25 -13 2 -0.97 3.08
25 13 -2 1.31 2.01
25 -13 -2 0.73 1.93
-25 -14 2 2.21 1.92
-25 14 -2 -4.09 3.57
-25 14 2 2.43 3.64
-25 -14 2 -1.23 3.44
-25 -14 -2 1.18 3.48
25 -14 -2 -2.3 2.05
25 14 -2 1.39 1.9
-25 -15 2 -0.36 1.87
-25 15 -2 -3.92 3.68
-25 15 2 -0.75 3.54
-25 -15 -2 -0.74 3.75
-25 -15 2 -1.09 3.46
25 15 -2 -0.78 1.9
-25 -16 2 11.87 2.2
-25 16 -2 18.45 4
-25 16 2 13.15 3.82
-25 -16 -2 8.54 4.15
-25 -16 2 13.83 4.13
-25 -17 2 1.99 1.97
-25 17 -2 -3.91 3.66
-25 17 2 2.07 3.49
-25 -17 2 -1.4 3.81
-25 -17 -2 -5.87 4.3
-25 -18 2 15.5 4.36
-25 -18 2 14.67 2.31
-25 -19 2 4.82 2.01
-26 0 -2 0.76 2.47
-26 0 2 -0.11 2.56
-26 0 -2 5.4 4.91
-26 0 2 3.18 4.33
-26 1 2 81.22 7.32
-26 1 -2 99.69 7.96
-26 -1 2 103.39 7.16
-26 -1 -2 108.47 7.88
-26 1 2 80.78 5.7
-26 -1 -2 101.13 5.72
-26 -1 2 91.15 5.72
-26 1 -2 85.64 5.69
-26 2 2 10.15 3.04
-26 2 -2 9.26 2.91
-26 -2 -2 9.5 2.68
-26 -2 2 14.86 2.84
-26 2 2 14.79 5.02
-26 2 -2 13.3 5.48
26 2 -2 16.74 2.77
-26 -2 -2 15.09 5.01
-26 -2 2 12.11 4.19
-26 -3 -2 62.31 4.2
-26 -3 -2 49.06 3.94
-26 -3 2 47.32 3.92
-26 -3 -2 51.34 5.86
-26 3 2 51.55 6.34
-26 -3 2 49.74 5.28
26 3 -2 54.16 4
-26 3 -2 51.93 6.85
-26 3 -2 43.72 4.16
-26 3 2 40.7 4.07
-26 -4 2 7.16 2.11
-26 -4 -2 7.02 2.35
-26 -4 2 3.01 2.45
-26 -4 -2 3.87 2.37
-26 4 -2 0.79 5.61
-26 4 2 1.81 5.23
26 4 2 3.32 2.58
26 4 -2 5.6 2.54
-26 4 2 2.73 2.69
-26 4 -2 5.27 2.77
-26 -5 -2 80.71 5.17
-26 -5 2 80.91 4.8
-26 5 -2 71.63 5.34
-26 5 2 67.2 5.16
-26 -5 -2 68.51 4.78
-26 -5 2 75.63 4.86
26 5 -2 78.69 5.01
26 5 2 73.16 5.01
-26 5 -2 74.66 7.97
26 6 -2 3.69 2.04
26 -6 -2 7.33 2.17
-26 6 -2 3.56 3.04
-26 6 2 1.24 2.95
26 6 -2 8.91 2.64
-26 -6 -2 8.05 2.59
-26 -6 2 9.13 2.2
-26 -6 -2 3.13 2.19
-26 -6 2 2.8 2.3
26 6 2 5.84 2.66
-26 6 -2 12.83 6
-26 -7 -2 51.07 4.25
-26 -7 2 51.94 3.86
26 7 -2 44.57 3.64
26 -7 -2 37.84 3.48
-26 7 -2 48.66 4.55
-26 7 2 43.32 4.38
-26 -7 -2 46.38 3.65
-26 -7 2 47.56 3.72
-26 7 -2 42.86 7.12
26 7 2 44.54 3.95
26 7 -2 51.68 3.97
26 8 -2 1.11 1.93
26 -8 -2 1.47 1.96
-26 8 -2 0.3 3.01
-26 8 2 2.29 3.03
26 8 -2 -2.74 2.49
26 8 2 0.11 2.5
-26 -8 2 1.86 2.29
-26 -8 -2 0.5 2.54
-26 -8 2 -0.1 2.17
-26 -8 -2 -1.41 2.22
-26 8 -2 -0.58 6.11
-26 -9 -2 10.82 3.1
-26 -9 2 15.14 2.86
-26 -9 2 16.57 2.54
-26 -9 -2 11.38 2.38
26 -9 -2 16.14 2.4
26 9 -2 15.3 2.47
-26 9 2 12.49 3.36
26 9 2 14.63 2.87
26 9 -2 16.23 2.92
-26 9 -2 12.68 3.38
-26 -10 -2 2.25 2.77
-26 -10 2 1.38 2.49
-26 -10 -2 0.7 2.14
-26 -10 2 -2.34 2.12
26 10 -2 2.29 2.08
26 -10 -2 0.89 2.04
-26 10 2 -0.5 3.21
26 10 -2 0.97 2.51
-26 10 -2 2.81 3.2
26 10 2 0.34 2.52
-26 -11 2 13.5 3.05
-26 -11 -2 10.45 3.33
26 11 2 13.65 2.91
-26 11 -2 15.87 3.6
-26 11 2 7.11 3.37
-26 -11 -2 11.74 2.37
-26 -11 2 9.95 2.32
26 -11 -2 10.52 2.29
26 11 -2 10.33 2.43
-26 -12 2 0.17 2.76
-26 -12 -2 3.52 3.19
-26 12 2 3.52 3.46
26 12 2 3.51 2.57
-26 12 -2 3.88 3.41
-26 -12 2 1.81 1.91
-26 -12 -2 0.71 2.11
-26 -12 2 3.33 2.27
26 12 -2 2.28 2.07
26 -12 -2 2.23 2.14
-26 -13 2 11.86 2.21
-26 13 2 9.36 3.6
-26 13 -2 12.77 3.87
-26 -13 -2 18.41 3.78
-26 -13 2 13.47 3.4
26 13 -2 17.35 2.56
26 -13 -2 12.85 2.45
-26 -14 2 -1.22 1.89
-26 14 -2 -2.68 3.7
-26 14 2 1.53 3.57
-26 -14 2 -1.39 3.28
-26 -14 -2 1.14 3.43
26 14 -2 -1.21 2.02
26 -14 -2 1.14 2.01
-26 -15 2 2.23 1.93
-26 15 -2 -2.09 3.62
-26 15 2 -1.73 3.68
-26 -15 -2 -1.44 3.81
-26 -15 2 -1.87 3.4
-26 -16 2 0.51 1.95
-26 16 2 -1.34 3.63
-26 16 -2 -5.17 3.78
-26 -16 2 -0.87 3.6
-26 -16 -2 0.75 3.76
-26 -17 2 3.15 3.75
-26 -17 2 5.55 2.09
-26 -18 2 3.94 2.03
-27 0 -2 3.76 2.55
-27 0 2 1.85 2.56
-27 0 -2 3.25 4.96
-27 0 2 3.64 4.39
27 1 -2 51.72 3.93
-27 1 2 47.33 6.02
-27 1 -2 52.57 6.54
-27 -1 -2 45.92 6.17
-27 -1 2 41.48 5.48
-27 -1 -2 43.52 3.86
-27 1 -2 39.48 3.96
-27 1 2 43.03 4.02
-27 -1 2 47.03 3.96
-27 2 -2 -0.5 2.7
-27 -2 -2 1.58 2.47
-27 2 2 -0.64 2.8
-27 -2 2 4.02 2.63
-27 2 2 3.23 4.95
-27 -2 -2 6.5 4.94
-27 -2 2 6.46 4.26
-27 2 -2 8.48 5.39
27 2 -2 1.93 2.58
-27 -3 -2 70 4.7
-27 -3 2 66.15 4.71
27 3 -2 69.65 4.63
-27 3 -2 69.17 7.64
-27 3 2 57.27 6.78
-27 -3 2 69.56 5.96
-27 3 2 61.66 4.88
-27 3 -2 63.16 4.89
-27 -4 -2 29.07 3.23
-27 -4 -2 24.43 3.04
-27 -4 2 23.55 3.11
-27 4 2 34 6.02
-27 4 -2 23.04 6.29
27 4 -2 29.82 3.26
27 4 2 27.76 3.42
-27 4 2 22.78 3.41
-27 4 -2 21.97 3.37
27 5 -2 6.45 2.16
27 -5 -2 4.61 2.12
-27 -5 -2 9.6 2.43
-27 -5 2 8.49 2.14
-27 5 2 0.83 3
-27 5 -2 2.91 2.99
-27 -5 -2 4.81 2.4
-27 -5 2 8.73 2.62
27 5 -2 8.05 2.65
27 5 2 11.61 2.79
-27 5 2 4.37 5.51
-27 5 -2 0.28 5.71
27 6 -2 3.35 2.06
27 -6 -2 0.9 1.9
-27 -6 2 4.67 2.12
-27 6 -2 0.29 2.99
-27 6 2 -0.57 3.02
27 6 -2 0.21 2.43
-27 -6 -2 1.47 2.29
-27 -6 -2 0.63 2.24
-27 -6 2 2.13 2.3
-27 6 -2 -2.28 6.01
27 6 2 0.11 2.52
27 7 -2 2.71 2.16
27 -7 -2 3.33 2.05
-27 7 2 1.07 3.08
-27 7 -2 1.98 3.12
27 7 -2 3.09 2.51
-27 -7 -2 1.24 2.43
-27 -7 2 2.96 2.18
-27 -7 -2 -1.34 2.16
-27 -7 2 0.11 2.18
-27 7 -2 0.29 5.95
27 7 2 5.03 2.68
27 -8 -2 5.83 2.13
27 8 -2 11.68 2.41
27 8 -2 8.04 2.72
27 8 2 12.61 2.84
-27 8 2 14.01 3.43
-27 8 -2 8.38 3.22
-27 -8 2 11.03 2.58
-27 -8 -2 7.65 2.86
-27 -8 -2 9.16 2.41
-27 -8 2 9.39 2.44
-27 8 -2 8.67 6.14
27 9 -2 2.01 2.13
27 -9 -2 -0.13 2.03
-27 9 2 -0.17 3.15
27 9 -2 2.77 2.6
27 9 2 2.19 2.51
-27 9 -2 3.16 3.17
-27 -9 2 3.22 2.4
-27 -9 -2 0.69 2.52
-27 -9 2 -0.54 2.17
-27 -9 -2 -4.02 2.3
-27 9 -2 -9.19 6.49
-27 -10 -2 3.84 2.86
-27 -10 2 10.81 2.82
-27 -10 2 6.55 2.39
-27 -10 -2 3.14 2.24
27 -10 -2 7.32 2.24
27 10 -2 4.53 2.21
27 10 2 6.82 2.72
27 10 -2 3.33 2.62
-27 10 2 3.95 3.34
-27 10 -2 4.28 3.31
-27 -11 -2 0.19 2.92
-27 -11 2 2.42 2.72
-27 -11 -2 -0.94 2.09
-27 -11 2 -1.39 2.21
27 -11 -2 0.68 2.11
27 11 -2 3.11 2.17
-27 11 -2 -1.04 3.22
27 11 2 4.99 2.63
-27 11 2 -0.87 3.3
-27 -12 -2 3.43 3.13
-27 -12 2 2.56 2.82
-27 -12 2 2.69 2.22
-27 -12 -2 3.47 2.19
27 12 -2 0.13 2.1
27 -12 -2 5.38 2.26
27 12 2 5.88 2.76
-27 12 2 0.72 3.46
-27 12 -2 1.99 3.46
-27 -13 -2 0.63 3.2
-27 -13 2 3.58 3.06
-27 13 -2 -1.71 3.64
-27 13 2 -1.5 3.67
-27 -13 -2 -2.44 2.27
-27 -13 2 -1.19 2.3
27 -13 -2 1.31 2.04
27 13 -2 1.56 2.14
-27 -14 -2 -1.53 3.31
-27 -14 2 -1.87 3.12
-27 14 -2 -1.95 3.86
-27 14 2 -1.17 3.7
-27 -14 2 -1.91 1.92
-27 -14 -2 -0.97 2.19
-27 -14 2 0.11 2.2
27 -14 -2 -0.66 2.16
27 14 -2 -1.86 2.18
-27 -15 2 4.31 2.03
-27 15 -2 -2.13 3.83
-27 15 2 -2.16 3.9
-27 -15 -2 1.14 3.41
-27 -15 2 0.4 3.21
-27 -16 2 11.26 2.25
-27 -16 2 14.92 3.85
-27 -17 2 5.52 2.08
-28 0 -2 26.64 3.47
-28 0 2 32.77 5.44
-28 0 -2 43.1 6.1
-28 0 2 34.26 3.58
-28 -1 2 6.39 2.71
-28 1 2 3.65 2.72
-28 -1 -2 3.94 2.67
-28 1 -2 4 2.8
-28 1 -2 5.64 5.25
28 1 -2 5.42 2.6
-28 1 2 0.21 4.76
-28 -1 -2 1.38 4.9
-28 -1 2 2.99 4.39
-28 2 2 -3.18 2.8
-28 -2 2 1.2 2.47
-28 2 -2 -1.56 2.68
-28 -2 -2 0.59 2.42
-28 -2 -2 7.1 4.99
28 2 -2 4.12 2.62
-28 2 -2 2.29 5.3
-28 2 2 -3.08 5.07
-28 -2 2 1.44 4.18
28 3 -2 2.69 2.14
28 -3 -2 1.61 2.02
-28 -3 2 -0.83 2.53
-28 -3 -2 -1.4 2.53
-28 -3 2 0.51 3.97
-28 3 2 -8.05 5.56
-28 3 -2 0.79 5.72
28 3 -2 1.37 2.55
-28 3 -2 -0.53 2.69
-28 3 2 0.27 2.67
28 4 -2 6.35 2.23
28 -4 -2 5.91 2.21
-28 -4 -2 8.86 2.55
-28 -4 -2 4.32 2.47
-28 -4 2 2.56 2.41
-28 4 2 2.39 5.36
-28 4 -2 -1.92 5.81
28 4 -2 6.39 2.65
-28 4 2 1.22 2.73
-28 4 -2 1.61 2.77
28 5 -2 4.33 2.12
28 -5 -2 2.82 2.01
-28 -5 2 3.25 2.07
-28 -5 -2 3.24 2.31
-28 -5 2 -0.57 2.3
-28 -5 -2 0.11 2.39
-28 5 -2 7.11 6.11
28 5 2 4.52 2.66
28 5 -2 4.01 2.61
-28 5 2 -4.73 5.65
-28 5 -2 -2.45 3.02
-28 5 2 -0.15 3
28 6 -2 22.1 2.79
28 -6 -2 18.46 2.77
-28 -6 -2 23.44 3.08
-28 -6 2 27.07 2.79
-28 6 2 20.06 3.54
-28 6 -2 13.62 3.48
28 6 -2 20.97 3.05
-28 -6 2 20.53 2.94
-28 -6 -2 20.55 2.98
-28 6 -2 18.69 6.46
28 6 2 17.31 3.07
-28 6 2 13.66 5.95
-28 -7 -2 2.48 2.44
-28 -7 2 2.79 2.1
28 7 -2 -0.27 2.1
28 -7 -2 -2.28 2.08
-28 7 -2 -2.53 3.05
-28 7 2 -0.96 3.16
28 7 -2 2.64 2.55
-28 -7 -2 -2.84 2.37
-28 -7 2 -1.99 2.3
28 7 2 -4.61 2.68
-28 7 -2 0.9 6.11
-28 -8 2 2.74 2.26
-28 -8 -2 1.97 2.51
28 8 -2 -0.97 2.13
28 -8 -2 -0.55 1.99
28 8 -2 2.57 2.61
-28 8 2 1.32 3.15
28 8 2 1.65 2.66
-28 8 -2 2.3 3.16
-28 -8 2 0.33 2.25
-28 -8 -2 -1.19 2.31
-28 8 -2 -7.07 6.71
-28 -9 -2 7.28 2.87
-28 -9 2 2.5 2.38
28 9 -2 3.88 2.2
28 -9 -2 5.18 2.3
28 9 2 3.21 2.61
-28 9 -2 6.57 3.36
28 9 -2 4 2.6
-28 9 2 2.24 3.42
-28 -9 -2 0.87 2.25
-28 -9 2 0.89 2.37
-28 9 -2 -2.19 6.29
-28 -10 2 -0.44 2.38
-28 -10 -2 -3.57 2.79
28 10 -2 -0.56 2.21
28 -10 -2 -0.7 2.08
28 10 2 0.24 2.61
28 10 -2 -0.11 2.57
-28 10 -2 1.06 3.31
-28 10 2 -1.06 3.36
-28 -10 2 -2.59 2.36
-28 -10 -2 0.55 2.29
-28 10 -2 -1.6 6.54
28 11 2 5.12 2.76
-28 11 -2 0.18 3.47
-28 11 2 -3.41 3.47
28 11 -2 -0.14 2.19
28 -11 -2 -0.85 2.14
-28 -11 2 -4.85 2.4
-28 -11 -2 -3.31 2.35
-28 -11 2 3.7 2.66
-28 -11 -2 -0.93 2.76
-28 12 -2 2.22 3.51
-28 12 2 -1.11 3.51
28 12 2 -0.25 2.64
28 12 -2 1.22 2.2
28 -12 -2 -2.92 2.25
-28 -12 -2 -0.98 2.28
-28 -12 2 -1.68 2.35
-28 -12 2 -2.62 2.82
-28 -12 -2 0.59 3.04
-28 13 -2 -1.94 3.74
-28 13 2 -4.25 3.8
28 13 -2 1.08 2.22
28 -13 -2 -1.1 2.25
-28 -13 -2 -2.3 2.32
-28 -13 2 -2.46 2.27
-28 -13 -2 -4.72 3.35
-28 -13 2 -3.6 2.93
-28 14 -2 2.98 3.9
-28 14 2 1.6 3.85
-28 -14 -2 5.72 2.44
-28 -14 2 3.03 2.37
-28 -14 2 2.72 3.09
-28 -14 -2 2.36 3.24
28 14 -2 4.2 2.3
28 -14 -2 5.83 2.33
-28 -15 2 -0.56 3.07
29 0 -2 4.22 2.22
-29 0 2 8.64 4.64
-29 0 -2 6.6 5.29
29 0 -2 8.15 2.69
-29 0 2 7.5 2.94
-29 0 -2 7.69 2.85
29 -1 -2 4.64 2.21
-29 1 2 0.68 2.79
-29 -1 2 2.89 2.64
-29 -1 -2 -0.99 2.51
-29 1 -2 1.63 2.82
-29 1 -2 2.01 5.25
-29 1 2 1.48 4.8
-29 -1 2 2.31 4.58
29 1 -2 2.82 2.63
-29 -1 -2 -0.7 4.98
29 2 -2 7.19 2.44
29 -2 -2 5.62 2.24
-29 -2 2 6.36 2.7
-29 2 2 6.38 2.92
-29 -2 -2 5.62 2.58
-29 -2 -2 9.51 5.02
29 2 -2 6.98 2.68
-29 -2 2 5.48 4.34
-29 2 2 2 5.09
-29 2 -2 6.44 5.54
-29 2 -2 -1.32 2.68
29 3 -2 6.06 2.24
29 -3 -2 11.28 2.58
-29 -3 -2 1.96 2.59
-29 -3 2 -0.12 2.53
-29 3 -2 5.14 5.7
-29 3 2 -0.47 5.25
29 3 -2 2.17 2.6
-29 3 -2 2.74 2.83
-29 3 2 2.09 2.86
29 4 -2 19.43 2.85
29 -4 -2 20.86 2.93
-29 -4 2 21.05 3.06
-29 -4 -2 23.03 3.1
-29 4 -2 8.65 5.85
29 4 -2 25.86 3.23
-29 4 2 16.64 5.92
-29 4 -2 16.29 3.3
-29 4 2 21.7 3.49
29 5 -2 2.11 2.09
29 -5 -2 3.24 2.16
-29 -5 -2 2.23 2.5
-29 -5 -2 -0.71 2.47
-29 -5 2 -1.08 2.5
-29 5 2 -5.34 5.64
29 5 -2 2.67 2.6
-29 5 -2 -1.73 5.83
-29 5 -2 -2.55 3.25
-29 5 2 -3.93 3.24
29 6 -2 1.69 2.23
29 -6 -2 0.14 2.07
-29 -6 2 0.98 2.11
-29 -6 -2 0.88 2.28
29 6 -2 -0.33 2.56
-29 6 2 -7.36 3.48
-29 6 -2 -7.21 3.57
-29 -6 2 -0.95 2.54
-29 -6 -2 -1.39 2.44
-29 6 2 -3.15 5.75
-29 6 -2 3.88 6.37
29 6 2 1.56 2.63
-29 -7 -2 15.12 2.77
29 -7 -2 12.06 2.61
-29 -7 2 11.06 2.4
29 7 -2 14.49 2.67
29 7 -2 14.6 2.9
-29 7 2 17.83 3.66
-29 7 -2 14.16 3.45
-29 -7 2 11.14 2.72
-29 -7 -2 9.7 2.67
-29 7 -2 7.61 6.42
29 7 2 15.23 3.08
-29 7 2 10.58 6.06
-29 -8 2 1.42 2.24
-29 -8 -2 3.7 2.64
29 8 -2 1.31 2.3
29 -8 -2 1.73 2.25
-29 8 -2 -1.36 3.13
-29 8 2 0.68 3.29
29 8 2 2.43 2.68
29 8 -2 0.11 2.58
-29 -8 -2 -0.34 2.32
-29 -8 2 -0.81 2.39
-29 8 -2 -7.54 6.65
-29 -9 2 5.58 2.47
-29 -9 -2 5.46 2.79
29 9 -2 6.24 2.3
29 -9 -2 4.48 2.3
29 9 2 4.9 2.77
29 9 -2 5.59 2.73
-29 9 2 10.67 3.59
-29 9 -2 3.92 3.47
-29 -9 2 1.38 2.32
-29 -9 -2 3.25 2.37
-29 9 -2 -3.2 6.47
-29 -10 2 28.72 3.39
-29 -10 -2 27.68 3.74
29 10 -2 24.83 3.18
29 -10 -2 25.98 3.22
29 10 2 28.97 3.51
29 10 -2 24.56 3.37
-29 10 -2 26.59 4.31
-29 10 2 30.03 4.28
-29 -10 -2 25.11 3.09
-29 -10 2 24.69 3.1
-29 10 -2 29.49 7.31
-29 -11 2 8.14 2.79
-29 -11 -2 9.03 3.09
29 11 -2 5.03 2.45
29 -11 -2 5.49 2.48
-29 11 2 1.84 3.49
-29 11 -2 9.53 3.8
29 11 2 6.99 2.94
-29 -11 -2 3.79 2.4
-29 -11 2 4.46 2.51
-29 11 -2 -2.31 6.58
-29 -12 2 15.26 3.13
-29 -12 -2 11.61 3.31
29 12 -2 19.49 2.88
29 -12 -2 11.62 2.56
-29 12 -2 15.39 4.06
-29 12 2 11.42 3.91
29 12 2 15.51 3.18
-29 -12 -2 14.09 2.74
-29 -12 2 15.83 2.81
-29 12 -2 2 6.82
-29 13 -2 1.18 3.82
-29 13 2 1.97 3.76
29 -13 -2 3.99 2.42
29 13 -2 2.78 2.35
-29 -13 -2 0.11 2.41
-29 -13 2 1.04 2.43
-29 -13 -2 2.8 3.13
-29 -13 2 6.14 2.95
-29 -14 2 3.98 3.01
-30 0 2 60.66 6.45
30 0 -2 60.53 4.63
-30 0 -2 73.02 7.28
-30 0 2 65.86 5.03
-30 0 -2 55 4.84
30 -1 -2 43.99 3.78
-30 1 2 33.93 4.14
-30 -1 -2 32.17 3.81
-30 -1 -2 35.18 6
-30 1 2 45.69 5.95
-30 1 -2 42.71 6.45
-30 -1 2 42.32 5.64
30 1 -2 44.17 3.94
-30 -1 2 36.9 3.96
-30 1 -2 45.32 4.23
30 2 -2 6.5 2.5
30 -2 -2 11.34 2.52
-30 -2 2 -2.21 2.82
-30 -2 -2 0.77 2.74
-30 2 -2 0.79 5.51
-30 2 2 1.58 5.09
30 2 -2 5.81 2.7
-30 -2 2 6.34 4.33
-30 2 2 -0.42 2.95
-30 2 -2 0.42 2.98
30 3 -2 31.66 3.3
30 -3 -2 25.67 3.15
-30 3 -2 26.31 6.23
-30 3 2 24.31 5.71
30 3 -2 26.76 3.44
-30 -3 -2 31.89 3.54
-30 3 2 25.49 3.79
-30 3 -2 25.38 3.69
-30 -3 2 32.98 3.6
30 4 -2 4.55 2.36
30 -4 -2 3.07 2.2
-30 -4 -2 1.4 2.59
-30 -4 2 1.54 2.66
-30 4 2 0.25 5.4
-30 4 -2 1.98 5.9
30 4 -2 3.87 2.72
-30 4 2 -4.56 3.04
-30 4 -2 1.19 2.96
30 -5 -2 5.27 2.37
30 5 -2 4.41 2.34
-30 -5 2 4.92 2.63
-30 -5 -2 4.72 2.6
-30 5 2 6.42 5.62
-30 5 -2 10.51 6.25
-30 5 2 1.73 3.14
30 5 -2 5.93 2.71
-30 5 -2 3.43 3.06
30 -6 -2 -3.11 2.34
-30 -6 -2 2.01 2.51
30 6 -2 1.79 2.22
-30 -6 -2 -2.93 2.63
-30 -6 2 -2.36 2.52
-30 6 2 -3.75 5.78
-30 6 -2 5.44 6.14
-30 6 -2 -4.1 3.28
-30 6 2 -3.11 3.26
30 6 -2 2.17 2.61
30 7 -2 35.41 3.72
-30 -7 2 41.46 3.56
-30 -7 -2 40.35 3.81
30 -7 -2 36.39 3.65
-30 -7 -2 31.7 3.49
-30 -7 2 34.53 3.57
-30 7 -2 40.54 7.35
30 7 -2 37.39 3.77
-30 7 2 27.49 6.69
-30 7 -2 38.89 4.5
-30 7 2 36.81 4.43
-30 -8 2 33.67 3.36
30 8 -2 28.97 3.49
30 -8 -2 33.51 3.59
-30 -8 -2 37.13 3.81
-30 8 2 37.68 4.47
30 8 2 30.88 3.71
-30 8 -2 31.33 4.43
-30 -8 2 33.93 3.55
-30 -8 -2 33.52 3.51
-30 8 -2 37.9 7.51
30 8 -2 39.02 3.79
-30 8 2 29.76 6.74
-30 -9 2 3.27 2.28
-30 -9 -2 1.5 2.61
30 -9 -2 1.06 2.31
30 9 -2 1.36 2.42
30 9 -2 4.15 2.73
30 9 2 -0.38 2.74
-30 9 -2 -2.19 3.37
-30 9 2 2.39 3.44
-30 -9 -2 -0.7 2.37
-30 -9 2 0.36 2.45
-30 9 -2 5.53 6.73
-30 -10 -2 22.51 3.51
-30 -10 2 25.3 3.2
30 -10 -2 24.6 3.25
30 10 -2 24.85 3.25
30 10 -2 21.7 3.25
-30 10 -2 21.3 4.13
30 10 2 21.99 3.37
-30 10 2 21.28 4.23
-30 -10 -2 20.74 2.99
-30 -10 2 18.74 2.98
-30 10 -2 17.49 7.21
-30 -11 -2 31.3 3.95
-30 -11 2 29.42 3.46
30 11 -2 27.77 3.33
30 -11 -2 28.9 3.39
-30 11 -2 27.19 4.42
30 11 2 30.09 3.66
-30 11 2 25.23 4.38
-30 -11 -2 24.46 3.18
-30 -11 2 22.82 3.24
-30 11 -2 32.75 7.63
-30 -12 -2 14.42 3.51
-30 -12 2 20.55 3.33
30 12 -2 18.11 3.03
30 -12 -2 19.89 2.94
30 12 2 26.34 3.47
-30 12 2 18.81 4.25
-30 12 -2 21.28 4.24
-30 -12 2 19.94 3.03
-30 -12 -2 18.06 3.03
-30 12 -2 19.59 7.43
-30 -13 2 6.76 2.88
30 13 -2 4.13 2.49
30 -13 -2 3.53 2.38
-31 0 2 6.22 4.68
31 0 -2 10.65 2.9
-31 0 -2 12.6 5.41
-31 0 2 12.68 3.18
-31 0 -2 12.65 3.17
31 -1 -2 3.35 2.3
-31 -1 2 2.09 2.71
-31 1 -2 1.14 2.82
-31 -1 -2 4.01 2.85
-31 1 2 4.68 2.93
-31 -1 -2 0.97 5.09
31 1 -2 3.81 2.76
31 -1 -2 0.91 2.62
-31 1 2 8.24 4.94
-31 1 -2 8.87 5.7
-31 -1 2 -0.79 4.39
31 2 -2 2.45 2.3
31 -2 -2 1.22 2.19
-31 -2 2 2.42 2.62
-31 -2 -2 0.13 2.53
-31 -2 2 2.06 4.25
31 2 -2 -0.11 2.65
-31 2 -2 -0.27 5.69
-31 2 2 3.18 4.91
-31 2 2 -4.15 2.97
-31 2 -2 -1.75 2.83
31 3 -2 2.14 2.25
31 -3 -2 1.99 2.26
-31 -3 2 1.6 2.6
-31 -3 -2 2.1 2.63
-31 3 2 -2.15 5.22
-31 3 -2 1.37 5.63
31 3 -2 -0.35 2.64
-31 3 2 -1.19 2.94
-31 3 -2 -1.62 2.87
31 4 -2 5.24 2.39
31 -4 -2 5.04 2.35
-31 -4 -2 6.94 2.69
-31 -4 2 6.02 2.76
31 4 -2 3.74 2.74
-31 4 2 8 5.4
-31 4 -2 7.16 5.79
-31 4 -2 5.03 3.12
-31 4 2 6.66 3.17
31 -5 -2 3.85 2.37
31 5 -2 7.31 2.57
-31 -5 2 -0.26 2.67
-31 -5 -2 2.47 2.71
-31 5 2 0.26 5.58
-31 5 -2 5 5.95
-31 5 -2 5.8 3.23
31 5 -2 5.37 2.74
-31 5 2 3.09 3.12
31 -6 -2 -1.56 2.44
31 6 -2 1.11 2.38
-31 -6 2 -3.89 2.74
-31 -6 -2 -3.44 2.77
-31 6 2 1.89 5.79
-31 6 -2 -0.91 6.16
31 6 -2 -3.17 2.7
-31 6 2 0.17 3.19
-31 6 -2 1.36 3.24
-31 -7 -2 5.35 2.71
31 7 -2 4.06 2.5
31 -7 -2 2.84 2.48
-31 -7 2 1.8 2.67
-31 -7 -2 3.52 2.66
-31 7 -2 -2.81 6.49
-31 7 2 3.07 5.91
-31 7 -2 1.58 3.29
-31 7 2 2.12 3.32
31 7 -2 7.12 2.78
-31 -8 2 4.9 2.35
-31 -8 -2 -1.87 2.49
31 8 -2 1.1 2.39
31 -8 -2 -0.63 2.45
-31 8 -2 -1.82 3.49
-31 8 2 -4.73 3.59
31 8 -2 1.32 2.7
-31 -8 -2 -1.86 2.62
-31 -8 2 -3.3 2.65
-31 8 2 0.86 5.99
-31 8 -2 1.92 6.41
-31 -9 -2 8.02 2.77
31 -9 -2 8.98 2.7
-31 -9 2 12.68 2.59
31 9 -2 6.5 2.64
-31 9 2 9.23 3.84
31 9 2 6.77 2.93
-31 9 -2 6.14 3.71
31 9 -2 8.31 2.87
-31 -9 2 6.01 2.77
-31 -9 -2 4.81 2.7
-31 9 -2 15.28 6.8
-31 9 2 4.98 6.24
-31 -10 -2 8.91 2.94
-31 -10 2 8.45 2.55
31 -10 -2 7.19 2.66
31 10 -2 2.81 2.56
31 10 2 5.78 2.93
-31 10 2 0.38 3.64
-31 10 -2 2.46 3.69
31 10 -2 6.74 2.89
-31 -10 -2 -0.48 2.58
-31 -10 2 3.68 2.59
-31 10 -2 11.61 7.05
-31 -11 2 4.78 2.55
31 11 -2 2.12 2.4
31 -11 -2 2.93 2.44
-31 -12 2 2.05 2.5
31 -12 -2 2.29 2.37
31 12 -2 -1.5 2.56
-32 0 -2 1.04 2.85
-32 0 2 5.31 3.02
-32 0 2 -0.84 4.67
-32 0 -2 6.38 5.3
32 0 -2 0.94 2.69
-32 1 2 -3.08 2.81
-32 1 -2 0.29 2.75
32 -1 -2 1.11 2.34
-32 -1 -2 -0.15 2.73
-32 -1 2 -2.66 2.8
32 1 -2 -3.15 2.79
32 -1 -2 -1.17 2.64
-32 -1 -2 1.23 5.06
-32 1 2 -1.54 4.65
-32 1 -2 5.02 5.57
-32 -1 2 1.4 4.39
-32 2 -2 -1.35 2.89
-32 2 2 3.96 3
32 2 -2 1.6 2.37
32 -2 -2 1.28 2.29
-32 -2 -2 0.83 2.67
-32 -2 2 -1.54 2.72
32 2 -2 -2.34 2.61
-32 2 -2 -0.81 5.44
-32 2 2 -0.23 4.93
-32 3 -2 -1.99 2.87
-32 3 2 -3.25 2.96
32 3 -2 0.81 2.36
32 -3 -2 1.6 2.27
-32 -3 -2 3.13 2.62
-32 -3 2 -2.23 2.63
32 3 -2 -2.96 2.69
-32 3 -2 3.07 5.7
-32 3 2 -0.48 5.21
-32 4 2 2.79 3.16
-32 4 -2 0.32 3.04
32 4 -2 6.66 2.59
32 -4 -2 -0.32 2.31
-32 -4 -2 1.34 2.53
-32 -4 2 2.33 2.59
-32 4 2 6.24 5.39
-32 4 -2 0.57 5.81
32 4 -2 2.27 2.68
-32 5 -2 2.84 3.19
32 5 -2 2.37 2.68
-32 5 2 -1.85 3.21
32 5 -2 -0.49 2.43
32 -5 -2 -0.32 2.38
-32 -5 2 -0.83 2.7
-32 -5 -2 -0.67 2.72
-32 5 -2 2.98 6.2
-32 5 2 3.93 5.56
-32 6 2 -2.83 3.49
32 6 -2 -2.51 2.72
-32 6 -2 -1.4 3.35
32 6 -2 0.32 2.43
32 -6 -2 0.49 2.39
-32 -6 2 -6.94 3.05
-32 -6 -2 -1.46 2.87
-32 6 2 -0.81 5.87
-32 6 -2 6.7 6.3
32 7 -2 3.87 2.77
-32 7 -2 -1.8 3.44
-32 7 2 -3.63 3.62
32 -7 -2 2.76 2.6
32 7 -2 -0.65 2.53
-32 -7 2 -6.78 3
-32 -7 -2 -6.15 2.9
-32 7 2 0.84 5.83
-32 7 -2 -4.05 6.36
-32 8 -2 8.02 3.73
-32 8 2 17.04 4.04
32 8 -2 18.91 3.23
-32 -8 -2 15.43 3.13
32 8 -2 13.43 3.02
32 -8 -2 12.08 2.92
-32 -8 2 11.57 3.01
-32 -8 -2 9 2.97
-32 8 2 13.27 6.49
-32 8 -2 11.2 6.78
32 9 -2 9.27 2.91
-32 9 2 4.7 6.19
-32 -9 2 4.25 2.44
32 9 -2 1.32 2.65
32 -9 -2 1.81 2.48
-32 -10 2 18.39 2.9
32 10 -2 17.58 3.12
-33 0 2 2 2.96
-33 0 -2 0.9 2.89
-33 0 -2 4.88 5.28
33 0 -2 -1.08 2.73
-33 0 2 -3.36 4.58
-33 1 2 -0.15 2.92
-33 1 -2 -0.61 2.96
33 -1 -2 3.68 2.54
-33 -1 -2 3.33 3
-33 -1 2 0.15 2.87
33 1 -2 0.36 2.74
-33 -1 2 2.6 4.41
-33 1 -2 5.04 5.49
33 -1 -2 0.12 2.65
-33 1 2 -0.66 4.73
-33 2 -2 -2.77 3.06
-33 2 2 2.02 2.93
33 2 -2 -0.51 2.46
33 -2 -2 4.35 2.46
-33 -2 2 -1.34 2.82
-33 -2 -2 2.93 2.91
-33 2 2 2.29 5.02
33 2 -2 3.94 2.8
-33 2 -2 2.19 5.49
33 -2 -2 2.13 2.69
-33 3 2 4.87 3.17
-33 3 -2 0.65 3.09
33 3 -2 6.07 2.63
33 -3 -2 4.54 2.56
-33 -3 -2 3.79 2.76
-33 -3 2 5.25 2.8
33 3 -2 4.23 2.77
-33 3 -2 3.36 5.71
-33 3 2 0.71 5.15
33 4 -2 5.06 2.81
-33 4 2 1.01 3.15
-33 4 -2 2.5 3.18
33 4 -2 0.51 2.5
33 -4 -2 3.39 2.58
-33 -4 -2 3.35 2.71
-33 -4 2 5.23 2.75
-33 4 2 -0.25 5.38
-33 4 -2 14.08 6.16
-33 5 2 -0.17 3.19
-33 5 -2 -1.38 3.29
33 5 -2 -4.45 2.72
33 -5 -2 1.51 2.5
33 5 -2 -1.01 2.5
-33 -5 -2 1.79 2.66
-33 -5 2 -2.67 2.75
-33 5 -2 -6.19 5.99
-33 5 2 2.08 5.56
33 6 -2 1.46 2.67
-33 6 -2 -1.62 3.41
33 -6 -2 4.21 2.63
33 6 -2 0.67 2.52
-33 -6 -2 -6.18 2.99
-33 6 2 0.54 5.75
-33 6 -2 3.66 6.11
33 7 -2 4.58 2.73
33 7 -2 8.2 2.86
34 0 -2 10.12 3
-34 0 -2 12.31 5.47
-34 0 2 12.32 4.88
34 1 -2 -0.24 2.75
34 -1 -2 -0.85 2.75
-34 1 2 7.08 4.85
-34 1 -2 -3.69 5.43
-34 2 2 2.5 4.91
34 -2 -2 -2.16 2.72
34 2 -2 -1.95 2.83
34 -3 -2 1.91 2.67
-34 3 2 -2.6 5.11
34 3 -2 -2.21 2.78
-34 4 2 3.46 5.27
34 4 -2 -1.7 2.77
-34 5 2 3.61 5.42
0 0 3 -0.19 0.82
0 0 3 -0.15 0.66
0 0 -3 0.77 0.75
0 0 3 0.63 1.11
0 -1 3 0.31 0.47
0 -1 -3 0.08 0.54
0 -1 -3 0.07 0.73
0 -1 3 -0.23 0.54
0 -2 -3 789.7 33.94
0 -2 3 709.56 33.84
0 -2 -3 782.25 33.84
0 -2 3 737.79 33.65
0 -2 -3 740.37 33.63
0 2 3 732.68 33.85
0 2 -3 764.46 33.74
0 2 -3 752.92 33.6
0 2 3 810.45 33.62
0 3 3 -0.3 0.54
0 3 -3 -0.55 0.5
0 -3 -3 -0.54 0.65
0 -3 3 -0.74 0.69
0 3 3 0.69 0.91
0 -3 3 1.33 0.69
0 -3 -3 -0.07 0.81
0 3 3 -0.74 0.77
0 -3 3 -0.89 0.8
0 -4 -3 1477.89 63.8
0 -4 3 1650.37 63.95
0 -4 3 1356.36 63.89
0 -4 -3 1433.8 63.9
0 4 3 1431.97 64.09
0 -4 3 1523.71 63.88
0 -4 3 1333.8 63.98
0 -4 -3 1499.57 64.05
0 4 3 1500.58 64.01
0 4 -3 1426.37 64.05
0 4 -3 1386.92 63.84
0 4 3 1355.88 63.83
0 -5 -3 0.8 0.62
0 -5 -3 -1 0.8
0 -5 3 -0.54 0.91
0 5 3 0.04 0.98
0 5 3 -0.69 0.77
0 5 -3 -0.49 0.7
0 -5 -3 -0.03 0.79
0 5 3 -0.56 0.73
0 -5 3 -0.17 0.7
0 5 -3 0.17 0.77
0 -6 3 28.24 1.86
0 6 -3 31.42 1.93
0 6 3 28.32 1.84
0 -6 -3 28.13 1.92
0 -6 -3 39.34 1.86
0 6 -3 43.78 1.99
0 -6 3 21.94 1.97
0 -6 -3 27.39 1.93
0 6 3 29.18 2.19
0 -6 -3 36.88 1.61
0 6 3 36.73 1.57
0 6 -3 27.75 1.92
0 6 3 31.38 2
0 -7 -3 1.15 0.77
0 -7 -3 -1.09 1.05
0 7 3 -0.65 1.01
0 7 -3 -2.18 1.01
0 -7 -3 -1.58 0.85
0 -7 3 2.11 0.77
0 7 -3 3.59 0.81
0 7 3 -0.98 0.69
0 8 3 129.98 5.76
0 8 -3 123.82 5.72
0 -8 3 104.62 5.55
0 8 -3 105.87 5.62
0 8 3 116.14 5.55
0 -8 -3 108.24 5.6
0 9 3 1.41 0.71
0 -9 -3 0.69 0.78
0 9 -3 -0.82 0.82
0 9 -3 0.92 1.33
0 -10 3 477.12 24.51
0 -10 3 536.26 24.61
0 10 3 558.11 24.62
0 10 -3 593.07 24.68
0 10 3 639.34 24.93
0 10 -3 644.75 24.92
0 11 3 -1.51 0.74
0 11 -3 -0.43 1.54
0 -11 3 1.16 0.7
0 12 3 397.85 17.49
0 12 3 431.36 17.97
0 12 -3 434.05 17.96
0 -12 -3 430.81 17.31
0 -13 3 2.01 1.78
0 13 -3 14.63 2.63
0 -14 -3 698.78 30.63
0 14 3 660.17 31.27
0 14 -3 675.29 31.27
0 -15 -3 1.62 0.66
0 15 3 -1.46 1.7
0 15 -3 -1.77 1.72
0 -16 -3 28.45 1.51
0 16 3 28.99 2.6
0 16 -3 27.36 2.57
0 -17 -3 4.31 0.78
0 17 3 4.12 1.98
0 17 -3 2.33 1.94
0 18 -3 60.96 4.24
0 18 3 68.99 4.35
0 19 -3 4.5 2.36
0 19 3 -0.41 2.29
0 -20 3 2.78 1.93
0 20 3 5.64 2.19
0 20 -3 3.18 2.15
0 21 3 9.56 2.35
0 21 -3 7.49 2.27
0 -22 3 80.52 4.68
0 22 -3 80.45 5.16
0 22 3 82.77 5.23
0 -23 3 2.07 2.02
0 23 3 -0.44 2.48
0 23 -3 -2.38 2.51
0 -24 3 63.39 3.94
0 24 3 57.82 4.51
0 24 -3 56.56 4.44
0 -25 3 1.56 2.1
0 25 3 -5.44 2.7
0 25 -3 -1.27 2.6
0 -26 3 82.08 4.77
1 0 3 0.21 0.87
-1 0 3 1.59 0.8
1 0 3 -1.15 0.63
1 0 -3 0.27 0.74
1 0 3 0.74 0.67
-1 0 -3 0.18 0.8
-1 0 3 0.31 0.73
1 0 3 0.6 1.3
-1 -1 3 0.3 0.32
1 1 3 -0.38 1.25
1 -1 -3 0.97 0.63
1 -1 3 0.48 0.56
-1 -1 -3 0.65 0.68
1 -1 -3 0.14 0.4
1 1 3 0.24 0.74
1 1 3 0.64 1.27
-1 -1 3 0.66 0.73
-1 -1 3 -0.06 0.56
1 -1 -3 0.03 0.75
-1 -1 -3 0.15 0.78
1 -1 3 -0.23 0.54
-1 -2 3 233.75 10.26
1 -2 -3 241.8 10.33
-1 -2 -3 243.61 10.37
1 -2 3 204.45 10.18
-1 -2 -3 197.15 10.21
1 -2 -3 204.23 10.21
1 -2 3 247.12 9.99
1 -2 -3 254.18 9.98
1 2 3 250.46 10.28
-1 2 3 219.32 9.96
1 -2 3 174.49 10.12
1 2 3 217.02 9.97
-1 2 -3 177.9 10.23
1 3 -3 771.97 34.21
1 3 3 762.03 34.21
-1 3 3 809.44 34.46
-1 -3 -3 833.28 34.53
1 3 3 773.65 34.42
1 -3 3 702.7 34.39
-1 -3 3 767.16 34.45
1 -3 -3 797.77 34.48
-1 -3 -3 791.53 34.58
-1 -3 3 787.48 34.32
1 -3 3 845.89 34.39
1 -3 3 756.19 34.27
1 -3 -3 754.8 34.26
1 3 3 731.86 34.45
1 -3 3 767.49 34.34
1 -3 -3 772.41 34.17
1 -4 3 936.57 47.68
1 4 3 1087.1 47.73
-1 -4 -3 1163.1 47.83
-1 -4 3 1032.99 47.73
1 -4 -3 1142.1 47.8
-1 4 3 1160.08 47.76
-1 4 -3 1098.7 47.82
1 4 -3 1051.87 47.78
1 -4 -3 1052.78 47.51
1 -4 3 1098.59 47.67
-1 -4 3 1089.64 47.63
1 -4 3 1046.96 47.63
1 -4 -3 1064.17 47.62
-1 4 3 1101.6 47.84
1 -4 3 1034.86 47.63
1 4 3 1084.9 47.85
-1 -4 3 1041.44 47.58
1 4 -3 1093.76 47.59
1 4 3 1128.49 47.6
-1 -5 -3 224.01 10.29
1 -5 -3 229.64 10.26
-1 -5 3 249.19 10.33
1 -5 3 248.48 10.38
1 -5 3 222.62 10.42
1 -5 -3 214.09 10.39
1 5 3 215.31 10.6
1 -5 -3 238.4 10.19
-1 -5 3 251.15 10.29
-1 5 3 222.98 10.61
1 5 -3 221.04 10.32
1 5 3 216.8 10.33
1 -5 3 213.72 10.43
-1 5 3 224.49 10.44
-1 -5 3 199.45 10.41
1 5 -3 221.26 10.48
1 -5 -3 238.05 10.5
-1 -5 -3 230.02 10.5
1 5 3 235 10.45
-1 5 -3 213.23 10.48
-1 6 -3 567.2 25.68
1 6 -3 570.72 25.64
1 -6 -3 607.12 25.65
-1 -6 -3 622.54 25.7
1 -6 3 512.43 25.57
-1 6 3 597.09 25.61
1 6 3 609.16 25.61
-1 -6 3 485.46 25.56
-1 -6 -3 577.16 25.5
1 -6 -3 563.8 25.46
-1 -6 3 595.28 25.59
1 6 -3 557.32 25.52
1 -6 3 560.98 25.65
-1 -6 -3 545.8 25.61
1 -6 -3 601.27 25.65
-1 6 3 582.7 25.81
-1 -6 -3 582.47 25.32
1 -6 -3 608.23 25.38
1 6 3 582.03 25.87
1 6 3 564.75 25.33
-1 6 3 548.09 25.57
1 6 3 549.65 25.55
1 6 -3 550.57 25.53
1 7 3 228.59 10.51
1 7 -3 240.56 10.52
-1 7 -3 226.53 10.55
-1 7 3 236.3 10.56
-1 7 3 211.95 10.46
-1 -7 3 267.89 10.56
1 7 -3 261.89 10.5
1 -7 3 237.3 10.52
-1 -7 -3 229.36 10.54
1 -7 -3 236.47 10.53
1 7 -3 227.98 10.54
-1 7 3 230.39 10.5
-1 7 -3 213.8 10.53
-1 -7 3 196.63 10.46
1 7 3 223.97 10.77
1 7 3 225.81 10.24
-1 -7 -3 236.45 10.44
-1 -8 -3 551.13 24.05
-1 8 3 551.9 23.98
-1 -8 3 445.85 23.93
-1 8 -3 506.19 24.05
1 8 -3 523.18 24.02
1 -8 -3 555.52 24.01
-1 -8 3 571.33 24.03
-1 -8 3 497.38 23.95
-1 8 3 521.67 23.96
-1 8 -3 553.72 23.85
1 8 -3 569.41 24.07
-1 8 -3 566.04 24.11
-1 8 3 573.04 24.12
1 8 3 562.47 24.07
-1 -9 3 413.77 20.88
-1 -9 -3 495.79 20.96
-1 9 3 481.63 20.91
-1 9 -3 452.82 20.96
-1 -9 3 552.49 21.03
-1 9 3 477.28 20.89
-1 -9 3 441.36 20.87
1 -9 3 384 20.7
-1 9 -3 502.65 20.78
-1 9 3 514.2 21.12
1 9 3 505 21.08
-1 9 -3 542.98 21.13
1 9 -3 527.41 21.08
-1 -10 -3 79 3.74
-1 10 3 93.03 3.76
-1 -10 3 69.78 3.69
-1 10 -3 83.25 3.79
-1 -10 3 68.1 3.83
1 -10 3 67.8 3.51
-1 10 3 99.55 4.45
-1 -10 3 70.03 3.67
-1 10 3 82.19 3.7
-1 10 -3 66.33 3.53
-1 10 -3 87.83 4.23
1 10 3 105.36 4.26
1 10 -3 70.02 4.03
-1 10 3 74.54 4.08
-1 11 -3 282.2 11.95
-1 -11 -3 281.69 11.92
-1 -11 3 272.51 11.87
-1 11 3 302.9 11.9
1 11 3 246.35 11.87
-1 11 -3 258.26 11.76
1 11 3 292.21 12.27
1 11 -3 313.5 12.31
-1 11 3 331.64 12.42
-1 11 -3 311.04 12.32
-1 11 3 300.44 12.56
-1 -11 3 211.62 11.83
1 -11 3 215.23 11.75
1 12 3 47.36 2.54
1 -12 3 42.51 2.53
-1 -12 3 44.33 2.46
-1 12 -3 44.4 2.38
1 12 3 88.76 3.54
1 12 -3 64.16 3.26
-1 12 3 66.69 3.37
-1 12 -3 68.91 3.42
1 -12 3 46.94 2.44
-1 -12 3 54.56 2.62
1 13 3 573.84 22.79
1 -13 3 552.52 22.78
-1 -13 -3 611.06 22.65
-1 13 -3 347.18 22.64
1 13 -3 644.23 23.42
-1 13 3 676.26 23.52
-1 13 -3 653.04 23.45
1 13 3 631.61 23.42
-1 -13 3 419.06 22.82
1 -14 3 157.74 10.07
-1 14 3 157.45 10.36
-1 14 -3 178.03 10.41
1 14 -3 155.87 10.34
-1 -15 -3 24.88 1.31
1 -15 -3 25.56 1.35
-1 15 3 23.83 2.4
-1 15 -3 21.31 2.36
1 15 -3 23.18 2.37
1 15 3 22.9 2.38
-1 -16 -3 14.79 0.94
1 -16 -3 7.74 0.95
-1 16 -3 13.85 2.17
-1 16 3 16.16 2.23
1 16 3 20.85 2.37
1 16 -3 11.21 2.2
-1 -17 -3 32.07 1.8
1 -17 -3 38.23 1.83
-1 17 3 35.55 3.05
-1 17 -3 32.68 2.91
1 17 -3 36.07 3.13
1 17 3 40.97 3.22
-1 18 -3 26.53 2.76
-1 18 3 24.63 2.85
1 18 3 27.35 2.92
1 18 -3 22.41 2.75
-1 -19 3 12.53 2.09
1 19 3 15.44 2.46
1 19 -3 16.63 2.37
-1 19 -3 14.53 2.41
-1 19 3 14.13 2.5
-1 -20 3 0.25 1.81
1 20 3 1.05 2.03
-1 20 3 2.37 2.3
-1 20 -3 3.17 2.38
1 20 -3 0.56 2.02
-1 -21 3 8.07 2.11
1 -21 3 9.08 2.16
1 21 3 9.53 2.4
1 21 -3 13.4 2.46
-1 21 -3 10.85 2.56
1 -22 3 28.95 2.8
-1 -22 3 24.68 2.81
-1 22 -3 48.69 3.55
1 22 3 33.5 3.4
-1 22 3 43.27 3.55
1 22 -3 30.43 3.29
1 -23 3 13.12 2.29
-1 -23 3 17.4 2.38
-1 23 -3 16.06 2.79
-1 23 3 20.71 2.86
1 23 -3 11.25 2.75
1 23 3 11.4 2.74
-1 -24 3 29.03 2.71
1 -24 3 26.12 2.78
-1 24 3 28.9 3.46
-1 24 -3 34.63 3.44
1 24 3 28.2 3.41
-1 -25 3 12.87 2.24
1 -25 3 8.58 2.19
1 25 -3 14.7 2.83
1 25 3 6.53 2.69
-1 25 3 6.71 2.67
-1 25 -3 4.28 2.58
-1 -26 3 43.94 3.36
1 -26 3 50.07 3.43
-2 0 3 0.29 0.35
-2 0 3 -0.5 0.71
2 0 -3 -0.34 0.76
2 0 3 0.03 0.66
-2 0 -3 0.55 0.8
2 0 3 0.4 0.95
-2 0 -3 0.34 0.53
-2 0 -3 -0.01 0.32
2 0 3 0.53 0.57
2 0 3 -0.17 0.83
2 0 3 -0.14 1.53
-2 -1 3 53.81 2.22
2 -1 3 48.8 2.2
-2 -1 -3 49.28 2.21
2 -1 -3 49.75 2.61
-2 -1 3 52.83 2.55
-2 -1 -3 48.24 2.63
2 -1 3 48.72 2.5
2 -1 3 41.78 2.42
2 -1 -3 51.11 2.32
2 1 3 41.44 2.71
-2 -1 -3 40.91 2.49
-2 1 -3 45.7 2.27
-2 1 3 50.82 2.31
2 1 3 48.93 2.53
2 -1 3 47.66 2.36
2 -1 3 46.27 2.54
2 1 3 44.51 2.84
-2 1 -3 46.46 2.86
-2 -1 3 41.95 2.22
-2 -2 -3 91.98 4.41
-2 -2 3 94.34 4.41
-2 -2 -3 104.55 4.8
-2 -2 3 92.86 4.7
2 -2 -3 106.95 4.75
2 -2 3 92.31 4.69
2 -2 3 118.02 4.61
-2 -2 -3 106.25 4.79
2 -2 3 100.36 4.44
-2 2 -3 89.96 4.47
-2 2 3 101.47 4.51
2 -2 -3 97.13 4.42
2 2 3 97.29 4.71
-2 2 3 98.54 4.44
2 -2 3 89.94 4.47
2 -2 3 97.89 4.63
-2 2 -3 109.35 4.98
-2 -3 -3 801.13 36.48
-2 -3 3 871.47 36.73
-2 3 3 989.12 36.78
2 -3 -3 923.26 36.8
-2 -3 -3 956.04 36.83
2 -3 3 764.42 36.65
2 3 3 763.59 36.65
-2 -3 -3 723.01 36.83
2 -3 3 649.33 36.62
-2 3 3 942.92 36.59
2 -3 -3 938.24 36.53
2 -3 3 894.94 36.53
2 -3 3 691.63 36.61
2 3 3 940.26 36.83
-2 -3 -3 862.15 36.7
2 -3 3 797.28 36.46
-2 3 3 782.57 36.4
2 3 3 803.15 36.5
-2 4 3 728.58 30.55
-2 4 -3 698.18 30.61
-2 -4 -3 717.39 30.61
-2 -4 3 639.58 30.52
2 4 -3 681.58 30.54
2 -4 -3 689.57 30.54
-2 4 3 746.55 30.53
-2 -4 -3 717.61 30.84
-2 -4 3 748.89 30.39
2 -4 3 793.07 30.51
2 -4 3 669.04 30.41
2 -4 -3 664.53 30.4
2 -4 3 638.97 30.24
2 4 3 645.22 30.59
2 4 3 674.85 30.35
2 4 3 665.37 30.35
2 4 -3 679.24 30.34
2 5 3 157.08 6.91
2 5 -3 146.8 6.88
-2 5 3 176.95 7.09
2 5 -3 151.75 7.04
-2 -5 -3 167.74 7.14
2 -5 -3 158.11 7.04
-2 5 -3 152.55 7.11
-2 -5 3 153.61 7.04
-2 -5 3 141.07 6.97
-2 5 3 160.43 7.02
-2 -5 3 131.41 6.83
2 -5 3 128.51 6.92
-2 -5 3 146.56 6.95
2 -5 -3 181.46 7.03
2 -5 3 150.73 6.98
-2 5 3 164.71 7.22
2 -5 -3 159.71 6.77
2 5 3 168.47 7.25
-2 -5 3 136.27 6.79
-2 5 -3 135.05 6.89
-2 -5 -3 145.65 6.88
2 6 -3 26.78 1.78
2 6 3 29.12 1.82
-2 6 3 29.91 1.83
-2 -6 -3 32.46 1.91
2 -6 -3 26.15 1.77
-2 -6 3 22.25 1.8
-2 6 -3 31.46 1.93
2 6 -3 29.95 1.8
-2 -6 3 28.29 1.75
-2 6 3 28.38 1.73
-2 -6 3 34.89 1.85
2 -6 3 24.59 1.9
2 -6 -3 25.47 1.85
-2 6 3 28.08 2.1
2 6 3 26.28 2.05
2 -6 -3 31.94 1.56
-2 6 -3 36.31 1.74
2 6 3 36.8 1.53
-2 -6 -3 34.72 1.75
2 7 -3 267.39 11.18
2 7 3 275.87 11.18
-2 -7 3 234.92 11.07
2 7 -3 215.75 10.99
-2 -7 3 237.14 11.06
-2 7 3 237.69 11.07
-2 -7 3 243.08 11.12
-2 -7 -3 281.6 11.22
-2 7 3 266.91 11.13
-2 7 -3 245.07 11.19
2 7 3 234.57 10.85
-2 7 -3 230.38 10.98
-2 -7 -3 252.81 11.06
-2 -8 3 14.71 1.25
-2 8 3 20.72 1.31
-2 -8 3 21 1.45
-2 8 -3 23.59 1.48
-2 -8 3 13.52 1.31
-2 -8 -3 18.3 1.42
-2 8 3 16 1.3
2 8 3 24.6 1.17
-2 8 -3 28.63 1.35
2 8 -3 16.69 1.71
2 8 3 29.64 2.01
-2 -9 3 318.34 15.45
-2 9 3 376.42 15.44
-2 -9 3 320.6 15.41
-2 9 -3 330.64 15.48
-2 -9 -3 357.51 15.49
-2 9 -3 306.12 15.29
-2 9 3 348.47 15.4
-2 -9 3 329.74 15.37
2 9 3 427.69 15.75
2 9 -3 384.2 15.65
-2 -10 3 8.12 1.16
-2 10 -3 2.76 0.87
-2 -10 3 1.62 0.75
-2 10 3 5.65 1.69
-2 -10 -3 1.22 0.86
-2 10 -3 2.95 1.6
-2 10 3 1.49 0.67
-2 10 -3 12.46 0.82
-2 10 3 8.12 1.67
-2 10 3 1.49 0.62
-2 -10 3 -1.74 0.76
2 10 -3 1.62 1.52
2 10 3 5.1 1.54
-2 11 3 782.98 32.37
-2 11 -3 649.22 31.67
-2 11 -3 688.46 31.82
-2 11 3 735.69 31.77
-2 -11 3 646.93 31.76
-2 -11 -3 673.69 31.77
-2 11 3 760.67 32.15
-2 11 -3 795.4 32.16
2 11 3 880.89 32.24
2 11 -3 807.2 32.14
-2 -11 3 727.97 31.89
-2 12 -3 12.08 1.07
-2 -12 -3 16.64 1.1
-2 12 3 22.86 2.05
-2 12 -3 13.86 1.02
2 12 3 6.04 1.04
-2 12 -3 13.78 1.97
-2 12 3 16.04 2.03
2 12 3 21.98 2.14
2 12 -3 20.23 2.09
-2 13 -3 337.98 18.67
-2 13 3 508.32 19.63
2 -13 3 423.59 19
2 13 3 411.25 18.73
2 -13 3 388.49 18.72
-2 13 3 498.92 19.41
2 13 3 681.33 19.86
2 13 -3 605.65 19.7
-2 13 -3 505.85 19.42
-2 14 -3 16.43 1.31
2 14 3 23.15 1.28
-2 14 3 18.53 2.41
2 14 3 42.31 2.89
2 14 -3 27.62 2.59
-2 14 -3 24.83 2.51
2 -14 3 36.17 1.99
-2 15 3 14.87 2.19
-2 15 -3 17.16 2.18
2 15 -3 16.36 2.2
2 15 3 17.54 2.2
2 16 -3 21.42 2.32
2 16 3 22.67 2.34
-2 16 -3 19.52 2.34
-2 -17 3 60.02 3.73
-2 17 -3 62.74 4.07
-2 17 3 60.76 4.08
2 17 3 68.49 4.06
2 17 -3 59.95 3.95
-2 -18 3 15.25 2.04
2 18 -3 10.5 2.22
2 18 3 14.06 2.34
-2 18 -3 11.1 2.31
-2 18 3 8.87 2.34
-2 -19 3 7.69 1.89
2 19 3 6.33 2.21
2 19 -3 5.34 2.14
-2 19 3 4.97 2.29
-2 19 -3 9.75 2.25
-2 -20 3 2.65 1.81
-2 20 -3 2.57 2.17
-2 20 3 2.62 2.15
2 20 3 2.55 2.05
2 20 -3 5 2.12
-2 -21 3 4.97 2.01
2 -21 3 6.72 2.06
-2 21 -3 6.37 2.49
2 21 -3 4.37 2.24
-2 21 3 9 2.55
2 21 3 4.75 2.27
-2 -22 3 35.06 2.85
2 -22 3 28.19 2.77
2 22 3 17.38 2.42
2 22 3 35.54 3.4
2 22 -3 34.47 3.33
-2 22 3 49.33 3.86
-2 22 -3 39.53 3.66
-2 -23 3 45.48 3.36
2 -23 3 41.1 3.32
2 23 -3 44.63 3.87
-2 23 3 52.77 4.04
2 23 3 48.79 3.93
-2 23 -3 51.42 4.01
2 -24 3 12.88 2.34
-2 -24 3 16.74 2.35
-2 24 3 17.06 3.02
-2 24 -3 13.21 2.91
2 24 3 13.99 2.99
2 24 -3 12.84 2.87
2 -25 3 32.11 2.85
-2 -25 3 29.93 2.79
-2 25 3 25.16 3.3
-2 25 -3 25.8 3.33
-2 -26 3 17.66 2.42
2 -26 3 20.16 2.45
-3 0 -3 0.38 0.4
-3 0 3 0.41 0.44
-3 0 -3 0.45 0.82
-3 0 3 0.39 0.71
3 0 -3 0.6 0.71
3 0 3 0.29 0.99
-3 0 3 -0.33 0.69
-3 0 -3 -0.16 0.64
3 0 3 1.85 0.63
3 0 3 -0.09 0.86
3 0 3 -0.21 1.67
3 -1 3 137.83 6.22
-3 -1 3 144.34 6.53
3 -1 -3 146.96 6.56
-3 -1 -3 148.45 6.61
3 1 3 134.5 6.58
-3 -1 3 153.86 6.51
3 -1 3 155.25 6.5
-3 -1 -3 149.03 6.57
-3 1 -3 138.44 6.29
-3 1 3 133.54 6.28
3 -1 3 124.49 6.34
3 1 3 132.32 6.45
-3 -1 -3 143.77 6.44
3 1 3 136.16 6.54
3 -1 3 136.13 6.49
-3 -1 3 138.89 6.23
-3 1 -3 142.55 6.79
3 1 3 133.4 6.74
3 -2 -3 243.7 10.28
-3 -2 -3 240.92 10.33
-3 -2 3 225.73 10.25
-3 -2 -3 219.39 10.25
3 2 3 205.46 10.38
3 -2 3 209.75 10.1
-3 -2 3 245.22 10.23
-3 2 3 223.67 10.09
3 -2 3 221.61 9.98
-3 2 -3 217.18 10.06
3 -2 -3 229.83 9.98
-3 -2 -3 240.91 10.22
3 -2 3 215.76 10.21
3 2 3 223.32 10.23
-3 2 3 220.07 9.99
3 -2 3 221.77 10.17
-3 -2 3 197.45 9.98
-3 2 -3 220.19 10.53
-3 2 3 227.8 9.96
3 2 3 213.83 10.4
-3 -2 3 234.8 9.97
-3 -2 -3 223.9 9.97
-3 -3 -3 712.88 32.29
-3 -3 3 715.61 32.28
-3 -3 3 714.67 32.5
-3 -3 -3 779.66 32.61
-3 3 3 785.05 32.53
3 -3 -3 757.26 32.53
-3 -3 3 782.95 32.5
-3 -3 -3 732.19 32.63
-3 3 3 820.13 32.52
3 -3 3 816.42 32.5
3 -3 3 695.67 32.31
-3 3 -3 726.16 32.4
-3 3 3 725.07 32.4
3 -3 -3 720.95 32.32
3 3 3 693.47 32.53
-3 -3 -3 771.71 32.53
-3 3 -3 796.87 32.46
-3 3 3 692.3 32.21
3 3 3 710.38 32.33
-3 -3 3 701.33 32.29
-3 -4 -3 494.28 21.06
-3 -4 3 450.33 21.04
-3 -4 -3 591.26 21.42
-3 4 -3 515.63 21.36
-3 4 3 583.59 21.34
-3 -4 3 561.51 21.32
-3 -4 3 532.58 21.24
-3 4 3 522.68 21.24
-3 -4 -3 415.39 21.6
3 -4 3 337.4 21.12
-3 -4 3 427.74 21.13
-3 -4 3 336.69 21.04
-3 4 -3 482.58 21.2
3 -4 3 522.25 21.14
-3 4 3 566.75 21.31
3 -4 -3 602.23 21.16
3 -4 -3 454.57 21.02
-3 4 -3 375.37 21.13
3 4 3 506.24 21.11
-3 -5 3 104.93 5.02
-3 -5 -3 105 5.03
-3 -5 3 101.12 5.17
-3 5 -3 103.71 5.23
-3 5 3 120.32 5.22
-3 -5 -3 112.59 5.25
-3 -5 3 101.03 5.09
-3 5 3 119.5 5.15
-3 -5 -3 110.19 5.85
3 -5 3 123.2 5.14
-3 -5 3 117.7 5.1
-3 -5 3 116.63 4.97
3 -5 3 110.41 5.13
3 -5 -3 105.96 5.09
-3 5 3 92.98 5.17
3 -5 -3 111.88 4.93
3 5 3 100.08 4.82
-3 5 -3 116.67 5.1
3 5 3 105.59 5.07
3 6 3 506.36 21.92
3 6 -3 493.08 21.9
-3 -6 -3 538.06 22.1
-3 -6 3 457.31 21.97
-3 6 3 524.01 22.01
-3 6 -3 471.25 22.06
-3 -6 3 485.93 21.94
-3 6 3 546.75 21.99
-3 -6 3 487.34 21.91
3 -6 3 500.23 22
3 -6 -3 548.78 22.02
-3 -6 3 452.84 21.72
3 -6 -3 518.72 21.78
3 6 3 469.73 21.73
-3 6 -3 457.06 21.89
-3 -6 -3 501.72 21.9
-3 7 3 802.34 32.57
-3 -7 3 670.03 32.51
3 7 -3 795.91 32.49
-3 -7 3 743.27 32.53
-3 -7 -3 759.6 32.67
-3 -7 3 615.48 32.55
-3 7 -3 685.67 32.64
-3 7 3 769.76 32.61
-3 7 -3 785.22 32.51
3 7 3 714.07 32.34
3 7 3 715.1 32.55
3 7 -3 726.81 32.54
-3 8 3 96.27 4.27
-3 -8 3 87.65 4.26
-3 -8 3 87.29 4.33
3 8 -3 80.96 4.21
-3 8 -3 88.4 4.4
-3 8 3 94.03 4.35
-3 -8 -3 101.95 4.46
-3 -8 3 82.75 4.32
-3 8 -3 78.99 4.21
3 8 3 87.72 4.1
3 8 -3 95.08 4.41
3 8 3 96.71 4.42
-3 -9 3 215.44 9.55
-3 -9 3 174.41 9.49
-3 9 3 202.12 9.52
-3 -9 -3 191.25 9.55
-3 9 -3 187.08 9.56
-3 9 3 207.87 9.87
-3 9 -3 235.2 9.5
-3 -9 3 201.26 9.44
-3 9 3 227.76 9.48
3 9 3 223.56 9.68
3 9 -3 222.71 9.67
-3 10 -3 225.03 11.22
-3 10 3 303.84 11.92
-3 10 3 232.86 11.27
-3 10 -3 247.18 11.38
-3 -10 -3 265.76 11.39
-3 -10 3 223.42 11.27
3 10 -3 275.37 11.54
3 10 3 292.85 11.57
-3 -10 3 243.82 11.35
-3 11 -3 59.27 2.89
-3 11 3 78.42 3.75
-3 -11 -3 47.84 2.89
-3 -11 3 45.58 2.85
-3 11 -3 41.67 2.86
-3 11 3 55.69 2.85
3 11 3 86.45 3.67
3 11 -3 75.63 3.46
3 -11 3 78.66 3.27
-3 12 -3 84.22 3.98
-3 12 3 96.76 4.76
-3 12 3 78.79 3.96
-3 -12 3 69.92 3.96
-3 -12 -3 76.33 3.98
-3 12 -3 77.9 4.03
-3 12 -3 88.78 4.59
3 12 3 97.16 4.51
-3 12 3 94.44 4.66
3 12 -3 89.72 4.48
3 -12 3 96.71 4.28
3 -13 3 107.01 4.28
-3 13 -3 64 3.83
-3 -13 -3 71.66 3.82
-3 13 -3 72.59 3.86
-3 13 3 105.44 4.85
3 13 3 69.8 3.82
-3 13 3 75.72 4.57
-3 13 -3 95.35 4.75
3 13 3 144.56 4.91
3 13 -3 124.28 4.71
-3 14 3 85.49 4.46
3 14 3 70.3 3.37
-3 14 3 81.03 4.4
-3 14 -3 77.79 4.31
3 14 -3 76.41 4.17
3 14 3 78.85 4.24
3 -14 3 75.53 3.77
3 15 -3 4.58 1.73
3 15 3 7.93 1.84
-3 15 3 0.81 1.83
-3 15 -3 3.43 1.79
3 -15 3 6.05 1.29
-3 -16 3 15.42 1.98
3 16 3 16.31 2.18
3 16 -3 12.61 2.03
-3 16 -3 18.24 2.31
-3 16 3 13.29 2.2
-3 -17 3 7.12 1.77
-3 17 -3 3.67 2.08
-3 17 3 3.94 2.13
3 17 3 4.43 1.93
3 17 -3 2.29 1.92
-3 -18 3 17.98 2.03
3 18 -3 12.3 2.3
-3 18 3 13.19 2.46
-3 18 -3 14.91 2.38
3 18 3 10.19 2.27
-3 -19 3 25.01 2.41
3 19 3 28.02 2.78
3 19 -3 25.54 2.7
-3 19 3 24.85 2.81
-3 19 -3 24.77 2.75
-3 -20 3 3.12 1.86
3 20 3 1.52 1.56
-3 20 3 3.51 2.17
-3 20 -3 -0.1 2.12
3 20 3 3.29 2.03
3 20 -3 2.31 2.08
-3 -21 3 6.74 1.99
3 21 3 3.31 1.64
3 21 -3 2.06 2.17
3 21 3 6.09 2.3
-3 21 3 5.46 2.37
-3 21 -3 2.53 2.27
3 -22 3 65.71 4.47
-3 -22 3 79.43 4.52
3 22 -3 74.76 4.99
3 22 3 70.36 4.99
-3 22 -3 79.35 5.12
-3 -23 3 24.01 2.62
3 -23 3 23.28 2.63
-3 23 -3 29.02 3.72
-3 23 3 34.21 3.58
3 -24 3 13.48 2.35
-3 -24 3 21.22 2.46
-3 24 3 24.45 3.27
-3 24 -3 19.06 3.11
-3 -25 3 18.39 2.41
3 -25 3 19.01 2.55
-3 25 3 18.75 3.09
-3 25 -3 21.79 3.18
-3 -26 3 34.13 2.9
3 -26 3 28.1 2.81
-4 0 -3 0.15 0.47
-4 0 3 0.27 0.5
-4 0 -3 0.33 0.88
-4 0 3 -0.2 0.74
-4 0 3 -0.06 0.65
4 0 3 -0.51 1.03
-4 0 -3 0.83 0.72
-4 0 -3 0.84 0.65
4 0 3 0.65 0.87
-4 0 -3 0.66 1.83
4 0 3 0.9 1.78
-4 -1 -3 77.33 3.75
-4 -1 3 77.79 3.61
-4 -1 -3 59.45 3.62
-4 -1 3 73.62 3.54
4 1 3 67.15 3.73
4 -1 3 58.48 3.56
-4 1 3 82.57 3.42
-4 1 -3 73.96 3.37
-4 1 3 74.65 3.4
-4 1 -3 74.67 3.43
-4 -1 -3 72.13 3.52
4 -1 3 65.97 3.62
4 1 3 70.99 3.66
4 1 3 53.76 4.06
-4 1 3 71.51 3.34
-4 1 -3 64.5 4.18
4 -2 -3 40.33 1.97
4 -2 3 38.24 1.98
-4 -2 3 40.25 2.27
-4 -2 -3 45.48 2.38
-4 -2 -3 46.66 2.47
4 -2 3 45.46 2.22
-4 -2 3 42.81 2.21
4 2 3 44.96 2.75
-4 -2 -3 45.91 2.6
4 -2 3 42.44 2.23
-4 2 -3 38.96 2.11
-4 2 3 38.6 2.12
-4 2 3 40.49 2.02
-4 -2 -3 38.73 2.23
-4 2 -3 46.81 2.29
4 2 3 42.54 2.36
-4 2 3 40.4 1.91
-4 2 3 39.27 1.94
-4 -2 3 34.69 1.98
-4 2 -3 46.61 3.09
4 2 3 38.44 2.73
-4 -3 -3 6.09 0.75
-4 -3 3 6.95 0.78
-4 -3 3 9.82 1.03
-4 3 3 10.08 1.11
-4 -3 -3 9.53 1.1
-4 3 3 9.99 0.94
-4 -3 -3 5.35 1.64
-4 -3 3 6.06 0.93
-4 -3 3 7.49 0.85
-4 3 3 9.12 1.13
4 -3 -3 10.35 0.78
-4 3 -3 9.14 1.05
4 -3 3 10.98 0.82
4 -3 3 5.85 0.99
-4 -3 -3 9.43 1.13
-4 3 3 5.83 0.54
4 3 3 9.97 1.21
-4 3 -3 5.22 1.07
-4 -3 3 6.2 0.82
4 3 3 10.75 1
4 3 3 5.68 1.79
-4 -4 3 822.56 37.38
-4 -4 -3 814.28 37.39
-4 -4 -3 902.37 37.68
-4 4 -3 865.81 37.67
-4 -4 3 746.92 37.54
-4 4 3 878.62 37.59
-4 -4 -3 809.57 37.83
-4 -4 3 908.3 37.55
-4 4 3 956.57 37.57
4 -4 3 913.53 37.55
-4 -4 3 857.16 37.43
-4 -4 3 889.19 37.38
4 -4 3 794.32 37.42
4 -4 -3 808.7 37.42
-4 4 -3 837.73 37.55
-4 4 3 824.45 37.55
4 -4 -3 843.43 37.35
-4 4 -3 886.96 37.53
-4 -4 3 799.09 37.39
4 4 3 802.34 37.44
-4 -5 -3 82.41 4
-4 -5 3 85.68 4
-4 -5 -3 96.64 4.29
-4 5 -3 88.34 4.27
-4 -5 3 82.57 4.17
-4 5 3 90.11 4.2
-4 5 3 88.93 4.11
-4 -5 -3 70.51 4.83
-4 -5 3 74.27 4.05
4 -5 3 75.58 4.07
-4 -5 3 83.01 4.02
-4 5 -3 83.45 4.24
4 -5 3 82.03 4.09
-4 5 3 93.08 4.31
4 -5 -3 90.12 4.07
4 -5 -3 90.44 3.94
4 5 3 83.75 3.81
-4 5 -3 79.12 4.07
-4 -5 3 78.78 4.01
4 5 3 85.69 4.1
-4 -6 3 105.11 5.43
-4 6 3 125.14 5.49
-4 6 -3 111.35 5.54
-4 -6 -3 117.04 5.54
-4 6 3 134.33 5.44
-4 -6 3 126.54 5.42
-4 -6 -3 114.78 6.3
-4 -6 3 118.15 5.36
-4 6 3 107.13 5.6
4 -6 -3 106.96 5.42
-4 6 -3 109.17 5.58
4 -6 3 112.59 5.45
-4 6 -3 128.26 5.42
4 -6 -3 119.63 5.25
4 -6 -3 114.19 5.12
-4 -6 3 102.24 5.15
-4 -6 -3 112.67 5.37
-4 -6 3 114.38 5.36
-4 -7 3 85.12 4.3
-4 7 3 101.77 4.42
-4 -7 3 96.56 4.42
-4 -7 -3 99.04 4.49
-4 7 -3 92.35 4.46
-4 7 -3 81.75 4.32
4 -7 -3 102.31 4.21
4 7 3 90.67 4.13
4 -7 -3 81.26 4.02
-4 7 3 99.75 4.31
-4 -7 3 87.17 4.29
-4 -8 3 0.95 0.58
-4 8 3 1.49 0.55
-4 -8 3 1.24 0.76
-4 -8 3 0.67 0.77
-4 8 -3 1.33 0.76
-4 8 3 1 0.72
-4 -8 -3 0.7 0.8
4 8 -3 1.1 0.61
-4 8 -3 2.54 0.75
4 8 3 2.06 0.61
4 8 3 1.05 1.03
4 8 -3 0.17 0.97
-4 -9 3 2.63 0.91
-4 9 -3 3.11 0.87
-4 -9 -3 3.59 0.95
-4 -9 3 1.55 0.85
-4 9 3 4.73 0.88
-4 9 3 6.61 1.39
4 9 -3 2.97 0.75
4 9 3 4.74 0.72
-4 9 -3 1.67 0.77
4 9 3 3.52 1.16
4 9 -3 1.97 1.12
-4 10 3 560.88 24.28
-4 10 -3 498.65 23.95
-4 -10 3 457.6 23.86
-4 10 3 517.55 23.88
-4 -10 -3 512.77 23.94
4 -10 3 636.17 24.07
4 10 3 574.25 24.05
4 10 -3 583.68 24.06
-4 11 3 32.43 2.39
-4 -11 -3 27.28 1.74
-4 -11 3 24.17 1.7
-4 11 -3 27.09 1.73
-4 11 3 25.98 1.66
4 -11 3 32.39 1.98
4 11 3 28.74 2.1
4 11 -3 30.95 2.16
-4 12 3 2.76 1.58
-4 12 -3 1.52 0.75
-4 -12 -3 1.2 0.76
-4 12 3 1.99 0.66
-4 -12 3 0.9 0.73
4 -12 3 2.62 1.14
4 12 3 2.11 1.42
4 12 -3 0.56 1.41
-4 13 3 36.62 2.7
-4 -13 3 30.12 1.65
-4 13 3 25.82 1.57
-4 -13 -3 21.8 1.64
-4 13 -3 27.05 1.68
4 -13 3 23.98 1.98
4 13 -3 28.77 2.3
4 13 3 31.99 2.42
4 14 3 122.35 6.08
4 -14 3 172.74 6.55
-4 -14 -3 116.75 6.06
-4 14 -3 116.16 6.11
-4 14 3 153.68 7.05
-4 -14 3 146.18 6.62
-4 14 -3 150.67 6.94
4 14 3 156.65 6.78
4 14 -3 156.52 6.8
-4 14 3 148.64 6.95
-4 15 3 60.97 3.94
-4 -15 3 57.03 3.57
-4 15 3 62.45 3.95
-4 15 -3 62.96 3.9
4 15 3 62.12 3.77
4 15 -3 60.53 3.72
4 -15 3 65.2 3.42
-4 16 3 9.69 2.09
-4 16 -3 7.56 2.04
4 16 3 10.27 1.9
4 16 -3 7.36 1.84
-4 -16 3 8.21 1.72
-4 17 3 12.57 2.32
-4 17 -3 13.55 2.29
4 17 3 12.89 2.14
4 17 -3 12.45 2.13
-4 -17 3 17.84 1.99
4 18 3 33.01 2.79
4 18 -3 29.75 2.79
-4 18 3 29.45 2.96
-4 18 -3 22.58 2.85
4 18 3 25.73 2.41
-4 -18 3 25.87 2.43
4 19 -3 9.94 2.24
-4 19 -3 12.73 2.48
-4 19 3 9.65 2.46
4 19 3 8.95 2.28
4 19 3 7.2 1.77
-4 -19 3 11.94 2.04
-4 20 3 2.03 2.14
4 20 -3 0.37 2
-4 20 -3 2.31 2.13
4 20 3 1.99 2.01
4 20 3 0.21 1.53
-4 -20 3 0.89 1.84
-4 21 3 11.82 2.59
-4 21 -3 17.71 2.65
-4 -21 3 16.68 2.24
4 21 3 8.58 1.83
-4 22 -3 111.73 6.46
-4 22 3 116.32 6.55
-4 -22 3 107.13 5.9
-4 23 -3 5.67 2.63
-4 23 3 4.32 2.62
-4 -23 3 7.1 2.08
4 -23 3 2.97 2.09
-4 24 3 48.74 4.26
-4 24 -3 47.93 4.37
-4 -24 3 42.05 3.17
-4 25 3 8.52 2.86
-4 25 -3 16.41 3.12
-4 -25 3 13.23 2.27
4 -25 3 8.35 2.26
-4 -26 3 65.53 4.09
-4 -26 3 63.59 4.23
-5 0 -3 0.48 0.52
-5 0 3 -0.02 0.55
-5 0 -3 0.09 0.86
5 0 3 0.44 1.08
-5 0 3 0.76 0.63
-5 0 -3 0.26 0.79
-5 0 -3 -0.34 0.68
5 0 3 1.06 0.97
-5 0 3 -1.2 0.55
-5 0 -3 0.44 2.06
-5 0 3 0.33 0.66
5 0 -3 0.31 0.47
-5 -1 -3 90.73 4.21
-5 -1 -3 106.63 4.69
5 1 3 93.15 4.62
-5 -1 3 104.65 4.44
-5 -1 -3 94.04 4.59
5 -1 3 99.15 4.58
-5 1 -3 87.47 4.28
-5 1 3 87.27 4.27
-5 1 3 86.98 4.28
5 -1 3 92.3 4.52
-5 -1 -3 98.24 4.45
-5 1 -3 93.25 4.31
-5 1 -3 95.5 4.5
-5 1 3 89.71 4.18
-5 -1 3 84.45 4.25
5 1 3 86.89 4.52
-5 1 3 90.51 4.22
5 1 3 97.75 4.98
5 1 -3 94.45 4.21
-5 1 -3 88.78 5.11
5 -2 -3 106.88 4.86
5 -2 3 101.32 4.85
-5 -2 -3 115.56 5.29
-5 -2 3 106.45 4.83
-5 -2 3 108.89 5.06
5 2 3 103.58 5.42
5 -2 3 102.71 5.09
5 -2 3 100.47 5.08
-5 -2 3 111.4 4.89
-5 -2 -3 99.33 5.39
-5 2 -3 109.19 4.98
-5 2 3 112.26 4.99
-5 2 -3 104.86 4.88
-5 -2 -3 115.67 5.14
-5 2 3 106.57 4.92
-5 2 3 104.39 4.83
-5 2 3 104.04 4.79
-5 2 -3 104.23 5.12
5 2 3 105.69 5.18
-5 2 -3 97.64 5.84
5 2 3 95.84 5.53
-5 -3 3 358.2 16.48
-5 -3 -3 365.07 16.5
-5 -3 -3 413.54 16.88
-5 3 3 392.89 16.73
-5 -3 -3 375.14 16.86
5 -3 3 395.06 16.67
-5 -3 3 393.14 16.66
-5 -3 3 376.21 16.51
5 -3 3 394.54 16.69
-5 3 -3 358.65 16.63
5 -3 3 363.18 16.51
5 -3 -3 362.88 16.51
-5 3 3 362.94 16.63
-5 3 -3 358.8 16.43
-5 3 -3 380.56 16.68
-5 -3 3 346.3 16.49
-5 4 -3 95.34 4.36
-5 -4 -3 97.49 4.35
-5 -4 -3 75.11 4.55
-5 -4 3 79.06 4.04
-5 -4 3 83.98 3.95
-5 -4 3 81.92 3.87
5 -4 3 81.11 4.07
5 -4 -3 80.44 3.97
5 -4 3 87.16 4.01
-5 4 -3 83.35 4.16
-5 4 3 85.46 4.21
5 -4 -3 84.86 3.92
-5 4 -3 82.45 4.1
-5 -4 3 79.3 3.96
5 4 3 82.83 4.07
-5 -4 -3 82.93 3.97
-5 -4 3 86.57 3.99
-5 -5 -3 12.15 1.04
-5 -5 3 12.81 1.02
-5 -5 -3 14.3 1.33
-5 5 -3 14.95 1.35
-5 -5 -3 12.26 2.16
-5 -5 3 13.75 1.03
-5 -5 3 14.33 1.05
5 -5 3 11.18 1.11
-5 5 -3 13.75 1.47
-5 5 3 11.51 1.44
5 -5 -3 12.25 1.09
-5 5 -3 14.11 1.2
5 -5 -3 14.52 0.96
5 5 3 12.79 0.8
5 5 -3 14.17 1.14
5 -5 -3 14.2 0.79
-5 -5 3 12.82 1.08
5 5 3 13.06 1.24
-5 -6 -3 246.62 10.67
-5 6 -3 233.86 10.67
-5 -6 -3 191.82 11.25
-5 -6 3 202.98 10.42
-5 -6 3 227.35 10.43
-5 6 3 252.36 10.78
-5 6 -3 237.32 10.73
5 -6 -3 236.55 10.36
-5 6 -3 239.26 10.55
5 -6 -3 234.54 10.24
5 6 3 223.47 10.25
5 6 3 224.21 10.68
5 6 3 236.96 10.55
-5 -7 -3 -0.63 2.46
-5 -7 3 1.22 0.73
-5 7 3 0.35 1.29
-5 7 -3 0.59 1.26
5 -7 -3 0.65 0.66
-5 7 -3 1.63 0.79
5 7 3 1.04 0.59
5 -7 -3 1.09 0.38
-5 7 -3 1.07 0.82
-5 -7 -3 0.62 0.82
-5 -8 3 20.4 1.41
-5 8 3 21.98 1.99
5 8 3 19.9 1.23
-5 8 -3 19.53 1.52
-5 8 3 20.89 1.44
-5 -8 -3 20.97 1.59
5 9 -3 130.34 5.4
-5 9 3 119.71 5.26
-5 9 3 110.13 5.51
-5 -9 -3 101.37 5.54
-5 9 -3 100.9 5.55
-5 9 3 115.69 5.88
5 -10 3 201.51 9.01
-5 -10 -3 186.51 8.96
-5 10 -3 185.47 8.96
-5 10 3 183.34 8.88
-5 10 3 218.3 9.4
-5 11 3 136.3 6.59
-5 -11 -3 128.16 6.63
-5 11 -3 126.2 6.63
-5 11 3 150.08 7.1
-5 12 3 12.38 1.73
-5 -12 -3 7.89 1.02
-5 12 -3 7.08 0.98
-5 12 3 7.7 0.9
-5 -12 3 7.22 0.96
5 -12 3 9.25 1.29
5 12 3 7.9 1.59
5 12 -3 9.03 1.59
5 -13 3 346.05 12.5
-5 -13 -3 235.26 12.15
-5 13 -3 243.56 12.2
-5 13 3 231.34 12.12
-5 13 3 316.87 12.98
-5 -13 3 292.52 12.49
5 13 -3 311.65 12.64
5 13 3 311.47 12.65
5 -14 3 44.11 2.57
-5 -14 -3 37.27 2.16
-5 14 3 35.41 2.1
-5 14 -3 39.48 2.19
-5 14 3 53.49 3.25
-5 -14 3 45.2 2.79
5 14 -3 48.4 2.94
5 14 3 49.44 2.96
5 -15 3 3.35 1.28
-5 15 -3 2.77 1.89
-5 15 3 3.86 1.95
-5 15 -3 1.68 0.62
-5 15 3 1.07 1.63
-5 -15 3 1.95 1.57
5 15 3 3.34 1.67
5 15 -3 2.89 1.62
-5 -16 3 3.52 1.67
5 16 3 7.26 1.59
5 -16 3 4.54 1.28
5 16 -3 5.42 1.79
5 16 3 4.85 1.82
-5 16 -3 8.04 2.05
-5 16 3 7.61 2.11
-5 17 3 38.71 3.07
-5 17 -3 33.22 3
5 17 3 30.88 2.57
-5 -17 3 36.64 2.67
-5 18 3 64.62 4.12
-5 18 -3 61.3 4.07
-5 -18 3 60.22 3.67
5 18 3 51.22 3.56
-5 19 3 10.02 2.45
-5 19 -3 13.87 2.47
-5 -19 3 13.39 2.06
5 19 3 12.13 1.89
-5 20 -3 0.61 2.12
-5 20 3 4.03 2.25
-5 -20 3 2.4 1.84
5 20 3 -0.21 1.53
-5 21 3 34.73 3.22
-5 21 -3 28.55 3.03
-5 -21 3 31.31 2.64
-5 22 3 17.69 3.01
-5 22 -3 21.53 3.1
-5 -22 3 17.01 2.38
-5 23 3 4.87 2.55
-5 23 -3 4.65 2.52
-5 -23 3 5.62 2.08
5 -23 3 0.67 2.03
-5 24 3 15 3.22
-5 24 -3 20.22 3.26
-5 -24 3 15.35 2.34
5 -24 3 14.01 2.45
-5 -25 3 0.94 2.17
-5 25 3 4.13 2.98
-5 25 -3 3.53 3.06
5 -25 3 4.16 2.13
-5 -25 3 4.71 2.06
-5 -26 3 28.61 2.75
-5 -26 3 30.67 2.92
-6 0 -3 -0.05 0.59
-6 0 3 0.02 0.63
6 0 3 -0.78 1.17
6 0 -3 0.41 0.84
-6 0 3 0.15 0.44
-6 0 -3 -0.07 0.81
-6 0 3 -0.02 0.72
-6 0 -3 0.29 0.7
-6 0 3 2.06 0.6
6 0 3 -0.31 0.91
-6 0 -3 -0.69 2.1
-6 0 3 0.08 0.69
6 0 -3 -0.13 0.57
-6 -1 -3 86.06 3.91
-6 -1 3 96.5 3.96
6 1 3 54.14 4.27
6 -1 -3 101.33 4.54
-6 -1 3 63.36 3.88
-6 -1 -3 49.67 4.14
6 -1 3 41.44 4.09
-6 -1 3 67.33 3.88
-6 1 3 107.05 4.07
-6 1 -3 97.62 4
-6 1 -3 88.44 3.99
6 1 3 79.08 4.28
-6 -1 -3 86.47 4.1
-6 1 3 98.37 4.06
-6 1 3 82.75 3.88
-6 -1 3 99.27 3.98
-6 1 3 100.26 3.94
6 1 -3 104.25 3.96
-6 -1 3 92.49 4.03
6 1 3 59.21 4.75
-6 1 -3 58.18 4.98
-6 -1 -3 73.52 4.94
6 -2 3 55.14 2.67
6 -2 -3 53.45 2.66
6 -2 -3 59.37 2.61
6 -2 3 63.09 2.99
6 -2 -3 64.22 3.1
6 -2 3 63.06 2.94
-6 -2 3 52.98 2.62
-6 -2 -3 60.56 3.35
-6 2 3 54.03 2.8
-6 2 -3 52.68 2.78
-6 -2 -3 56.41 2.93
-6 2 3 52.02 2.72
-6 2 -3 58.73 2.71
6 2 3 52.25 2.99
-6 2 3 56.91 2.64
-6 2 3 50.26 2.56
-6 -2 3 52.72 2.72
6 2 -3 56.63 2.7
-6 2 -3 53.22 3.91
-6 -2 3 54.76 2.78
-6 -3 -3 434 21.77
6 -3 -3 537.37 21.84
-6 -3 3 451.53 21.51
6 3 -3 572.94 21.85
-6 -3 3 457.07 21.43
6 -3 3 436.84 21.61
-6 3 -3 521.74 21.63
-6 3 3 539.05 21.65
-6 3 -3 499.78 21.42
6 3 3 475.42 21.3
-6 -3 3 471.66 21.49
6 -3 3 468.21 21.46
6 -3 -3 490.41 21.47
-6 -4 3 86.39 4.26
6 4 3 87.62 4.39
6 -4 -3 90.73 4.13
6 -4 3 94.3 4.4
-6 -4 3 92.55 4.23
-6 -4 3 96.63 4.13
-6 4 3 90.49 4.5
6 -4 -3 87.96 4.27
6 -4 3 86.5 4.27
-6 4 -3 89.89 4.48
6 -4 -3 97.45 4.24
-6 4 -3 86.32 4.08
-6 -4 3 82.94 4.29
-6 -4 -3 89.71 4.24
-6 -4 3 89.44 4.23
-6 -5 -3 30.96 2.14
-6 5 -3 28.05 2.08
-6 -5 3 31.71 1.85
6 5 3 30 2.02
-6 -5 3 30.66 1.75
6 -5 3 32.28 1.89
-6 5 -3 30.91 2.16
-6 5 3 37.21 2.26
6 -5 -3 34.11 1.86
6 -5 -3 32.23 1.78
-6 -5 3 30.74 1.94
6 -5 -3 31.22 1.6
6 5 3 31.72 1.59
-6 -5 3 35.89 1.88
-6 -5 -3 32.82 1.95
6 6 -3 1.12 0.98
6 6 3 1.22 0.51
6 -6 -3 1.19 0.44
-6 6 -3 1.04 1.29
-6 6 3 0.59 1.3
6 6 3 1.26 1.04
-6 -6 3 0.25 0.66
6 6 3 0.52 1.06
-6 -6 3 0.52 0.96
-6 6 -3 0.9 0.91
-6 -6 -3 1.52 0.96
6 7 3 87.83 4.27
6 7 -3 71.48 4.17
-6 7 -3 90.91 4.53
-6 7 3 94.4 4.62
-6 -7 3 75.03 4.18
6 7 3 81.36 4.36
6 -7 -3 85.92 3.86
-6 7 -3 84.45 4.34
-6 -7 -3 93.5 4.39
-6 8 3 33.96 1.66
-6 8 -3 29.28 2.47
-6 8 3 31.31 2.5
-6 -8 -3 35.71 1.62
-6 -8 3 33.14 2.11
6 8 3 32.1 2.26
-6 8 -3 33.36 2.12
-6 -8 -3 32.86 2.11
-6 9 3 42.99 2.21
6 9 -3 38.23 2.3
-6 9 3 55.18 3.21
-6 9 3 60.66 3.07
6 9 3 49.87 2.88
-6 -9 -3 58.05 2.74
-6 9 -3 54.01 2.72
-6 10 3 11.25 1.67
-6 10 -3 8.09 1.15
-6 -10 -3 9.67 1.19
6 10 3 12.26 1.53
-6 10 3 11.46 0.81
6 10 -3 10.41 0.92
6 -10 3 12.65 1.34
-6 -11 -3 181.59 8.89
-6 11 -3 181.38 8.9
6 11 3 181.24 9.08
6 -11 3 202.2 8.98
-6 12 3 -0.15 1.4
-6 -12 -3 0.2 0.85
-6 12 -3 0.42 0.8
6 12 3 1.29 1.34
6 -12 3 -0.58 1.1
-6 13 3 275.32 11.29
-6 13 -3 216.68 10.58
-6 -13 -3 209.92 10.52
-6 13 3 207 10.47
-6 -13 3 242.55 10.77
6 13 3 245.85 10.92
6 -13 3 266.15 10.73
-6 14 3 31.44 2.59
-6 14 -3 24.64 1.64
-6 14 3 22.92 1.55
-6 -14 -3 24.61 1.61
6 14 3 31.28 2.3
-6 -14 3 29.48 2.24
6 -14 3 37.48 2.13
-6 15 3 68.03 3.94
-6 15 -3 53.97 2.89
-6 -15 -3 50.61 2.83
6 15 3 62.46 3.53
-6 -15 3 65.06 3.49
6 -15 3 70.56 3.33
-6 16 3 -0.94 1.71
-6 -16 3 -1.73 1.61
6 16 3 0.53 1.41
6 -16 3 1.01 1.21
-6 16 3 -0.62 1.97
-6 16 -3 -0.46 0.51
-6 16 -3 0.95 1.86
-6 -17 3 8.86 1.85
6 17 3 3.6 1.59
-6 17 3 4.26 2.15
-6 17 -3 6.79 2.15
-6 -18 3 4.92 1.81
6 18 3 0.61 1.53
-6 18 3 6.94 2.36
-6 18 -3 8.73 2.29
-6 -19 3 9.52 1.92
6 19 3 3.45 1.56
-6 19 3 9.18 2.34
-6 19 -3 6.36 2.22
-6 -20 3 1.39 1.86
6 20 3 -2.39 1.53
-6 20 -3 0.52 2.21
-6 20 3 -0.53 2.25
-6 -21 3 39.79 3.04
-6 21 3 43.06 3.63
-6 21 -3 45.93 3.61
6 21 3 34.8 2.75
-6 22 -3 2.83 2.46
-6 22 3 2.28 2.48
-6 -22 3 7.62 2.04
-6 23 3 5.8 2.65
-6 23 -3 3.96 2.51
-6 -23 3 9.21 2.13
-6 -24 3 11.04 2.36
-6 24 3 12.38 3.02
-6 24 -3 9.16 2.93
-6 -24 3 10.89 2.27
6 -24 3 5.91 2.29
-6 -25 3 1.26 2.1
-6 25 3 1.05 2.8
-6 25 -3 -1.04 2.82
6 -25 3 3.74 2.05
-6 -25 3 4.64 2.12
-6 -26 3 4.68 2.12
-6 -26 3 0.82 2.09
-7 0 -3 0.02 0.64
-7 0 3 -0.41 0.69
7 0 -3 0.81 0.66
7 0 -3 -0.05 0.82
-7 0 3 -0.05 0.38
-7 0 -3 1.2 0.9
-7 0 3 -0.02 0.74
-7 0 3 1.37 0.61
-7 0 3 -0.02 0.67
-7 0 -3 0.14 2.23
-7 -1 -3 94.02 4.53
-7 -1 3 94.7 4.54
-7 -1 3 108.09 4.55
7 -1 -3 108.53 4.92
-7 -1 -3 104.23 4.98
-7 -1 3 98.46 4.43
-7 1 3 97.53 4.37
-7 1 3 94.41 4.6
-7 1 -3 92.15 4.58
7 1 3 97.79 4.84
-7 1 3 87.98 4.56
-7 -1 3 97.02 4.52
-7 1 3 98.7 4.45
-7 1 3 93.5 4.5
-7 -1 3 91.17 4.55
7 1 -3 100.97 4.53
-7 1 -3 100.71 5.59
7 -2 3 241.8 11.32
7 -2 -3 245.67 11.32
7 -2 -3 281.31 11.73
7 -2 -3 255.34 11.33
-7 -2 3 240.12 11.26
-7 -2 -3 258.13 11.89
-7 2 3 246.92 11.17
-7 2 3 270.03 11.49
-7 2 -3 252.69 11.44
7 2 3 260.17 11.68
-7 2 3 257.45 11.39
-7 -2 3 255.9 11.36
7 2 -3 277.86 11.39
-7 -2 3 247.45 11.39
-7 2 -3 249.41 12.24
-7 -2 3 243.22 11.45
7 -3 -3 17.6 1.2
7 -3 3 20.31 1.24
7 -3 -3 22.48 1.13
-7 -3 3 21.62 1.4
7 3 -3 16.93 1.52
7 -3 -3 21.78 1.6
-7 -3 3 22.11 1.14
7 -3 3 20.84 1.46
-7 3 3 19.66 1.5
-7 3 -3 16.93 1.48
7 3 3 17.55 1.01
-7 -3 3 18.41 1.34
7 -3 -3 18.69 1.14
-7 -3 3 16.64 1.39
7 3 -3 20.09 1.3
-7 -4 -3 146.18 6.79
-7 -4 3 143.1 6.77
7 -4 -3 152.38 6.81
7 4 -3 162.32 7.14
-7 -4 3 141.01 7.01
7 -4 -3 163.05 7.17
-7 -4 3 141.13 6.6
7 -4 3 129.26 6.88
-7 -4 3 142.31 6.71
-7 4 -3 146.25 6.65
-7 4 3 167.17 7.08
-7 4 -3 159.75 7.06
7 -4 3 148.18 6.8
-7 -4 3 149.54 6.83
7 4 3 146.57 6.94
7 -4 -3 152.38 6.68
7 5 -3 31.6 1.99
7 -5 -3 32.45 2.04
-7 5 3 32.54 2.14
-7 5 -3 29.09 2.12
-7 5 -3 25.22 1.4
7 5 3 31.42 1.51
7 5 3 31.74 2.05
-7 -5 3 29.41 1.8
7 -5 -3 32.21 1.51
7 5 3 32.77 1.96
-7 6 3 7.13 0.45
7 -6 -3 7.33 1.12
7 6 3 5.31 1.19
-7 6 3 6.74 1.53
-7 6 -3 6.67 1.46
7 6 3 6.38 0.68
7 6 3 6.26 1.21
7 -6 -3 7.25 0.63
-7 -6 3 5.93 1.05
7 6 -3 5.47 1.25
7 7 3 103.49 5.06
7 7 3 95.84 4.68
7 7 -3 104.95 5.04
-7 7 3 99.95 4.59
-7 7 3 107.74 5.38
-7 7 -3 108.92 5.35
7 -7 -3 106 4.65
7 7 3 95.92 5.11
-7 -7 3 97.93 4.92
-7 7 -3 106.09 5.17
-7 -7 -3 114.78 5.19
7 8 -3 14.64 1.89
-7 8 3 19.61 1.24
7 8 3 34.91 2.06
-7 8 3 40.61 2.56
-7 8 -3 38.22 2.47
-7 -8 -3 22.18 1.25
7 8 3 23.54 2
-7 -8 3 29.5 1.86
-7 -8 -3 39.24 2.01
-7 8 -3 38.37 2.02
-7 9 3 16.23 0.95
-7 9 -3 18.54 2.04
-7 9 3 14.31 2.03
7 9 3 16.62 1.69
-7 -9 3 17.16 1.54
-7 9 -3 15.57 1.48
-7 -9 -3 16.18 1.49
7 -10 3 90.7 4.45
7 10 -3 70.67 4.07
-7 10 3 82.96 4.04
-7 10 3 117.09 5.18
-7 10 3 117.68 4.97
7 10 3 93.58 4.68
-7 -10 -3 97.3 4.51
-7 10 -3 104.24 4.54
-7 11 3 0.74 1.44
7 11 -3 0.68 0.65
-7 11 -3 1.93 0.94
-7 -11 -3 0.4 0.93
7 11 3 -0.12 1.27
7 -11 3 1.01 1.11
-7 12 3 8.94 1.68
-7 12 -3 8.26 1.1
-7 -12 -3 8.42 1.19
7 12 3 5.15 1.5
7 -12 3 9.28 1.4
-7 13 3 3.65 1.6
-7 13 -3 2.69 0.87
-7 -13 -3 2.5 0.97
-7 -13 3 2.16 1.47
7 13 3 3.58 1.46
7 -13 3 2.34 1.18
-7 14 3 73.45 4.18
-7 -14 -3 58.28 3.32
-7 14 -3 60.88 3.37
-7 -14 3 72.67 3.79
7 14 3 64.4 3.8
7 -14 3 72.95 3.61
-7 15 3 2.1 1.74
-7 15 -3 2.33 0.74
-7 -15 -3 2.9 0.79
7 15 3 3.92 1.46
-7 -15 3 4.29 1.64
7 -15 3 4.37 1.18
-7 16 3 2.65 1.82
-7 16 -3 3.16 0.7
-7 -16 3 4.74 1.67
7 16 3 4.31 1.51
7 -16 3 6.31 1.32
-7 -17 3 29.67 2.43
7 17 3 25.3 2.27
-7 17 3 31.01 2.8
-7 17 3 24.71 2.91
-7 17 -3 27 2.87
-7 18 -3 21.84 2.79
-7 18 3 22.25 2.79
-7 -18 3 28.7 2.34
-7 19 -3 6.44 2.29
-7 19 3 9.33 2.41
-7 -19 3 8.42 1.87
7 19 3 4.44 1.56
-7 20 3 6.37 2.49
-7 20 -3 7.98 2.41
-7 -20 3 10.78 2.03
7 20 3 5.78 1.59
-7 21 3 6.85 2.57
-7 21 -3 6.23 2.46
-7 -21 3 3.82 1.94
-7 -22 3 14.39 2.42
-7 22 3 13.81 2.81
-7 22 -3 15.11 2.84
-7 -22 3 16.98 2.29
-7 -23 3 3.12 2.08
-7 23 3 5.26 2.64
-7 23 -3 4.01 2.55
-7 -23 3 7 2.07
-7 -24 3 37.79 3.19
-7 24 3 41.97 3.91
-7 24 -3 41.91 3.87
-7 -24 3 44.23 3.19
7 -24 3 30.84 3.2
-7 -25 3 3.99 2.06
-7 25 3 1.79 2.73
-7 25 -3 2.02 2.73
7 -25 3 1.65 2.07
-7 -25 3 2.68 2.1
-7 -26 3 7.27 2.1
-7 -26 3 1.21 2.02
-8 0 -3 0.44 0.72
-8 0 3 -0.07 0.75
8 0 -3 -0.82 0.88
8 0 -3 0.55 0.72
-8 0 -3 0.69 0.95
-8 0 3 0.2 0.81
-8 0 3 0.99 0.68
-8 0 3 0.18 0.73
-8 -1 -3 28.31 1.66
-8 -1 3 29.86 1.7
-8 -1 -3 27.75 2.12
-8 -1 3 28.68 1.66
8 -1 -3 29.29 1.98
-8 1 -3 30.39 1.77
-8 1 3 31.29 1.8
-8 -1 3 28.22 1.75
-8 1 3 30.58 1.75
-8 -1 3 29.24 1.71
-8 1 3 29.38 1.65
-8 -1 3 28.67 1.64
8 1 -3 31.15 1.7
-8 1 -3 30.04 3.24
8 -2 3 -0.16 0.57
8 -2 -3 -0.2 0.6
-8 2 3 1.16 0.93
-8 2 -3 0.16 0.9
8 -2 -3 0.15 0.87
8 -2 -3 0.17 0.6
-8 -2 -3 0.33 1.32
-8 2 3 0.92 0.78
8 2 3 0.28 0.48
-8 -2 3 0.18 0.76
-8 -2 3 0.13 1.43
-8 -2 3 0.56 0.8
8 2 -3 0.98 0.76
-8 2 -3 -0.35 2.56
8 -3 3 70.49 3.78
-8 -3 3 67.95 3.84
8 3 -3 94.59 4.24
8 -3 -3 66.66 4.09
8 -3 -3 50.99 3.7
-8 -3 -3 41.2 4.35
-8 3 -3 92.5 4.09
-8 3 3 109.32 4.17
8 3 3 88.16 3.65
-8 -3 3 87.82 3.9
8 3 -3 103.7 3.99
-8 -3 3 88.84 3.97
8 -3 -3 91.11 3.8
8 -4 -3 0.92 0.92
8 4 -3 1.3 0.97
-8 -4 3 1.93 1.19
8 -4 3 2.73 0.87
8 4 3 1.94 1.13
-8 -4 3 0.62 0.99
8 -4 -3 1.96 0.58
-8 -4 3 1.87 0.87
8 -4 -3 1.93 0.45
-8 4 -3 1.26 1.14
-8 4 3 0.04 1.17
-8 5 -3 319.63 14.17
-8 5 3 332.91 14.19
8 -5 -3 344.33 14.21
8 5 -3 325.23 14.16
-8 -5 3 303.08 14.13
8 5 3 306.74 14.12
8 5 3 299.31 13.69
8 -5 -3 326.31 13.71
-8 -5 3 314.08 13.88
8 -5 -3 284.31 13.62
8 5 3 313.73 14
-8 6 -3 36.23 2.64
-8 6 3 40.85 2.66
8 6 -3 37.27 2.41
8 -6 -3 40.77 2.47
8 6 3 42.03 2.49
8 6 3 38.69 1.98
8 -6 -3 41.8 1.97
-8 -6 3 38.51 2.27
8 -6 -3 39.5 1.86
8 6 3 41.38 2.47
-8 7 -3 73.64 3.98
-8 7 3 75.52 3.99
8 -7 -3 69.39 3.18
8 -7 -3 65.51 3.06
-8 -7 3 67.72 3.5
8 7 3 65.6 3.68
8 7 -3 67.25 3.69
8 7 3 77.89 3.71
8 7 3 66.64 3.22
8 7 -3 67.35 3.65
8 -7 -3 71.22 3.7
-8 8 -3 38.82 2.78
-8 8 3 39.5 2.78
8 -8 -3 34.64 1.63
8 8 3 38.87 2.44
-8 -8 3 37.55 2.23
8 8 3 40.32 2.41
8 8 -3 36.72 2.42
8 9 -3 7.66 1.54
-8 9 -3 6.91 1.84
-8 9 3 8.56 1.9
-8 -9 3 9.52 1.35
8 9 3 10.73 1.47
-8 -9 -3 10.02 1.3
-8 9 -3 11.07 1.33
-8 -9 -3 10.29 0.71
-8 10 3 246.85 11.65
-8 10 -3 229.8 11.57
-8 -10 -3 244.67 10.77
8 10 3 246.71 11.31
-8 -10 -3 229.96 11.22
-8 10 -3 233.4 11.24
8 -11 3 56.93 2.96
8 11 -3 42.69 2.47
-8 11 3 65.12 3.75
-8 11 3 63.31 3.39
8 11 3 47.92 3.06
-8 11 -3 53.6 2.93
-8 -11 -3 51.3 2.9
-8 12 3 15.71 2.03
-8 12 -3 15.2 1.38
-8 -12 -3 15.42 1.43
8 12 3 13.04 1.71
8 12 -3 13.46 1.06
8 -12 3 17.17 1.55
-8 13 3 4.72 1.59
-8 13 -3 1.67 0.91
-8 -13 -3 2.11 1.02
8 13 3 2 1.39
8 -13 3 2.85 1.16
-8 14 3 77.19 4.31
-8 14 -3 59.91 3.59
-8 -14 -3 60.21 3.58
-8 -14 3 78.97 3.96
8 14 3 73.93 3.99
8 -14 3 85.62 3.84
-8 15 3 3.35 1.71
-8 -15 -3 3.16 0.9
-8 15 -3 2.04 0.85
-8 -15 3 3.29 1.57
8 15 3 4.17 1.46
8 -15 3 4.47 1.28
-8 16 3 7.63 1.96
-8 16 -3 8.21 0.95
8 -16 3 13.07 1.51
-8 -16 3 11.76 1.8
8 16 3 8.92 1.64
-8 17 3 36.89 3.02
-8 -17 3 35.52 2.62
8 -17 3 33.59 2.33
8 18 3 53.32 3.5
-8 -18 3 63.02 3.65
-8 18 -3 57.83 4.15
-8 18 3 58.42 4.22
-8 19 -3 2.02 2.33
-8 19 3 4.81 2.38
-8 -19 3 9.3 1.91
8 19 3 3.42 1.46
-8 -20 3 2.61 1.99
-8 20 3 1.22 2.34
-8 20 -3 2.84 2.34
-8 -20 3 4.38 1.83
8 20 3 4.5 1.63
-8 -21 3 1.45 1.95
-8 21 -3 2.38 2.43
-8 21 3 -0.57 2.37
-8 -21 3 2.82 1.91
-8 -22 3 8.9 2.24
-8 22 3 6.04 2.61
-8 22 -3 7.13 2.66
-8 -22 3 12.27 2.15
-8 -23 3 11.37 2.24
-8 23 -3 9 2.8
-8 23 3 8.87 2.79
-8 -23 3 16.3 2.32
-8 -24 3 32.97 2.93
-8 24 -3 27.65 3.57
-8 24 3 30.85 3.59
-8 -24 3 34.81 2.93
-8 -25 3 -0.82 2.01
-8 25 3 -3.43 2.73
-8 25 -3 1.25 2.58
-8 -25 3 -1.99 2.05
-8 -26 3 14.22 2.29
9 0 -3 0.05 0.91
9 0 -3 -0.08 0.8
-9 0 3 0.49 0.85
9 0 3 -0.71 0.91
-9 0 3 0.6 0.67
-9 0 3 1.17 0.8
-9 0 -3 0.47 0.82
-9 0 3 0.03 0.8
-9 -1 -3 57.61 2.85
-9 -1 3 55.55 2.85
9 -1 -3 61.15 3.18
-9 -1 3 61.83 2.82
-9 1 -3 52.95 2.91
-9 1 3 53.89 2.91
-9 1 3 53.04 2.84
-9 -1 3 54.06 2.86
-9 -1 3 52.86 2.79
-9 -1 3 53.17 2.74
9 1 -3 57.59 2.84
-9 2 -3 9.98 1.22
-9 2 3 8.89 1.18
9 -2 -3 9.26 1.2
-9 -2 3 9.21 1.24
9 -2 -3 6.52 0.94
-9 2 3 8.76 1.06
9 2 3 9.69 0.74
9 -2 -3 7.25 0.78
-9 -2 3 9.22 0.99
-9 -2 3 8.59 1.04
9 2 -3 9.37 1.04
-9 -2 3 7.43 1.73
-9 2 -3 7.07 2.96
-9 3 3 138.82 6.56
-9 3 -3 131.19 6.54
9 -3 -3 153.8 6.75
9 3 -3 154.38 6.75
9 -3 -3 146.75 6.37
9 3 3 132.31 6.19
9 -3 -3 131.74 6.21
-9 -3 3 135.4 6.36
-9 -3 3 141.11 6.58
-9 -3 3 132.29 6.4
9 3 -3 143.71 6.45
-9 4 -3 7.36 1.37
9 4 -3 8.41 1.18
-9 4 3 9.58 1.38
-9 -4 3 4.4 1.31
9 -4 -3 3.34 0.66
9 -4 -3 9.66 1.21
9 4 -3 4.1 1.07
9 -4 -3 4.28 0.63
-9 -4 3 7.46 1.01
-9 -4 3 6.61 1.1
-9 5 -3 161.8 7.96
-9 5 3 168.83 7.97
-9 -5 3 166.16 7.89
9 5 -3 169.11 7.94
9 -5 -3 173.41 7.95
9 5 3 176.02 7.98
-9 -5 3 159.96 7.65
9 -5 -3 166.59 7.41
9 -5 -3 166.52 7.49
9 5 3 158.74 7.82
-9 -5 3 154.07 7.68
-9 6 -3 14.65 1.84
-9 6 3 14.06 1.77
9 -6 -3 11.53 1.37
-9 -6 3 13.41 2.05
9 6 -3 11.62 1.35
9 6 3 16 1.66
9 -6 -3 13.5 0.8
9 -6 -3 14.96 0.97
-9 -6 3 11.81 1.28
-9 -6 3 11.88 1.39
9 6 3 16.24 1.6
-9 7 -3 69.76 4.02
-9 7 3 66.1 3.99
9 -7 -3 69.46 3.76
9 7 -3 67.72 3.72
9 7 3 73.46 3.85
-9 -7 3 70.31 3.55
9 -7 -3 69.62 3.14
9 -7 -3 65.94 3.25
-9 -7 3 65.52 3.6
9 7 -3 72.89 3.88
9 7 3 71.4 3.74
-9 8 -3 6.91 1.82
-9 8 3 5.31 1.84
9 8 3 4.5 1.46
9 -8 -3 6.72 1.22
9 8 -3 5.54 1.16
-9 -8 3 7.94 1.24
9 8 3 4.36 1.33
9 -8 -3 2.88 0.44
9 8 -3 2.69 1.54
-9 9 -3 39.89 3.02
-9 9 3 39.92 3.07
9 -9 -3 35.96 2.48
-9 -9 -3 38.32 1.92
9 9 3 36.33 2.54
-9 -9 3 39.7 2.41
9 -9 -3 39.87 1.81
9 9 -3 36.86 2.7
9 9 3 40.23 2.61
-9 10 -3 19.24 2.36
-9 10 3 18.95 2.4
-9 -10 -3 14.59 1.02
9 10 3 15.85 1.75
9 -10 -3 15.57 0.8
-9 -10 -3 15.99 1.59
-9 10 -3 18.96 1.67
9 11 3 87.35 4.76
-9 -11 -3 92.63 4.2
-9 11 3 89.55 4.93
-9 11 3 91.61 5.24
-9 11 -3 86.73 5.2
-9 11 -3 84.06 4.67
-9 -11 -3 85.87 4.66
9 -11 3 97.88 4.63
-9 12 3 8.57 1.75
-9 12 -3 9.78 1.27
-9 -12 -3 7.09 1.2
9 12 3 4.07 1.43
9 -12 3 7.87 1.41
-9 13 3 6.49 1.75
-9 13 -3 4.87 1.06
-9 -13 -3 4.77 1.14
9 13 3 6 1.53
9 -13 3 8.96 1.34
-9 14 3 2.19 1.68
-9 -14 -3 3.06 1.06
-9 14 -3 3.35 1
-9 -14 3 4.29 1.52
9 14 3 3.52 1.48
9 -14 3 3.93 1.27
-9 15 3 1.84 1.79
-9 15 -3 4.6 1.01
-9 -15 -3 5.95 1.09
9 15 3 6.64 1.54
-9 -15 3 8.69 1.72
9 -15 3 10.09 1.41
-9 16 3 9.22 2.08
-9 16 -3 6.03 0.97
9 16 3 3.2 1.54
-9 -16 3 8.93 1.71
9 -16 3 6.96 1.39
9 17 3 2.59 1.59
-9 -17 3 8.15 1.79
9 -17 3 7.03 1.43
-9 17 3 5.37 2.03
-9 18 3 22.5 2.7
-9 -18 3 30.79 2.43
9 18 3 19.02 2.23
-9 -18 3 26.75 2.55
-9 -19 3 5.85 1.87
9 19 3 1.41 1.48
-9 19 -3 1.43 2.33
-9 19 3 1.45 2.35
-9 -19 3 1.39 1.91
-9 -20 3 0.27 1.88
-9 20 3 -1.82 2.41
-9 20 -3 -2.26 2.45
9 20 3 0.39 1.42
-9 -20 3 2.35 1.86
-9 -21 3 -0.54 1.86
-9 21 3 -4.21 2.66
-9 21 -3 -1.39 2.55
-9 -21 3 2.43 1.88
-9 -22 3 11.63 2.2
-9 22 3 4.49 2.64
-9 22 -3 6.71 2.68
-9 -22 3 11.69 2.12
-9 -23 3 48.9 3.49
-9 23 -3 41.67 4.08
-9 23 3 50.42 4.2
-9 -23 3 54.25 3.53
-9 -24 3 13.49 2.24
-9 24 3 4.92 2.88
-9 24 -3 4.87 2.79
-9 -24 3 10.04 2.23
-9 -25 3 1.22 2.02
-9 -25 3 -0.47 1.95
10 0 3 0.04 0.98
-10 0 3 1.06 0.89
10 0 -3 -2.37 0.95
10 0 -3 0.33 0.91
-10 0 -3 -0.41 0.87
-10 0 3 -1.41 0.9
-10 -1 -3 23.24 1.6
-10 -1 3 23.58 1.65
10 -1 -3 27.15 1.93
-10 -1 3 20.52 1.54
10 -1 3 17.35 1.65
-10 1 -3 25.4 1.75
-10 1 3 24.48 1.76
-10 -1 3 26.08 1.68
-10 1 3 27.33 1.7
-10 -1 3 26.83 1.57
-10 -1 3 21.19 1.5
10 1 -3 26.78 1.64
-10 -2 -3 18.29 1.32
10 -2 -3 19.45 1.57
-10 -2 3 20.49 1.55
10 -2 -3 15.86 1.38
10 2 3 16.87 1.06
-10 -2 3 15.5 1.37
-10 2 3 16.76 1.46
-10 2 -3 18.41 1.54
-10 -2 3 20.11 1.3
-10 -2 3 19.19 1.34
10 -2 -3 15.27 1.09
-10 2 -3 14.1 3.36
-10 -2 3 16.71 2.11
10 2 -3 19.95 1.4
10 3 -3 162.32 7.27
10 -3 -3 143.72 6.9
10 -3 -3 159.92 7.25
10 3 3 137.59 6.69
-10 -3 3 148.81 6.86
-10 -3 3 147.64 6.9
10 -3 -3 148.59 6.72
10 3 -3 163.49 7
-10 -3 3 149.17 7.16
-10 3 -3 149.64 7.07
-10 3 3 148.41 7.07
10 -4 -3 77.41 3.92
-10 -4 3 74.19 3.69
10 -4 -3 74.02 3.54
10 4 -3 74.82 3.89
-10 -4 3 70.01 3.58
10 -4 -3 71.39 3.35
-10 -4 3 69.52 3.62
10 4 -3 73.47 3.71
-10 4 -3 72.08 3.88
-10 4 3 64.12 3.82
10 5 -3 21.18 1.78
-10 -5 3 24.71 2
10 -5 -3 22.76 1.85
-10 5 -3 22.9 2.05
-10 5 3 24.75 2.1
-10 -5 3 21.47 1.59
10 -5 -3 22.68 1.23
-10 -5 3 20.54 1.67
10 5 3 21.76 1.89
10 5 -3 26.23 1.86
-10 -6 3 39.82 2.88
10 -6 -3 43.8 2.62
10 6 -3 39.33 2.55
10 6 3 44.79 2.68
-10 6 -3 41.49 2.87
-10 6 3 40.78 2.87
-10 -6 3 39.47 2.36
10 -6 -3 42.67 2
10 6 3 42.33 2.64
-10 -6 3 39.57 2.43
10 7 -3 189.72 9.43
10 -7 -3 202.44 9.46
-10 -7 3 188.82 9.71
10 7 3 185.6 9.43
-10 7 3 231.07 9.8
-10 7 -3 221.88 9.71
10 -7 -3 192.7 8.86
-10 -7 3 200.65 9.21
-10 -7 3 198.8 9.24
10 7 3 209.07 9.43
10 8 -3 16.35 1.64
-10 -8 3 16.69 2.55
10 -8 -3 17.3 1.67
10 8 3 19.4 1.84
10 -8 -3 17.64 0.96
-10 -8 3 17.94 1.58
10 8 -3 17.79 2.04
10 8 3 19.79 1.88
-10 8 -3 15.87 2.19
-10 8 3 17.53 2.25
10 9 -3 12.55 1.5
10 -9 -3 15.3 1.63
-10 9 -3 16.87 2.36
-10 9 3 18.47 2.41
-10 -9 3 16.54 1.56
10 9 3 10.3 1.71
10 -9 -3 11.93 0.78
10 9 3 15.31 1.84
-10 10 3 33.68 3.09
-10 10 -3 30.03 2.95
10 10 3 38.47 2.6
-10 -10 -3 34.1 1.81
-10 -10 3 35.88 2.33
10 -10 -3 36.52 1.67
10 -10 -3 30.52 2.33
10 -11 3 60.17 3.36
-10 11 3 69.63 4.31
-10 11 -3 57.72 4.12
-10 -11 -3 59.38 2.95
10 11 3 59.32 3.61
-10 -11 3 60.66 3.56
-10 11 -3 67.36 3.58
-10 -11 -3 62.31 3.5
10 -12 3 38.56 2.34
-10 12 -3 37.06 3.19
-10 12 3 34.09 3.12
-10 -12 -3 34.22 1.82
-10 12 3 32.43 2.65
10 12 3 37.65 2.59
-10 -12 -3 31.34 2.3
-10 12 -3 32.54 2.33
-10 -12 3 34.29 2.49
-10 -13 -3 63.07 3.03
10 13 3 59.69 3.7
-10 13 3 67.54 4.03
-10 -13 -3 54.37 3.39
-10 13 -3 58.74 3.45
10 -13 3 70.32 3.49
-10 -13 3 65.18 3.68
10 -14 3 3.47 1.25
-10 -14 -3 2.6 1.09
-10 14 -3 2.27 1.01
-10 14 3 0.68 1.58
10 14 3 2.46 1.46
-10 -14 3 4.12 1.53
-10 -14 3 1.49 1.63
10 -15 3 40.61 2.46
-10 -15 -3 31.53 2.24
-10 15 -3 31.9 2.25
-10 15 3 38.76 3.02
10 15 3 34.14 2.69
-10 -15 3 41 2.66
-10 -15 3 41.94 2.78
10 -16 3 1.71 1.21
-10 16 -3 0.26 0.9
-10 -16 3 3.98 1.68
10 16 3 0.75 1.49
-10 -16 3 0.72 1.69
-10 16 3 3.36 1.91
10 -17 3 8.59 1.5
-10 17 3 7.78 2.13
-10 -17 3 7.62 1.93
10 17 3 5.25 1.6
-10 -17 3 9.07 1.79
10 18 3 18.4 2
-10 18 3 16 2.43
-10 -18 3 19.64 2.22
-10 -18 3 17.04 2.23
-10 -19 3 19.4 2.2
-10 19 3 15.48 2.75
-10 -19 3 14.81 2.27
-10 -20 3 2.84 1.86
-10 20 3 -2.46 2.54
-10 20 -3 -3.27 2.54
-10 -20 3 -1.98 1.88
-10 -21 3 -2.23 1.95
-10 21 -3 0.12 2.44
-10 21 3 -5.01 2.69
-10 -21 3 1.86 1.88
-10 -22 3 7.28 2.09
-10 22 3 4.27 2.65
-10 22 -3 7.38 2.64
-10 -22 3 8.62 2.1
-10 -23 3 22.57 2.48
-10 23 3 14.44 3.31
-10 23 -3 10.23 3.23
-10 -23 3 20.87 2.42
-10 -24 3 13.87 2.27
-10 24 3 6.99 2.88
-10 24 -3 7.28 2.97
-10 -24 3 16.21 2.37
-10 -25 3 1.09 2.05
-10 -25 3 0.34 1.94
-11 0 3 0.48 0.93
11 0 3 -0.36 0.98
11 0 -3 0.29 0.99
11 0 -3 -0.7 0.94
-11 0 3 0.14 0.97
-11 0 -3 -0.25 0.97
11 -1 -3 12.86 1.05
11 1 -3 8.93 1.38
-11 -1 3 12.77 1.11
11 -1 -3 10.14 1.32
11 -1 3 13.08 1.27
-11 1 -3 12.43 1.33
-11 -1 3 10.1 1.2
-11 1 3 10.04 1.2
11 1 3 9.04 0.88
11 1 3 9.93 1.23
-11 -1 3 9.25 1.09
-11 -1 -3 10.35 1.16
-11 -1 3 10.89 1.2
-11 1 3 9.87 1.3
-11 -2 3 13.56 1.43
-11 -2 -3 17.37 1.4
11 -2 -3 19.21 1.77
11 -2 3 11.59 1.42
-11 -2 3 7.06 1.44
-11 2 3 21.18 1.66
-11 2 -3 23.21 1.69
11 2 3 17.79 1.11
-11 -2 3 19.1 1.58
-11 -2 3 19.44 1.47
-11 -2 3 20.54 1.37
-11 -2 3 11.36 2.25
11 2 -3 18.08 1.61
-11 3 3 7.74 1.35
11 3 -3 7.02 1.2
11 -3 -3 8.18 1.24
11 -3 -3 7 1.01
-11 -3 3 6.65 1.45
11 3 3 5.98 0.7
-11 -3 3 5.03 1.09
-11 -3 3 7.63 1.02
11 -3 -3 6.32 0.76
-11 -3 3 4.8 1.76
11 3 -3 7.25 1.27
-11 -3 3 5.73 1.05
-11 3 -3 4.69 1.29
11 4 -3 214.76 9.87
11 -4 -3 217.81 9.88
-11 -4 3 206.54 9.49
-11 -4 3 207.07 9.53
11 -4 -3 206.46 9.31
11 4 -3 224.86 9.68
-11 4 -3 227.39 9.85
-11 4 3 213.07 9.79
11 -5 -3 114.67 5.75
-11 -5 3 119.24 5.62
11 5 -3 108.28 5.73
-11 -5 3 113.46 5.42
11 -5 -3 114.51 5.18
-11 -5 3 107.49 5.46
11 5 3 110.51 5.68
11 5 -3 122.88 5.62
-11 5 3 111.42 5.79
-11 5 -3 109.82 5.82
11 6 -3 66.64 3.93
-11 -6 3 51.06 4.03
11 -6 -3 69.89 3.95
-11 -6 3 73.86 3.69
11 -6 -3 68.29 3.32
-11 -6 3 76.71 3.75
11 6 3 72.24 3.97
-11 6 -3 85.75 4.26
-11 6 3 85.88 4.27
11 7 -3 112.83 6.13
-11 -7 3 121.97 6.41
11 -7 -3 124.71 6.2
11 -7 -3 128.02 5.59
-11 -7 3 124.17 5.93
11 7 3 123.76 6.19
-11 -7 3 114.53 5.95
-11 7 3 126.68 6.46
-11 7 -3 117.03 6.41
-11 8 -3 0.93 1.8
-11 8 3 1.16 1.88
11 8 3 2.6 1.5
11 -8 -3 1.57 0.5
-11 -8 3 1.77 1.17
-11 -8 3 2.11 2.23
11 -8 -3 0.74 1.09
11 8 -3 0.86 1.11
11 9 -3 72.28 3.39
11 -9 -3 72.47 3.42
-11 -9 3 81.11 4.33
-11 9 -3 86.41 4.18
-11 9 3 87.48 4.16
-11 -9 3 84.77 3.26
11 -9 -3 84.62 2.61
11 9 3 86.04 3.63
-11 -10 -3 191.88 9.03
11 10 3 187.61 9.55
11 10 3 219.99 9.68
-11 10 -3 247.74 10.28
-11 10 3 267.63 10.41
-11 -10 3 218.36 9.43
11 -10 -3 193.99 8.92
-11 -10 3 186.17 10.24
11 10 -3 186.56 9.56
11 -10 -3 209.16 9.66
-11 11 -3 29.1 2.91
-11 11 3 23.77 2.87
-11 -11 -3 27.32 1.53
11 11 3 29.17 2.24
11 -11 -3 27.87 2.14
-11 -11 3 27.4 2.2
11 -12 3 31.62 2.22
-11 12 3 35.67 3.25
-11 12 -3 30.89 3.14
11 12 3 31.11 2.39
-11 12 3 30.52 2.54
-11 -12 -3 30.79 1.7
-11 -12 3 28.39 2.34
-11 12 -3 32.07 2.31
-11 -12 -3 28.59 2.25
11 -13 3 79.43 3.86
-11 13 3 66.98 4.71
-11 13 3 75.05 4.32
-11 -13 -3 72 3.4
11 13 3 75.47 4.06
-11 13 -3 59.54 3.82
-11 -13 -3 60.92 3.83
-11 -13 3 74.34 3.96
-11 14 3 75.15 4.09
11 14 3 57.5 3.58
-11 -14 -3 59.48 2.97
-11 -14 -3 50.26 3.34
-11 14 -3 54.91 3.38
11 -14 3 65.54 3.4
-11 -14 3 66.39 3.62
11 -15 3 32.3 2.04
-11 15 -3 20.68 1.74
-11 -15 -3 19.67 1.77
-11 15 3 23.58 2.51
-11 -15 -3 23.88 1.5
-11 -15 3 30.39 2.29
-11 -15 3 26.44 2.33
11 -16 3 28.86 2.02
-11 16 -3 23.19 1.84
-11 -16 -3 21.29 1.56
-11 16 3 26.23 2.67
-11 -16 3 30.86 2.38
-11 -16 3 29.41 2.39
-11 -17 -3 58.19 6.23
-11 17 3 51.55 3.9
11 -17 3 59.9 3.29
-11 -17 3 59.39 3.52
-11 -17 3 51.61 3.47
-11 -18 -3 1.11 4.82
-11 -18 3 9.51 1.92
-11 -18 3 4.85 1.89
-11 18 3 4.46 2.08
-11 19 3 32.96 3.22
-11 -19 3 40.94 2.89
-11 -19 3 37.6 2.92
-11 -20 3 2.49 1.93
-11 -20 3 1.65 1.89
-11 20 3 3.61 2.6
-11 20 -3 2.26 2.51
-11 21 -3 0.37 2.55
-11 21 3 -1.48 2.55
-11 -21 3 4.99 1.96
-11 -21 3 -1.41 1.95
-11 -21 -3 -6.07 5.47
-11 22 3 2.62 2.7
-11 22 -3 1.86 2.69
-11 -22 3 9.25 2.1
-11 -22 3 4.15 2.03
-11 -22 -3 -4.2 5.77
-11 23 3 3.95 2.84
-11 23 -3 0.63 2.79
-11 -23 3 11.54 2.21
-11 -23 3 10.04 2.16
-11 -23 -3 9.15 5.95
-11 -24 3 41.69 3.29
-11 -24 3 53.41 3.45
-11 -24 -3 40.2 6.93
-11 24 3 44.24 4.07
-11 24 -3 38.28 4.09
-11 -25 3 3.36 1.99
-12 0 3 0.58 0.99
12 0 3 1.17 1
12 0 -3 -1.86 1.06
12 0 -3 1.34 1.03
-12 0 3 -0.16 1.04
-12 0 -3 0.39 1.06
12 1 3 14.86 1.42
12 -1 3 13.18 1.37
-12 1 3 12.77 1.49
-12 -1 3 14.1 1.37
-12 1 3 14.93 1.37
12 -1 -3 12.33 1.23
12 -1 -3 13.68 1.46
12 1 -3 11.79 1.57
-12 -1 3 17.64 1.32
-12 1 -3 13.31 1.48
-12 -1 -3 12.96 1.33
-12 -1 3 13.11 1.36
-12 -2 -3 162.89 7.44
-12 -2 3 156.59 7.45
12 -2 -3 157.12 7.7
-12 -2 3 178.14 7.59
12 -2 3 170.47 7.49
12 2 3 155.99 7.47
-12 2 -3 146.52 7.53
-12 2 3 154.54 7.54
-12 -2 3 149.42 7.43
-12 -2 3 150.18 7.35
12 2 -3 159.46 7.48
-12 -2 3 162.73 7.93
-12 3 3 2.78 1.38
12 -3 -3 4.42 1.24
12 3 -3 4.2 1.23
-12 -3 3 2.49 1.39
12 -3 -3 1.81 1.06
12 -3 3 3.62 1.01
-12 -3 3 5.54 1.18
12 3 3 5.78 0.72
-12 -3 3 5.17 1.06
12 3 -3 5.54 1.39
-12 -3 3 4.95 1.13
-12 -3 3 2.04 1.93
-12 3 -3 4.45 1.35
12 4 -3 187.79 8.87
12 -4 -3 195.23 8.91
-12 -4 3 187.85 8.49
-12 -4 3 174.46 8.51
12 4 -3 194.3 8.68
-12 4 -3 172.05 8.79
-12 4 3 178.43 8.78
-12 -5 3 22.3 2.28
12 5 -3 29.83 2.39
12 -5 -3 32.19 2.38
12 -5 -3 27.19 1.72
-12 -5 3 34.41 2.16
-12 -5 3 32.09 2.07
12 5 3 28.76 2.37
12 5 -3 37.94 2.42
-12 5 3 42.69 2.67
-12 5 -3 41.19 2.62
-12 -6 3 687.1 29.56
12 6 -3 637.36 29.65
12 -6 -3 638.13 29.65
-12 -6 3 642.93 29.33
12 -6 -3 663.31 29.09
-12 -6 3 615 29.35
12 6 3 641.65 29.55
12 6 -3 699.1 29.53
-12 6 -3 671.64 29.77
-12 6 3 667.64 29.77
-12 -7 3 67.18 4.17
12 7 -3 65.94 3.94
12 -7 -3 67.57 3.92
-12 -7 3 70.37 3.7
-12 -7 3 69.41 3.74
12 -7 -3 70.01 3.31
12 7 3 71.84 3.99
-12 7 -3 79.61 4.32
-12 7 3 79.18 4.36
-12 -8 3 135.17 6.82
12 8 -3 118.59 6.47
12 -8 -3 120.99 6.49
-12 8 3 127.33 6.84
-12 8 -3 129.84 6.86
12 -8 -3 133.66 5.89
-12 -8 3 130.86 6.26
12 8 3 129.68 6.53
-12 -9 -3 43.47 3.86
12 9 -3 41.19 2.62
-12 -9 3 38.64 3.39
12 -9 -3 38.01 2.58
-12 9 -3 45.22 3.29
-12 9 3 43.65 3.25
-12 -9 3 44.87 2.42
12 -9 -3 40.99 1.84
12 9 3 41.69 2.82
-12 -10 -3 242.13 9.36
12 -10 -3 210.02 8.14
12 10 -3 213.99 8.13
-12 -10 3 235.08 8.95
-12 10 -3 244.62 8.94
-12 10 3 237.88 8.91
-12 -10 3 235.13 7.91
12 -10 -3 236.37 7.3
12 10 3 242.41 8.3
-12 -11 -3 33.51 3.97
12 11 -3 31.21 2.44
12 -11 -3 34.67 2.53
-12 -11 3 37.79 3.8
-12 11 -3 38.09 3.3
-12 11 3 41.04 3.47
-12 -11 -3 35.31 1.92
12 -11 -3 36.22 1.75
-12 -11 3 35.62 2.5
-12 -12 -3 0.14 3.16
-12 -12 3 5.45 3.04
12 -12 3 2.92 1.3
-12 12 3 0.43 2.3
-12 12 -3 1.73 2.27
-12 -12 -3 2.28 0.76
-12 12 -3 4.05 1.32
-12 -12 3 3.7 1.54
-12 -13 -3 88.05 6.43
12 -13 3 94.19 4.63
-12 13 -3 90.23 5.56
-12 13 3 92.44 5.6
-12 -13 -3 86.99 4.19
-12 13 3 97.74 5.09
-12 -13 3 86.24 4.71
-12 -13 -3 79 4.68
-12 13 -3 89.03 4.78
12 -14 3 21 1.75
-12 -14 -3 12.47 1.6
-12 14 -3 14.59 1.61
-12 14 3 18.97 2.32
-12 -14 -3 15.58 1.2
-12 -14 -3 19.19 4.17
-12 -14 3 19.63 1.99
-12 -15 -3 2.86 3.73
12 -15 3 4.55 1.32
-12 -15 -3 2.17 1.22
-12 15 -3 2.18 1.14
-12 -15 -3 2.32 0.84
-12 15 3 6.13 1.84
-12 -15 3 5.86 1.66
-12 -15 3 5.13 1.71
-12 -16 -3 -0.38 4.05
12 -16 3 2.42 1.27
-12 16 -3 0.26 0.97
-12 16 3 -2.2 1.87
-12 -16 -3 -1.53 0.92
-12 -16 3 2.77 1.64
-12 -16 3 2.13 1.75
-12 17 3 11.42 2.32
12 -17 3 11.71 1.6
-12 -17 3 16.51 2.05
-12 -17 3 14.67 2.09
-12 -18 -3 41.8 5.78
-12 -18 3 46.42 3.14
-12 -18 3 44.82 3.13
-12 18 3 42.63 3.54
-12 -19 -3 0.23 4.74
-12 -19 3 5 1.86
-12 -19 3 3.42 1.91
-12 19 3 1.59 2.07
-12 -20 -3 0.48 4.99
-12 -20 3 5.72 1.95
-12 -20 3 3.64 1.94
-12 21 -3 -1.01 2.72
-12 21 3 0.25 2.71
-12 -21 3 5.2 2.02
-12 -21 3 4.65 2
-12 -21 -3 -4.41 5.44
-12 -22 3 28.51 2.68
-12 -22 3 31.52 2.75
-12 22 3 28.11 3.46
-12 22 -3 25.44 3.41
-12 -22 3 15.55 5.36
-12 -22 -3 23.09 6.12
-12 23 -3 -0.13 2.72
-12 23 3 -0.39 2.76
-12 -23 3 4.25 2.11
-12 -23 3 6.87 2.06
-12 -23 -3 -0.77 5.41
-12 -23 3 -5.06 5.31
-12 -24 3 0.94 5.32
-12 24 -3 2.61 2.78
-12 24 3 6.96 2.9
-12 -24 3 9.86 2.12
-12 -25 3 3.14 1.9
13 0 3 0.83 1.04
-13 0 3 0.65 1.13
-13 0 -3 -0.56 1.15
-13 0 3 0.04 1.13
13 0 -3 0.51 1.06
13 0 -3 -2.84 1.23
13 1 3 32.24 2.09
13 -1 3 32.53 2.06
-13 1 -3 29.83 2.17
-13 1 3 32.9 2.21
-13 -1 3 29.15 2.02
-13 -1 -3 33.17 2.07
-13 -1 3 32.23 2.09
13 -1 -3 30.11 1.95
13 1 -3 24.66 2.24
-13 -1 3 35.67 2
13 -1 -3 30.16 2.2
-13 -2 3 46.14 2.88
13 -2 -3 50.22 3.06
13 2 3 42.49 2.81
13 -2 3 46.06 2.78
-13 2 -3 49.83 3.02
-13 2 3 51.27 3.03
-13 -2 3 62.61 2.94
13 2 -3 57.76 3.03
-13 -2 3 46.52 3.72
-13 -2 -3 52.26 2.88
-13 -2 3 51.32 2.89
-13 -3 -3 2.67 1.11
-13 3 -3 1.03 1.43
-13 3 3 0.38 1.43
13 -3 -3 2.08 1.09
13 3 -3 1.31 1.12
-13 -3 3 3.95 1.37
-13 -3 3 2.36 1.17
-13 -3 3 2.41 1.07
13 3 -3 2.81 1.34
-13 -3 3 2.72 2.02
-13 -3 -3 2.56 2.81
13 4 -3 78.21 4.65
13 -4 -3 88.12 4.7
-13 4 3 85.74 4.69
-13 4 -3 90.55 4.7
-13 -4 3 74.36 4.82
-13 -4 3 96.21 4.41
13 4 -3 89.46 4.58
13 5 -3 88.15 4.81
13 -5 -3 90.32 4.82
-13 -5 3 92.51 4.47
-13 -5 3 84.94 4.49
13 5 3 83.83 4.76
13 5 -3 99.38 4.74
-13 5 3 91.19 4.91
-13 5 -3 90.44 4.91
-13 -6 -3 25.64 3.45
-13 -6 3 33.55 3.13
13 6 -3 41.1 3.15
13 -6 -3 47.93 3.15
-13 -6 3 54.91 2.88
-13 -6 3 56.64 2.99
13 6 -3 56.64 3.31
13 6 3 45.87 3.21
-13 6 -3 68.7 3.54
-13 6 3 64.49 3.59
-13 -7 -3 46.28 3.51
-13 -7 3 48.34 3.12
13 7 -3 42.15 2.83
13 -7 -3 37.06 2.74
-13 -7 3 43.86 2.58
13 -7 -3 43.52 2.16
-13 -7 3 42.44 2.6
13 7 3 47.07 2.98
-13 7 -3 45.76 3.24
-13 7 3 43.62 3.27
-13 -8 -3 19.83 3.13
-13 -8 3 21.21 2.77
13 -8 -3 31.33 2.28
13 8 -3 23.43 2.16
13 -8 -3 23.76 1.45
-13 -8 3 29.58 2.05
13 8 3 25.25 2.38
-13 8 -3 35.33 2.96
-13 8 3 30.38 2.89
13 -9 -3 16.73 1.78
-13 -9 3 19.85 2.67
13 9 -3 15.88 1.79
-13 -9 -3 21.32 3.12
-13 9 -3 14.47 2.54
-13 9 3 19.74 2.58
-13 -9 3 19.91 1.73
13 -9 -3 18.42 1.1
13 9 3 21.85 2.24
-13 -10 -3 73.35 5.32
13 10 -3 73.12 4.29
-13 -10 3 83.32 5.12
13 -10 -3 90.53 4.45
-13 10 -3 55.34 3.56
-13 -10 3 106.86 4.26
13 -10 -3 77.72 3.57
13 10 3 104 4.64
-13 10 -3 117.29 5.3
-13 10 3 120.19 5.37
-13 -11 3 179.98 9.27
-13 -11 -3 194.21 9.66
13 11 -3 166.08 8.54
-13 11 -3 195.49 9.29
-13 11 3 193.66 9.3
-13 -11 3 183.8 8.39
-13 -11 3 176.07 8.41
13 -12 3 6.21 1.44
-13 12 -3 8.59 2.45
-13 12 3 12.25 2.67
-13 -12 -3 7.12 0.92
-13 -12 -3 4.89 3.34
13 -12 -3 7.56 1.53
-13 -12 3 6.77 3.05
-13 -12 3 7.89 1.66
-13 -13 3 3.48 3.17
-13 -13 -3 3.04 3.34
13 -13 3 5.72 1.47
-13 13 -3 5.23 2.52
-13 13 3 6.96 2.6
-13 -13 -3 5.27 0.85
-13 13 3 4.03 1.68
-13 13 -3 5.66 1.49
-13 -13 -3 4.03 1.41
-13 -13 3 5.71 1.62
-13 -14 -3 30.04 4.58
-13 -14 3 29.72 4.46
13 -14 3 44.08 2.73
-13 14 -3 56.36 4.14
-13 14 3 49.54 3.98
-13 14 3 59.82 3.49
-13 -14 -3 38.95 2.28
-13 14 -3 46.25 2.97
-13 -14 -3 39.02 2.85
-13 -14 3 47.73 2.99
-13 -15 -3 99.19 6.75
-13 -15 3 83.24 6.23
13 -15 3 98.22 4.46
-13 15 -3 68.8 4.4
-13 -15 -3 69.22 4.4
-13 -15 -3 84.32 4.04
-13 15 3 94.42 5.1
-13 -15 3 88.5 4.62
-13 -15 3 94.72 4.69
-13 -16 -3 33.71 5.09
-13 -16 3 40.08 4.93
13 -16 3 50.85 2.72
-13 16 -3 31.23 2.55
-13 16 3 45.69 3.3
-13 -16 -3 36.68 2.21
-13 -16 3 49.5 3
-13 -16 3 48.76 3.04
-13 -17 -3 8.96 4.41
-13 17 3 4.4 2.06
13 -17 3 8.11 1.46
-13 -17 3 8.87 1.95
-13 -17 3 7.57 1.9
-13 -18 3 29.83 2.47
-13 -18 3 23.02 2.48
-13 -18 -3 13.56 4.93
-13 -18 3 14.59 4.81
-13 18 3 24.74 2.85
-13 -19 -3 -2.62 4.61
-13 -19 3 -0.96 4.5
-13 -19 3 5.28 1.92
-13 -19 3 3.77 1.9
-13 19 3 2.98 2.13
-13 -20 -3 9.32 5.08
-13 -20 3 12.31 4.92
-13 20 3 10.65 2.52
-13 -20 3 24.17 2.44
-13 -20 3 19.64 2.32
-13 21 3 0.39 2.65
-13 21 -3 0.13 2.63
-13 -21 3 3.9 2.04
-13 -21 3 2.46 1.95
-13 -21 -3 -0.71 5.11
-13 -21 3 -2.31 4.88
-13 22 -3 8.09 3.24
-13 22 3 6.28 3.06
-13 -22 3 20.57 2.45
-13 -22 3 18.93 2.36
-13 -22 -3 10 5.53
-13 -22 3 6.1 5.13
-13 -23 3 32.39 2.76
-13 -23 -3 21.8 5.9
-13 -23 3 23.97 5.71
-13 23 -3 30.43 3.63
-13 23 3 34.22 3.69
-13 -24 3 9.87 5.46
-13 -24 3 17.43 2.33
14 0 3 0.3 1.08
-14 0 3 0.28 1.14
-14 0 -3 -1.05 1.27
-14 0 3 -0.48 1.27
14 0 -3 0.2 1.14
-14 -1 3 6.46 1.39
14 -1 -3 25.08 1.99
14 -1 3 7.51 1.43
-14 1 -3 27.14 1.93
-14 1 3 21.51 1.98
14 1 3 7.43 1.49
-14 -1 3 38.16 1.93
-14 -1 3 20.14 1.85
-14 -1 -3 31.45 1.88
-14 -1 3 14.99 2.96
14 -2 -3 2.75 1.18
-14 -2 3 1.51 0.38
14 2 -3 0.86 0.55
-14 -2 3 1.79 1.15
14 -2 3 2.98 1.04
-14 -2 3 1.06 1.18
14 2 3 3.07 1.2
-14 -2 -3 1.57 1.17
-14 -2 3 1.93 1.18
-14 2 -3 2.37 1.35
-14 2 3 1.28 1.38
-14 -2 3 0.93 2.47
-14 -2 -3 3.95 3.17
14 2 -3 0.72 1.39
14 -3 -3 68.57 4.07
14 3 -3 72.94 4.13
14 3 3 62.97 3.79
-14 -3 3 65.4 4.06
-14 3 -3 82.35 4.19
-14 3 3 74.62 4.19
-14 -3 3 83.35 3.96
-14 -3 -3 73.39 5.33
14 3 -3 77.35 4.01
-14 -3 3 70.23 4.52
-14 -3 3 75.65 3.91
-14 -3 -3 76.55 3.89
14 4 -3 1.19 1.25
14 -4 -3 1.11 1.25
-14 4 -3 -0.18 1.51
-14 4 3 0.56 1.58
-14 -4 3 2.85 1.68
-14 -4 3 1.33 1.17
14 4 -3 0.39 1.48
-14 -4 3 2.03 2.01
14 -5 -3 287.07 13.6
14 5 -3 277.92 13.6
-14 -5 3 289.57 13.26
14 5 -3 306 13.47
14 5 3 281.02 13.51
-14 5 -3 290.38 13.65
-14 5 3 292.91 13.66
14 6 -3 8.67 1.48
14 -6 -3 7.44 1.43
-14 -6 3 10.22 1.36
14 6 3 8.39 1.8
-14 -6 3 7.65 1.38
-14 6 3 4.93 1.95
-14 6 -3 8.26 2.01
14 6 -3 7.71 1.73
-14 -7 -3 117.85 7.41
-14 -7 3 128.89 7.06
14 7 -3 117.16 6.98
14 -7 -3 145.19 7.16
-14 -7 3 150.06 6.82
-14 -7 3 149.33 6.79
14 7 -3 144.86 7.05
14 7 3 135.07 7.09
-14 7 3 157.63 7.48
-14 7 -3 158.84 7.47
14 8 3 4.92 1.8
-14 8 -3 5.88 2.21
-14 8 3 4.79 2.11
-14 -8 -3 10.16 2.58
-14 -8 3 8.53 2.08
14 8 -3 3.98 1.35
14 -8 -3 5.36 1.38
-14 -8 3 7.34 1.37
14 9 3 11.03 1.98
-14 9 -3 12.4 2.5
-14 9 3 15.99 2.54
14 -9 -3 11.79 1.72
14 9 -3 8.25 1.67
-14 -9 -3 8.23 2.72
-14 -9 3 9.2 2.43
-14 -9 3 13.91 1.58
14 10 3 1.41 1.77
-14 10 -3 0.84 2.21
-14 10 3 2.5 2.32
-14 -10 3 0.67 1.34
-14 -10 3 1.73 2.28
-14 -10 -3 0.12 2.66
14 -10 -3 2.37 1.34
14 10 -3 0.96 1.24
-14 -11 -3 31.28 4.26
-14 -11 3 44.64 4.12
14 -11 -3 51.41 3.27
14 11 -3 31.17 2.94
-14 11 3 58.56 4.29
-14 11 -3 70.54 4.45
-14 11 -3 39.36 2.24
-14 -11 3 62.53 3.03
-14 -11 3 66.89 3.14
14 11 3 50.43 3.4
14 -12 3 26.68 2.04
-14 12 -3 27.62 3.24
-14 12 3 23.35 3.15
-14 -12 3 28.25 2.22
-14 -12 3 27.9 3.49
14 12 -3 23.18 2.14
14 -12 -3 23.69 2.17
-14 -12 -3 29.54 3.86
14 -13 3 96.48 4.54
-14 13 3 89.37 5.59
-14 13 -3 95.59 5.67
-14 -13 -3 78.45 4.05
-14 -13 3 92.87 4.64
-14 -13 -3 77.25 6.1
14 -13 -3 81.33 4.72
-14 -13 3 80.31 5.82
-14 -14 -3 4.93 3.44
-14 -14 3 -0.27 3.26
14 -14 3 0.09 1.29
-14 14 -3 0.51 2.52
-14 14 3 -0.5 2.52
-14 -14 -3 0.3 0.8
-14 14 3 2.74 1.75
-14 -14 -3 0.77 1.31
-14 14 -3 -0.51 1.28
-14 -14 3 1.41 1.55
14 -15 3 21.97 1.99
-14 -15 -3 18.24 2.05
-14 15 -3 25.34 2.29
-14 -15 -3 22.91 1.58
-14 15 3 30.96 2.89
-14 -15 3 32.78 2.44
-14 -15 3 34.11 2.44
-14 -15 -3 6.81 4.08
-14 -15 3 19.27 4.14
14 -16 3 33.43 2.23
-14 16 -3 19.61 2.02
-14 16 3 30.71 2.85
-14 -16 3 33.84 2.57
-14 -16 3 32.37 2.49
-14 -16 -3 33.74 4.84
-14 -16 3 30.54 4.53
-14 17 3 26.51 2.79
-14 -17 -3 6.06 4.41
-14 -17 3 12.69 4.49
-14 -17 3 33.32 2.53
-14 -17 3 29.92 2.53
14 -17 3 19.88 2
-14 18 3 17 2.6
-14 -18 -3 15.94 4.71
-14 -18 3 16.28 4.58
-14 -18 3 25.48 2.38
-14 -18 3 20.94 2.3
14 -18 3 17.77 1.85
-14 -19 3 75.15 4.05
-14 -19 3 63 3.92
-14 19 3 62.34 4.41
-14 -19 -3 50.65 6.4
-14 -19 3 47.68 6.08
-14 -20 3 60.91 3.81
-14 -20 3 67.03 3.94
-14 20 3 56.08 4.2
-14 -20 3 55.93 6.24
-14 -20 -3 53.12 6.51
-14 -21 3 9.95 2.1
-14 -21 -3 2.8 5.01
-14 -21 3 7.17 4.94
-14 -22 3 64.61 4.03
-14 -22 -3 61.06 6.89
-14 -22 3 50.35 6.55
-14 22 3 66.07 4.94
-14 22 -3 69.87 5.01
-14 -23 -3 2.91 5.12
-14 -23 3 0.22 4.86
-14 -23 3 6.83 2.07
-14 23 3 0.27 2.86
-14 23 -3 1.33 2.88
-14 -24 3 -7.64 5.12
-14 -24 3 3.83 2.01
15 0 3 -0.17 1.07
-15 0 3 -0.6 1.24
-15 0 -3 -0.68 1.4
-15 0 3 -0.32 1.42
15 0 -3 3.08 1.3
-15 -1 3 417.24 17.31
15 -1 -3 358.55 17.53
15 -1 3 390.08 17.25
15 1 3 397.8 17.29
-15 1 3 379.04 17.42
-15 1 -3 374.11 17.4
-15 -1 3 347.24 17.24
-15 -1 -3 371.84 17.33
-15 -1 3 379.94 17.35
-15 -1 3 368.11 17.92
15 -2 -3 86.43 4.22
-15 -2 3 98.25 4.1
15 2 3 93.02 3.93
-15 2 -3 88.65 4.18
-15 2 3 84.52 4.15
-15 -2 3 92.32 3.97
-15 -2 3 92.24 4.07
-15 -2 -3 92.86 4.02
15 2 -3 91.83 4.11
-15 -2 3 84.04 4.85
-15 -2 -3 87.11 5.69
-15 -3 3 271.22 11.77
15 3 -3 243.4 11.81
15 -3 -3 237.28 11.78
15 3 3 269.55 11.55
-15 3 -3 243.4 11.75
-15 3 3 244.72 11.75
-15 -3 3 224.87 11.46
-15 -3 -3 260.2 11.56
-15 -3 3 248.1 11.56
-15 -3 -3 260.55 12.73
15 3 -3 246.34 11.61
-15 -3 3 233.29 11.96
-15 4 -3 264.89 12.44
-15 4 3 265.61 12.49
-15 -4 3 258.6 12.54
15 4 3 242.49 12.09
15 -4 -3 263.75 12.48
15 4 -3 262.35 12.48
15 4 -3 287.42 12.34
-15 -4 3 267.44 12.62
15 5 -3 536.53 24.75
15 -5 -3 521.07 24.71
-15 5 -3 536.33 24.77
-15 5 3 529.88 24.73
-15 -5 3 606.93 25.09
-15 -5 3 519.95 24.34
15 5 -3 583.89 24.59
15 5 3 526.6 24.63
15 6 -3 20.47 2.11
15 -6 -3 22.79 2.13
-15 -6 3 28.45 1.99
15 6 3 22.99 2.34
15 6 -3 22.34 2.28
-15 6 -3 24.04 2.59
-15 6 3 24.67 2.62
15 7 -3 39.78 2.84
15 -7 -3 39.54 2.87
-15 -7 3 40.51 2.63
15 7 3 42.61 3.02
15 7 -3 48.66 3.01
-15 7 -3 43.78 3.3
-15 7 3 45.91 3.35
-15 -8 3 5.17 1.37
-15 -8 -3 3.02 2.49
-15 -8 3 3.99 1.99
15 8 -3 3.17 1.43
15 -8 -3 5.11 1.47
15 8 3 0.62 1.84
-15 8 -3 3.13 2.12
-15 8 3 3.63 2.24
-15 -9 3 13.05 1.61
15 9 -3 15.33 1.82
-15 -9 3 15.3 2.41
-15 -9 -3 13.16 2.78
15 -9 -3 13.76 1.73
-15 9 3 13.39 2.51
15 9 3 13.94 2.11
-15 9 -3 7.92 2.36
-15 -10 -3 21.55 3.34
15 10 -3 16.75 1.99
15 -10 -3 19.51 2.15
-15 -10 3 21.12 2.9
-15 10 -3 24.39 3.04
-15 10 3 25.2 3.15
-15 -10 3 28.47 2.08
15 10 3 21.39 2.47
-15 -11 -3 133.23 6.53
-15 -11 3 127.15 5.86
15 11 -3 108 5.2
15 -11 -3 107.85 5.18
-15 11 -3 128.85 6.19
-15 11 3 118.71 6
-15 -11 3 123.81 4.98
-15 -11 3 114.38 4.94
15 11 3 127.1 5.46
15 -12 3 -1.1 1.29
-15 12 3 0.37 2.49
-15 12 -3 0.74 2.52
-15 12 -3 0.17 0.5
-15 -12 3 3.38 2.57
15 12 -3 -0.62 1.37
-15 -12 -3 0.84 2.94
15 -12 -3 0.32 1.34
-15 -12 3 -1.36 1.46
15 -13 3 71 3.57
-15 13 -3 64.71 4.76
-15 13 3 58.48 4.65
-15 -13 3 61.9 3.65
-15 -13 -3 68.68 5.34
-15 -13 3 62.92 4.8
15 -13 -3 52.76 3.73
-15 -14 3 23.68 3.66
-15 -14 -3 28.52 4.29
15 -14 3 30.16 2.08
-15 14 -3 24.11 3.27
-15 14 3 29.32 3.45
-15 14 3 26.38 2.53
-15 -14 3 27.3 2.28
-15 -14 -3 20.12 2.19
-15 14 -3 21.2 2.2
-15 -15 -3 41.46 4.84
-15 -15 3 39.35 4.41
15 -15 3 45.01 2.54
-15 15 -3 37.96 3.94
-15 15 3 32.9 3.82
-15 15 3 39.86 3.21
-15 -15 -3 35.09 2.09
-15 -15 3 40.32 2.77
-15 15 -3 34.73 2.68
-15 -15 -3 33.15 2.67
-15 -16 -3 6.97 4.13
-15 -16 3 4.05 3.62
15 -16 3 9.19 1.52
-15 16 -3 4.73 1.42
-15 16 3 6.09 2.06
-15 -16 3 9.03 1.99
-15 -16 3 8 1.91
-15 17 3 76.85 5.1
15 -17 3 92.02 4.54
-15 -17 3 84.48 4.78
-15 -17 3 87.89 4.82
-15 -17 -3 88.74 6.88
-15 -17 3 83.48 6.56
-15 -18 -3 11.22 4.52
-15 -18 3 7.14 4.13
-15 18 3 11.74 2.45
15 -18 3 11.54 1.64
-15 -18 3 13.92 2.19
-15 -18 3 11.61 2.05
-15 -19 -3 20.44 4.82
-15 -19 3 1.99 4.25
-15 -19 3 14.01 2.14
-15 19 3 9.3 2.46
-15 -20 3 60.97 3.66
-15 20 3 48.93 4.02
-15 -20 3 48.17 5.91
-15 -20 -3 52.04 6.11
-15 -21 3 18.36 2.35
-15 -21 -3 16.37 5.14
-15 -21 3 19.43 4.94
-15 22 3 11.52 3.15
-15 22 -3 9.16 3.14
-15 -22 3 15.63 2.3
-15 -22 -3 6.32 4.89
-15 -22 3 8.24 4.81
-15 -23 3 1.63 4.69
-15 23 -3 -0.82 2.78
-15 23 3 -1.09 2.81
-15 -23 3 -0.14 1.94
16 0 3 0.25 1.04
-16 0 -3 -3.13 1.53
-16 0 3 -2.94 1.6
16 0 -3 1.73 1.18
-16 0 -3 -0.97 1.47
-16 -1 3 15.57 2
-16 -1 -3 13.49 2.4
16 -1 -3 50.83 2.74
-16 -1 3 17.57 1.39
16 1 3 16.37 1.89
-16 1 -3 43.66 2.62
-16 1 3 31.54 2.6
-16 -1 -3 37.6 2.4
-16 -1 3 26.41 2.37
-16 -1 3 27.86 3.76
-16 -1 -3 31.48 4.72
-16 -2 3 116.83 5.47
-16 -2 -3 111.27 5.96
16 -2 -3 99.32 5.57
16 2 3 115.19 5.33
-16 2 -3 98.22 5.51
-16 2 3 99.33 5.55
-16 -2 3 100.67 5.32
-16 -2 -3 105.85 5.4
-16 -2 3 110.24 5.46
16 2 -3 103.83 5.49
-16 -2 3 102.32 6.22
-16 -2 -3 113.91 7
-16 -3 3 154.49 8.46
16 -3 -3 178.82 8.65
16 3 -3 155.37 8.53
16 3 3 157.98 8.21
-16 3 -3 176.39 8.61
-16 3 3 175.85 8.63
-16 -3 -3 203.94 8.47
-16 -3 3 178.98 8.44
16 3 -3 194.9 8.52
-16 -3 3 162.87 8.94
-16 -3 -3 192.98 9.92
16 4 -3 1.9 1.31
16 -4 -3 3.6 1.39
-16 -4 3 -0.23 1.65
-16 4 3 1.41 1.72
-16 4 -3 1.83 1.73
16 4 3 0.46 1.24
-16 -4 -3 2.01 1.34
-16 -4 3 1.29 1.37
16 4 -3 -0.79 1.68
-16 -4 3 3.48 2.42
-16 5 3 62.76 3.64
-16 5 -3 95.21 3.99
16 5 3 22.02 2.71
-16 -5 3 27.28 3.56
16 -5 -3 57.96 3.42
16 5 -3 70.63 3.66
16 5 3 67.64 3.56
16 5 -3 67.38 3.51
16 6 -3 360.8 17.09
16 -6 -3 352.08 17.05
-16 -6 3 388.86 17.47
-16 6 -3 379.21 17.22
-16 6 3 352.54 17.15
-16 -6 3 345.98 16.66
16 6 3 375.2 17.03
16 6 -3 393.78 16.96
16 7 -3 9.77 1.77
16 -7 -3 10.85 1.7
-16 -7 3 13.7 1.69
-16 7 -3 10.67 2.3
-16 7 3 11.7 2.37
16 7 -3 13.78 2.03
-16 -7 3 11.01 1.6
16 7 3 13.01 2.13
16 8 -3 20.9 2.19
-16 8 -3 14.76 2.5
-16 8 3 15.75 2.53
-16 -8 3 20.62 2.27
16 8 -3 15.93 1.91
16 -8 -3 15.03 1.87
16 8 3 18.02 2.2
-16 -8 3 17.12 1.78
-16 9 -3 1.37 2.32
-16 9 3 -2.75 2.65
16 9 3 0.74 1.83
16 -9 -3 1.57 1.4
-16 -9 -3 0.66 2.5
16 9 -3 -1.42 1.39
-16 -9 3 2.33 2.01
-16 10 -3 102.34 5.97
-16 10 3 100.27 5.94
16 10 3 95.95 5.46
-16 -10 -3 103.84 6.12
-16 -10 3 107.61 5.72
16 10 -3 96.64 5.34
16 -10 -3 88.56 5.29
16 11 3 5.21 2.09
-16 11 -3 1.1 2.55
-16 11 3 1.09 2.57
-16 -11 -3 6.91 2.94
-16 -11 3 4.77 2.46
16 11 -3 2.9 1.46
16 -11 -3 4.75 1.57
-16 -11 3 3.7 1.63
-16 12 -3 0.9 2.58
-16 12 3 -1.3 2.59
16 -12 3 1.05 1.24
16 -12 -3 2.99 1.45
16 12 -3 1.31 1.42
-16 -12 -3 5.29 3.16
-16 -12 3 1.55 2.64
-16 -12 3 4.01 1.59
16 -13 3 26.93 2.05
-16 13 3 20.25 3.23
-16 13 -3 28.73 3.39
-16 -13 3 24.17 2.19
16 -13 -3 21.97 2.2
-16 -13 -3 26.53 3.94
16 13 -3 18.71 2.12
-16 -13 3 24.5 3.36
16 -14 3 113.05 5.38
-16 14 -3 103.86 6.64
-16 14 3 105.64 6.61
-16 14 3 111.33 5.93
-16 -14 3 108.02 5.52
-16 -14 -3 111.89 7.07
-16 -14 3 107.04 6.57
16 -14 -3 89.42 5.61
-16 -15 3 5.42 3.4
-16 -15 -3 7.52 3.8
16 -15 3 7.78 1.45
-16 15 -3 6.22 2.97
-16 15 3 4.07 2.97
-16 15 3 9.99 2.14
-16 -15 3 6.54 1.83
-16 15 -3 8.13 1.76
-16 -15 -3 6.8 1.66
16 -16 3 3.62 1.42
-16 16 -3 0.65 1.32
-16 16 3 -2.49 2.01
-16 -16 3 -0.29 3.5
-16 -16 -3 -2.84 3.77
-16 -16 3 0.55 1.71
-16 17 3 2.43 2.04
16 -17 3 2.87 1.37
-16 -17 3 3.69 3.72
-16 -17 -3 9.15 4.24
-16 -17 3 8.85 1.92
-16 18 3 68.47 4.7
16 -18 3 79.37 3.98
-16 -18 3 70.89 4.26
-16 -18 -3 68.05 6.36
-16 -18 3 61.86 6.01
-16 -19 3 9.41 4.32
-16 -19 -3 15.63 4.67
-16 -19 3 9.09 2.07
-16 19 3 6.79 2.32
-16 -20 3 16.76 4.65
-16 -20 -3 14.56 4.79
-16 -20 3 20.92 2.43
-16 20 3 20.22 2.8
-16 -21 3 24.89 2.58
-16 -21 3 20.17 4.95
-16 -21 -3 19.14 5.18
-16 21 3 18.26 2.79
-16 22 3 20.82 3.38
-16 -22 3 21.8 2.48
-16 -22 3 16.47 4.86
-16 -22 -3 20.2 5.25
-16 -23 3 1.61 1.97
-16 -23 3 2.72 4.59
17 0 -3 0.48 1.26
-17 0 -3 -0.52 1.55
17 0 3 0.92 1.1
-17 0 -3 -0.25 1.51
-17 0 3 -1.38 1.58
-17 0 -3 -2.53 3.86
-17 -1 -3 65.87 3.72
17 -1 -3 58.97 3.48
17 1 3 63.05 3.14
-17 -1 3 46.28 2.6
-17 1 3 59.07 3.5
-17 1 -3 58.56 3.45
-17 -1 3 53.41 3.19
-17 -1 3 65.66 3.49
-17 -1 -3 65.41 3.41
-17 -1 3 59.21 4.54
-17 -1 -3 64.34 5.28
-17 -2 3 193.77 8.64
17 -2 -3 165.32 8.77
-17 -2 -3 181.01 9.09
17 2 3 177.84 8.45
-17 2 -3 169.37 8.71
-17 2 3 168.05 8.71
-17 -2 3 188.82 8.57
-17 -2 -3 179.11 8.61
-17 -2 3 170.45 8.59
-17 -2 3 167.83 9.31
-17 -2 -3 188.83 10.13
17 2 -3 187.39 8.67
17 3 -3 16.29 1.9
17 -3 -3 14.85 1.8
-17 -3 3 18.56 1.87
-17 -3 -3 16.64 2.28
17 3 3 17.72 1.62
-17 -3 -3 15.99 1.78
-17 3 3 16.84 2.16
-17 3 -3 15.55 2.18
-17 -3 3 16.07 1.83
-17 -3 -3 18.86 3.71
17 3 -3 15.98 2.02
-17 -3 3 19.05 2.95
17 4 -3 1.08 1.35
17 -4 -3 2.06 1.36
-17 -4 3 -0.62 1.54
-17 -4 -3 1.64 2.03
-17 4 3 0.68 1.71
-17 4 -3 -1.05 1.76
17 4 3 1.13 1.16
-17 -4 -3 2.45 1.42
-17 -4 3 1.1 1.35
-17 -4 3 3.2 2.5
17 4 -3 -0.42 1.71
-17 -5 -3 12.84 2.51
-17 -5 3 12.14 2.13
-17 5 -3 9.79 2.11
-17 5 3 8.73 2.02
17 5 -3 8.7 1.86
17 5 3 10.55 1.45
17 -5 -3 10.49 1.69
17 5 -3 10.32 1.7
17 5 3 9.28 2.03
-17 -6 -3 4.93 2.64
-17 -6 3 11.73 2.48
-17 6 -3 38.74 2.84
-17 6 3 23.56 2.65
17 6 3 9.08 1.53
17 6 -3 20.22 2.14
17 -6 -3 24.53 2.28
17 6 -3 26.15 2.49
17 6 3 24.46 2.5
-17 -7 -3 57.23 4.71
-17 -7 3 54.8 3.31
-17 7 -3 54.22 3.92
-17 7 3 58.09 4.02
17 7 -3 55.55 3.62
17 -7 -3 55.53 3.58
17 7 3 55.99 3.7
17 7 -3 61.86 3.66
-17 -8 3 20.82 1.95
-17 8 3 16.28 2.82
-17 8 -3 17.09 2.86
17 -8 -3 21.82 2.18
17 8 -3 18.3 2.09
17 8 -3 24.39 2.38
17 8 3 19.12 2.44
-17 -9 3 69.11 3.99
-17 9 3 75.93 4.89
-17 9 -3 75.29 4.88
-17 -9 3 75.37 4.38
17 9 -3 71.84 4.28
17 -9 -3 72.64 4.28
17 9 3 67.57 4.35
-17 -10 3 25.83 2.22
-17 -10 3 24.87 2.78
-17 -10 -3 24.39 3.33
17 -10 -3 22.49 2.32
17 10 -3 15.83 2.13
17 10 3 23.92 2.62
-17 10 3 24.86 3.19
-17 10 -3 28.32 3.27
17 -11 -3 25.59 2.4
-17 -11 3 32.01 3.14
17 11 -3 27.1 2.4
-17 -11 -3 27.03 3.45
-17 11 -3 28.82 3.34
-17 11 3 27.23 3.33
-17 -11 3 26.8 2.26
17 11 3 30.77 2.82
-17 12 -3 0.94 2.72
-17 12 3 -2.03 2.83
17 12 3 0.69 1.99
17 -12 3 -1.05 1.3
-17 -12 -3 1.75 2.96
17 12 -3 -1.66 1.49
17 -12 -3 2.05 1.54
-17 -12 3 2.43 2.53
-17 -12 3 2.44 1.59
-17 13 -3 28.57 3.5
-17 13 3 27.65 3.57
17 -13 3 30.27 2.22
-17 -13 3 31.53 2.47
-17 -13 -3 33.59 4.13
17 13 -3 23.96 2.42
17 -13 -3 29.67 2.51
-17 -13 3 33.29 3.54
17 -14 3 10.42 1.64
-17 14 -3 12.44 3.29
-17 14 3 9.39 3.36
17 -14 -3 10.2 2.08
-17 -14 -3 10.61 3.69
-17 -14 3 12.63 3.33
-17 -14 3 13.25 2.07
-17 -15 -3 2.16 3.58
-17 -15 3 -0.38 3.14
17 -15 3 0.56 1.29
-17 15 -3 0.43 2.81
-17 15 3 -1.02 2.89
-17 15 3 2.08 1.93
-17 -15 -3 0.08 1.58
-17 15 -3 -0.43 1.57
-17 -15 3 0.12 1.76
-17 -16 3 1.76 3.28
-17 -16 -3 6.14 3.9
17 -16 3 8.66 1.49
-17 16 3 4.54 2.96
-17 16 3 5.71 2.15
-17 -16 3 5.63 1.92
-17 16 -3 2.91 1.66
-17 17 3 0.51 1.98
-17 -17 3 1.15 3.52
-17 -17 -3 -0.18 3.89
-17 -17 3 3.57 1.92
17 -17 3 2.41 1.34
-17 18 3 16.89 2.59
-17 -18 3 10.93 4
17 -18 3 16.43 1.83
-17 -19 3 22.16 2.46
-17 19 3 17.79 2.74
-17 -19 3 17.04 4.26
-17 -19 -3 23.02 4.8
-17 -20 3 24.76 2.53
-17 20 3 18.89 2.84
-17 -20 3 16.54 4.51
-17 -20 -3 18.61 5.05
-17 -21 3 1.76 2.01
-17 21 3 5.03 2.23
-17 -21 3 3.28 4.07
-17 -21 -3 7.01 4.57
-17 -22 3 22.79 2.47
-17 -22 3 12.45 4.66
-17 -22 -3 6.74 4.97
-17 -23 3 32.32 2.79
-17 -23 3 27.23 4.89
18 0 -3 2.28 1.37
-18 0 -3 -0.94 1.6
-18 0 3 0.14 1.57
-18 0 -3 -2.33 3.72
-18 0 3 -0.97 3.1
-18 -1 -3 71.13 4.14
18 -1 -3 64.89 3.96
-18 1 3 69.46 3.99
-18 1 -3 66.63 3.92
-18 -1 3 69.77 3.9
-18 -1 -3 68.02 3.86
-18 -1 3 67.76 5
-18 1 -3 59.68 5.87
-18 -1 -3 65.85 5.64
18 1 3 69.47 3.55
18 1 -3 61.88 3.11
18 -2 -3 -0.08 1.32
-18 -2 3 3.12 1.21
-18 -2 -3 0.6 1.64
18 2 3 0.04 1.13
-18 -2 -3 2.9 1.56
-18 -2 3 0.56 1.48
-18 2 -3 -2.69 1.71
-18 2 3 -2.51 1.79
-18 -2 3 1.79 2.92
-18 -2 -3 -0.31 3.62
18 2 -3 2.8 1.69
18 3 -3 11.21 1.84
18 -3 -3 8.89 1.68
-18 3 -3 18.1 2.2
-18 -3 3 4.51 1.56
18 3 3 4.32 1.26
-18 -3 -3 4.6 2
-18 -3 -3 12.19 1.74
-18 -3 3 7.35 1.7
-18 3 3 6.79 2.07
-18 -3 -3 12.52 3.78
18 3 -3 9.83 1.93
-18 -3 3 12.67 2.97
18 4 -3 17.31 2
18 -4 -3 19.95 2.08
-18 -4 3 25.62 2.22
-18 -4 -3 23.2 2.69
-18 4 3 17.63 2.29
-18 4 -3 17.74 2.35
18 4 3 19.03 1.72
-18 -4 -3 19.92 2.01
-18 -4 3 21.23 2.02
18 4 -3 19.72 2.27
-18 -4 3 23.36 3.05
-18 -5 -3 26.93 3.04
18 5 -3 26.69 2.39
18 -5 -3 22.47 2.29
18 5 3 22.77 1.92
-18 -5 3 24.81 2.58
-18 5 3 27.66 2.7
-18 5 -3 29.35 2.77
-18 -5 -3 24.87 2.2
-18 -5 3 25.65 2.27
18 5 -3 30.25 2.56
18 5 3 27.26 2.51
-18 -6 -3 1.74 2.37
-18 -6 3 0.96 1.93
18 6 -3 1.63 1.8
-18 6 -3 -2.14 2.09
-18 6 3 -1.67 2.14
18 6 3 -0.28 1.18
-18 -6 3 0.05 1.42
18 6 -3 1.27 1.42
18 -6 -3 1.07 1.37
18 6 3 1.77 1.92
-18 -7 -3 2.4 2.48
-18 -7 3 2.67 2.36
-18 7 -3 8.07 2.45
-18 7 3 7.31 2.5
18 7 -3 8.42 2.14
18 7 3 2.08 1.2
18 7 -3 2.87 1.63
18 -7 -3 3.09 1.68
18 7 3 7.3 2.1
-18 -8 -3 -0.18 2.72
-18 8 3 1.08 2.27
18 8 -3 5.28 1.95
-18 8 -3 -0.77 2.39
-18 -8 3 0.68 1.45
18 8 3 0.22 1.12
18 8 -3 0.37 1.5
18 -8 -3 0.09 1.5
18 8 3 1.69 1.95
-18 -9 -3 34.04 4.19
-18 -9 3 39.32 2.61
-18 9 3 34.49 3.61
-18 9 -3 35.43 3.56
18 9 -3 30.26 2.69
18 -9 -3 32.15 2.75
18 9 3 31.06 2.92
-18 10 -3 -1.34 2.51
18 10 3 1.78 2.04
-18 10 3 -0.85 2.48
-18 -10 3 0.16 2.01
18 10 -3 -0.19 1.47
18 -10 -3 0.47 1.44
-18 -10 3 0.47 1.52
-18 11 3 12.26 3.03
-18 11 -3 19.59 3.18
18 11 3 11.83 2.4
-18 -11 3 17.45 1.95
-18 -11 3 18.85 1.98
-18 -11 -3 16.65 3.17
-18 -11 3 13.46 2.68
18 11 -3 9.75 1.95
18 -11 -3 13.57 2.01
18 -12 3 1.1 1.28
-18 12 -3 5.19 2.98
-18 12 3 1.53 2.72
18 12 3 3.21 2.08
-18 -12 3 4.11 1.67
-18 -12 3 3 1.56
-18 -12 3 4.38 2.45
18 -12 -3 -0.19 1.53
18 12 -3 2.61 1.63
-18 -12 -3 4.34 3.05
18 -13 3 16.32 1.85
-18 -13 3 23.93 2.23
-18 -13 3 20.92 3.27
18 -13 -3 18.31 2.23
-18 -13 -3 19.48 3.65
18 13 -3 15.54 2.18
-18 13 3 23.7 3.6
-18 13 -3 17.07 3.46
18 -14 3 -1.04 1.31
-18 14 -3 1.03 2.81
-18 14 3 -2.2 2.93
-18 -14 3 -0.24 1.71
18 14 -3 -0.8 1.53
18 -14 -3 -0.38 1.56
-18 -14 -3 6.33 3.34
-18 -14 3 4.52 3.03
-18 -15 -3 0.32 3.43
-18 -15 3 1.49 3.03
18 -15 3 0.92 1.28
-18 15 3 0.76 2.91
-18 15 -3 2.11 2.79
-18 15 3 1.69 1.89
-18 -15 3 0.37 1.76
-18 15 -3 -1.36 1.75
-18 -16 -3 60.32 5.31
-18 -16 3 46.42 4.55
18 -16 3 56.37 3.02
-18 16 3 47.83 4.58
-18 16 -3 50.96 4.62
-18 16 3 47.9 3.72
-18 -16 3 50.93 3.32
-18 16 -3 37.4 3.22
-18 17 3 -0.21 2.01
-18 -17 -3 1.45 3.94
-18 -17 3 1.83 3.51
-18 -17 3 3.43 1.88
18 -17 3 1.09 1.28
-18 18 3 10.47 2.33
-18 -18 3 11.12 3.81
-18 -18 -3 8.71 4.34
-18 -18 3 8.24 2.05
18 -18 3 14.18 1.61
-18 -19 3 28.96 2.63
-18 19 3 23.42 2.99
-18 -19 -3 21.69 4.82
-18 -19 3 21.13 4.29
-18 -20 3 42.47 3.08
-18 20 3 35.12 3.43
-18 -20 -3 43.26 5.52
-18 -20 3 39.22 4.9
-18 -21 3 2.05 1.99
-18 -21 -3 0.62 4.4
-18 -21 3 3.81 4
-18 -22 3 13.65 2.23
-18 -22 3 13.01 4.27
19 0 -3 0.09 1.41
-19 0 -3 -1.75 1.79
-19 0 3 -3.09 1.85
-19 0 3 2.87 3.31
-19 0 -3 -3.85 3.98
-19 -1 -3 45.44 3.13
19 -1 -3 32.3 2.75
-19 1 3 40.33 2.93
-19 1 -3 42.9 2.97
-19 -1 3 38.84 2.87
-19 -1 -3 38.76 2.87
-19 -1 3 39.2 4.18
-19 1 -3 39.56 5.28
-19 -1 -3 37.91 4.77
-19 -2 3 77.87 4.12
-19 -2 -3 86.43 4.71
19 -2 -3 62.71 4.24
-19 2 3 70.59 4.36
-19 2 -3 72.97 4.38
19 2 3 76.82 3.86
-19 -2 -3 71.51 4.2
-19 -2 3 73.04 4.22
-19 -2 -3 77.31 5.95
19 2 -3 68.75 4.26
-19 -2 3 72.79 5.19
19 3 -3 115.06 6.43
-19 -3 3 134.2 6.34
19 -3 -3 104.87 6.35
-19 -3 -3 141.18 6.96
-19 3 3 116.53 6.48
-19 3 -3 125.09 6.52
19 3 3 121.45 5.96
-19 -3 -3 120.92 6.24
-19 -3 3 120.33 6.27
19 3 -3 125.79 6.36
-19 -3 3 125.05 7.03
-19 -3 -3 118.01 7.81
-19 -4 -3 30.17 3
19 4 -3 21.82 2.37
19 -4 -3 26.67 2.43
-19 -4 3 30.24 2.45
-19 4 -3 26.54 2.66
-19 4 3 24.57 2.65
19 4 3 25.46 1.96
-19 -4 3 25.21 2.4
-19 -4 -3 27.75 2.37
19 4 -3 28.75 2.56
-19 -4 3 27.19 3.36
-19 -5 3 154.12 7.56
19 5 -3 134.32 7.44
19 -5 -3 131.03 7.42
-19 -5 -3 162.98 8.17
19 5 3 149.49 6.97
-19 5 -3 136.66 7.55
-19 5 3 131.43 7.48
-19 -5 -3 145.47 7.22
-19 -5 3 148.53 7.26
19 5 3 139.92 7.43
19 5 -3 153.04 7.37
19 6 -3 3.73 1.61
19 -6 -3 4.52 1.62
-19 -6 -3 7.38 2.46
-19 -6 3 4.1 1.94
19 6 -3 3.15 1.87
-19 6 -3 3.34 2.1
-19 6 3 2.16 2.05
19 6 3 4.08 1.23
-19 -6 3 2.88 1.49
-19 -6 3 5.3 1.63
-19 -6 -3 4.31 1.57
19 6 3 0.24 1.92
-19 -7 -3 18.33 2.98
19 7 3 15.5 1.65
-19 -7 3 18.93 2.71
-19 7 3 16.68 2.72
-19 7 -3 17.04 2.72
-19 -7 3 14.5 1.86
19 7 -3 17.75 2.09
19 -7 -3 15.41 2.04
19 7 3 19.2 2.46
19 7 -3 23.35 2.41
-19 -8 3 24.96 3.14
19 8 3 24.07 1.91
-19 -8 -3 26.35 3.6
-19 8 -3 30.21 3.21
-19 8 3 26.49 3.13
-19 -8 3 23.73 2.2
19 8 -3 23.78 2.52
19 -8 -3 24.19 2.46
19 8 3 28.25 2.78
19 8 -3 30.05 2.78
-19 -9 -3 35.2 4.15
19 9 3 28.19 2.08
-19 9 -3 35.72 3.54
-19 9 3 37.44 3.54
-19 -9 3 33.47 2.52
19 9 -3 30.22 2.67
19 -9 -3 27.92 2.63
19 9 3 34 3.02
-19 -10 3 17.91 1.99
-19 10 -3 12.39 2.94
19 10 3 17.63 2.48
-19 10 3 13.3 2.92
-19 -10 -3 12.15 3.54
19 -10 -3 17.65 2.15
19 10 -3 14.85 2.08
-19 -11 3 0.12 1.61
-19 11 -3 0.54 2.73
-19 11 3 0.27 2.64
19 11 3 1.28 2.17
19 11 -3 -0.2 1.54
19 -11 -3 1.6 1.59
19 -12 3 3.23 1.35
-19 12 -3 4.96 3.06
-19 12 3 4.57 2.99
19 12 3 3.98 2.28
-19 -12 3 4.33 1.74
-19 -12 3 5.66 1.75
-19 -12 -3 6.55 3.16
-19 -12 3 6.65 2.51
19 12 -3 3.8 1.7
19 -12 -3 5.49 1.76
19 -13 3 10.22 1.57
-19 13 -3 8.11 3.2
-19 13 3 10.25 3.17
-19 -13 3 11.57 1.94
-19 -13 3 8.82 1.83
19 13 -3 8.72 1.88
-19 -13 -3 13.7 3.38
19 -13 -3 10.47 1.95
-19 -13 3 8.51 2.75
19 -14 3 4.36 1.41
-19 14 3 1.98 3.04
-19 14 -3 2.42 3.03
-19 -14 3 4.43 1.82
-19 -14 3 7.78 1.85
19 -14 -3 2.74 1.75
-19 -14 3 3.96 2.86
19 14 -3 -0.47 1.63
-19 -14 -3 5.43 3.34
19 -15 3 0.27 1.29
-19 15 -3 -1.56 3
-19 15 3 -1.74 3.02
-19 15 3 1 1.9
-19 -15 3 1.51 1.8
-19 -15 3 -0.13 1.76
19 -15 -3 0.77 1.72
-19 -15 -3 0.47 3.4
-19 -15 3 3.32 2.91
-19 -16 3 4.1 3.26
-19 -16 -3 5.91 3.63
19 -16 3 6.74 1.46
-19 16 -3 6.23 3.12
-19 16 3 6.82 3.21
-19 16 3 5.89 2.28
-19 -16 3 6.47 1.98
-19 -16 3 8.81 2
-19 16 -3 4.77 1.84
-19 -17 3 -0.14 1.86
-19 17 3 0.32 2.08
-19 -17 -3 1.2 3.68
-19 -17 3 -1.22 3.32
-19 -17 3 4.56 1.9
19 -17 3 1.79 1.27
-19 -18 3 2.02 1.95
-19 18 3 0.11 2.13
-19 -18 -3 4.12 3.93
-19 -18 3 -0.71 3.42
-19 -19 3 11.65 2.22
-19 -19 -3 14.05 4.36
-19 -19 3 13.36 3.9
-19 19 3 7.09 2.33
-19 -20 3 -0.92 3.72
-19 -20 -3 2.73 4.23
-19 -20 3 2.02 1.99
-19 20 3 -1.43 2.22
-19 -21 -3 10.94 4.48
-19 -21 3 4.88 3.78
-19 -21 3 6 2.11
-19 -22 3 -3.14 2.11
20 0 -3 1.62 1.44
-20 0 3 -0.83 3.37
-20 0 -3 3.29 3.91
-20 0 -3 -2.41 1.9
-20 0 3 -0.72 1.72
20 -1 -3 2.1 1.42
-20 -1 -3 1.03 1.67
-20 1 -3 1.03 1.75
-20 1 3 3.12 1.84
-20 -1 -3 -0.89 1.8
-20 -1 3 2.51 1.75
-20 -1 3 -0.13 3.21
-20 1 -3 3.82 4.13
-20 -1 -3 6.22 3.98
-20 1 3 4.07 3.49
-20 -2 3 71.48 3.68
20 -2 -3 51.23 3.7
-20 -2 -3 62.86 4.04
-20 2 3 59.44 3.89
-20 2 -3 57.67 3.87
-20 -2 -3 59.24 3.75
-20 -2 3 57.63 3.69
20 2 -3 56.93 3.74
-20 2 -3 56.3 6.02
-20 -2 3 53.15 4.7
-20 -2 -3 65.39 5.57
20 3 -3 4.26 1.58
20 -3 -3 2.12 1.46
-20 -3 -3 6.08 2.02
20 3 3 4.88 1.16
-20 -3 3 3.57 1.47
-20 -3 -3 2.58 1.66
-20 -3 3 2.65 1.66
-20 3 3 3.51 2.03
-20 3 -3 2.29 1.88
-20 -3 -3 4.65 3.6
20 3 -3 2.45 1.9
-20 -3 3 4.31 2.94
20 4 -3 35.53 2.94
20 -4 -3 33.45 2.84
-20 -4 3 41.38 2.93
-20 -4 -3 41.89 3.4
20 4 3 35.82 2.34
-20 4 -3 39.64 3.16
-20 4 3 36.97 3.12
-20 -4 -3 36.21 2.76
-20 -4 3 38.74 2.83
20 4 -3 39.24 2.99
-20 -4 3 40.99 3.79
-20 -5 3 25.89 2.51
20 5 -3 21.98 2.44
20 -5 -3 23.36 2.39
-20 -5 -3 24.35 2.99
20 5 3 23.27 1.84
-20 5 3 20.08 2.67
20 5 -3 20.08 2.49
-20 5 -3 22.11 2.76
-20 -5 3 26.43 2.23
-20 -5 -3 23.82 2.33
-20 -5 3 23.85 2.34
20 5 3 25.44 2.63
-20 -6 3 52.75 3.7
20 6 -3 49.16 3.46
20 -6 -3 39.13 3.3
-20 -6 -3 53.61 4.2
20 6 3 51.79 2.9
-20 6 -3 51.45 3.85
-20 6 3 44.99 3.72
-20 -6 3 51.75 3.19
-20 -6 -3 49.04 3.23
-20 -6 3 51.28 3.3
20 6 -3 51.11 3.53
20 6 3 47.86 3.58
20 7 -3 16.66 2.24
20 -7 -3 16.59 2.13
-20 -7 3 17.04 2.71
-20 -7 -3 17.11 3.03
20 7 3 14.98 1.62
20 7 -3 21.82 2.52
-20 7 -3 20.06 2.88
-20 7 3 13.05 2.75
-20 -7 3 25.19 2.13
-20 -7 -3 18.47 2.17
20 7 3 18.88 2.52
-20 -8 3 -2.68 2.36
-20 -8 -3 0.52 2.72
-20 8 -3 2.03 2.49
-20 8 3 1.66 2.36
20 8 -3 -0.16 2.02
20 8 3 -0.99 1.13
-20 -8 3 1.21 1.58
20 8 -3 -0.21 1.69
20 -8 -3 -1.04 1.6
20 8 3 -1.24 2.05
-20 -9 3 20.13 2.1
-20 9 3 20.91 3.22
20 9 3 19.06 2.58
20 9 -3 20.95 2.58
-20 9 -3 16.82 2.99
20 9 -3 18.49 2.3
20 -9 -3 16.24 2.22
-20 -9 3 18.45 3.1
-20 -9 -3 18.38 3.47
20 9 3 17.37 1.69
20 10 3 3.24 1.16
-20 -10 3 6.38 1.76
20 10 3 6.46 2.26
-20 10 -3 5 2.64
-20 10 3 4.24 2.69
20 10 -3 5.78 1.8
20 -10 -3 4.95 1.69
-20 -10 -3 5.1 3.32
-20 -11 3 3.26 1.7
20 11 3 -2.22 1.16
-20 11 -3 0.98 2.88
-20 11 3 -0.97 2.71
20 11 3 5.4 2.31
20 11 -3 1.66 1.67
20 -11 -3 1.05 1.61
-20 -11 -3 -1.52 3.45
-20 -12 3 0.07 1.68
-20 12 -3 -0.6 2.9
-20 12 3 1.47 2.88
20 12 3 3 2.26
20 -12 -3 1.97 1.71
20 12 -3 1.43 1.65
20 -12 3 1.1 1.28
-20 -12 -3 -2.71 3.55
-20 -13 3 0.13 1.72
-20 13 -3 -2.03 3.22
-20 13 3 -2.5 3.2
20 -13 -3 0.1 1.73
-20 -13 3 2.38 2.48
20 13 -3 0.1 1.64
20 -13 3 0.19 1.35
-20 -14 3 46.55 3.22
-20 14 -3 49.84 4.56
-20 14 3 49.67 4.58
-20 -14 -3 54.76 4.72
-20 -14 3 48.83 4.05
20 14 -3 36.36 3.22
20 -14 -3 38.99 3.32
20 -14 3 50.35 2.84
-20 15 3 12.49 2.28
-20 -15 3 8.21 1.97
-20 15 3 4.87 3.25
-20 15 -3 5.86 3.14
20 -15 -3 8.19 1.95
-20 -15 3 7.01 2.94
-20 -15 -3 14.86 3.73
20 -15 3 9.69 1.48
20 -16 3 -0.05 1.25
-20 16 -3 0.82 3.12
-20 16 3 -0.16 2.96
-20 16 3 -2.6 2.12
-20 -16 3 0.35 1.83
-20 -16 3 1.2 2.92
-20 -16 -3 4.43 3.61
-20 16 -3 -0.19 1.74
-20 17 3 1.65 2.14
-20 -17 3 2.74 1.92
-20 17 3 -2.03 3.11
20 -17 3 2.41 1.3
-20 -17 -3 4.92 3.76
-20 -17 3 3.05 3.17
-20 -18 -3 40.14 4.87
-20 -18 3 32.54 4.28
-20 -18 3 35.43 2.95
-20 18 3 33.7 3.18
-20 -19 3 6.59 3.51
-20 -19 -3 6.67 3.98
-20 19 3 3.62 2.17
-20 -19 3 7.76 2.12
-20 -20 -3 13.58 4.36
-20 -20 3 11.42 3.74
-20 -20 3 9.65 2.2
-20 -21 3 0.82 2.01
21 0 -3 0.81 1.46
-21 0 3 -1.15 3.52
-21 0 -3 -0.76 4.02
-21 0 -3 -0.33 1.86
-21 0 3 -1.18 1.91
21 -1 -3 12.88 1.91
-21 -1 -3 18.11 2.29
-21 -1 3 15.07 3.69
-21 1 -3 11.55 4.47
-21 -1 -3 18.39 4.46
-21 1 3 15.76 3.91
-21 -1 -3 13.5 2.12
-21 1 -3 12.86 2.13
-21 1 3 11.89 2.14
-21 -1 3 11.55 2.13
21 -2 -3 4.24 1.63
-21 -2 -3 2.16 1.75
-21 2 -3 4.33 2.07
-21 2 3 1.44 1.98
-21 -2 -3 -1.24 1.76
-21 -2 3 0.08 1.8
-21 2 -3 4.75 4.54
-21 -2 3 3.12 3.21
-21 -2 -3 1.08 3.99
21 2 -3 2.87 1.93
-21 -3 3 82.82 4.27
-21 -3 -3 85.33 4.85
21 3 -3 66.88 4.41
21 -3 -3 60.78 4.3
-21 3 -3 71.76 4.56
-21 3 3 72.37 4.63
-21 -3 -3 71.8 4.28
-21 -3 3 69.46 4.28
-21 -3 -3 68.38 6
21 3 -3 75.36 4.4
-21 3 -3 71.52 6.86
-21 -3 3 73.3 5.21
21 -4 -3 8.06 1.89
21 4 -3 4.26 1.79
-21 -4 3 9.04 1.81
-21 -4 -3 11.91 2.37
21 4 3 8.28 1.27
-21 4 -3 6.12 2.24
-21 4 3 7 2.21
-21 -4 -3 4.31 1.76
-21 -4 3 4.9 1.87
21 4 -3 8.75 2.13
-21 -4 3 12.67 3.11
-21 -5 -3 60.63 4.21
21 5 -3 54.43 3.7
21 -5 -3 44.99 3.52
-21 -5 3 57.42 3.63
21 5 3 50.78 2.92
-21 5 3 48.05 3.8
-21 5 -3 49.97 3.83
-21 -5 3 50.09 3.31
-21 -5 -3 54.27 3.5
-21 -5 3 54.66 3.51
21 5 3 47.19 3.68
21 5 -3 56.03 3.67
21 6 -3 8.44 1.89
21 -6 -3 6.64 1.86
-21 -6 -3 5.87 2.41
-21 -6 3 8.87 2.14
21 6 3 7.14 1.29
21 6 -3 8.34 2.2
-21 6 -3 5.45 2.43
-21 6 3 6.32 2.45
-21 -6 3 10.11 1.82
-21 -6 -3 7.67 1.86
-21 -6 3 6.55 1.85
21 6 3 6.09 2.24
21 7 -3 14.44 2.17
21 -7 -3 16.58 2.2
-21 -7 3 18.73 2.63
21 7 3 17.18 1.59
-21 -7 -3 20.66 3.16
-21 7 -3 18.48 2.94
21 7 -3 22.65 2.57
-21 7 3 16.68 2.89
-21 -7 3 16.73 1.99
-21 -7 -3 14.47 2.06
-21 -7 3 15.49 2.14
21 7 3 14.67 2.49
-21 -8 -3 7.92 2.89
21 8 3 4.75 1.21
-21 -8 3 3.71 2.41
-21 8 -3 4.48 2.62
-21 8 3 4.1 2.54
21 8 -3 5.58 2.15
-21 -8 3 4.74 1.7
21 8 -3 4.8 1.84
21 -8 -3 3.17 1.82
21 8 3 6.03 2.32
21 9 3 -0.13 1.09
-21 -9 3 1.67 1.62
-21 9 3 -0.67 2.63
21 9 -3 1.29 2.1
-21 9 -3 0.53 2.63
21 9 3 -0.47 2.14
21 9 -3 0.77 1.72
21 -9 -3 0.55 1.74
-21 -9 -3 -2.27 3
-21 -9 3 -0.88 2.44
21 10 3 -2.73 1.17
-21 -10 3 2.27 1.68
21 10 3 -3.07 2.26
-21 10 3 -0.55 2.76
-21 10 -3 1.51 2.78
21 10 -3 -1.54 1.77
21 -10 -3 0.54 1.65
-21 -10 -3 1 3.03
-21 -10 3 0.64 2.68
-21 -11 3 18.53 2.16
21 11 3 18.79 2.76
-21 11 -3 23.94 3.42
-21 11 3 21.49 3.4
21 -11 -3 18.94 2.35
21 11 -3 19.68 2.42
-21 -11 -3 20.27 3.99
-21 -11 3 15.76 3.35
21 11 3 16.09 1.65
-21 -12 3 1.64 1.76
21 12 3 -1.81 1.16
21 12 3 3.02 2.39
-21 12 -3 -0.92 3.11
-21 12 3 -0.3 2.99
21 12 -3 0.96 1.81
21 -12 -3 1.31 1.68
21 -12 3 0.32 1.29
-21 -12 -3 0.69 3.37
-21 -13 3 0.91 1.73
-21 13 -3 2.26 3.08
-21 13 3 1.13 3.05
21 13 -3 -0.11 1.75
21 -13 -3 0.98 1.75
-21 -13 -3 0.48 3.59
21 -13 3 2.63 1.41
-21 -14 3 2.48 1.85
-21 14 -3 0.82 3.08
-21 14 3 2.15 3.17
21 -14 -3 0.86 1.77
21 14 -3 -0.63 1.8
21 -14 3 1.18 1.28
-21 -14 -3 -3.96 4.06
-21 -15 3 -2.01 1.84
-21 15 -3 1.34 3.1
-21 15 3 0.33 3.05
21 -15 -3 0.75 1.86
-21 -15 -3 2.79 3.48
-21 -15 3 -0.77 2.73
21 -15 3 -0.13 1.23
21 -16 3 2.44 1.26
-21 16 3 3.25 2.13
-21 -16 3 1.75 1.88
-21 -16 -3 4.47 3.68
-21 -16 3 3.37 2.98
-21 16 -3 3.34 3.13
-21 16 3 4.71 3.29
-21 16 -3 1.81 1.92
-21 -17 3 1.77 1.94
-21 17 3 0.34 2.13
-21 17 -3 -0.35 3.22
-21 17 3 2.93 3.3
-21 -17 -3 -1.66 3.65
-21 -17 3 3.32 3.07
-21 -18 -3 -0.17 3.64
-21 -18 3 -2.56 3.24
-21 -18 3 2.15 1.98
-21 18 3 3.05 2.14
-21 -19 -3 13.08 4.14
-21 -19 3 8.18 3.37
-21 19 3 10.57 2.39
-21 -19 3 8.08 2.14
-21 -20 3 2.26 2.06
-21 -21 3 5.17 2.13
22 0 -3 -0.21 1.43
-22 0 3 -2.74 3.64
-22 0 -3 -0.8 4.21
-22 0 -3 -1.92 1.95
-22 0 3 -1.7 2.02
22 -1 -3 7.35 1.82
-22 -1 3 2.84 3.47
-22 1 -3 15.65 4.65
22 1 -3 5.48 2.08
-22 1 3 8.89 4.09
-22 -1 -3 14.95 4.45
-22 -1 3 7.49 2.04
-22 1 3 7.37 2.14
-22 -1 -3 6.98 2.13
-22 1 -3 6.49 2.07
22 -2 -3 3.63 1.72
-22 -2 -3 3.74 1.85
-22 -2 3 1.45 1.89
-22 -2 -3 -2.75 1.99
-22 2 -3 3.57 2.17
-22 2 3 1.25 2.07
-22 2 -3 1.94 4.33
22 2 -3 2.34 2.01
-22 -2 3 3.27 3.35
-22 -2 -3 2.44 3.94
-22 2 3 0.68 3.92
22 3 -3 11.78 2.05
22 -3 -3 9.37 2
-22 -3 3 10.96 1.78
-22 3 -3 7.5 2.22
-22 -3 -3 9.46 2.18
-22 3 3 10.26 2.43
-22 -3 -3 9.6 2.17
-22 -3 3 7.76 2.06
-22 3 -3 9.24 4.91
22 3 -3 11.24 2.24
-22 -3 3 11.02 3.35
-22 -3 -3 13.26 4.23
22 4 -3 3.1 1.85
22 -4 -3 2.4 1.67
-22 -4 -3 -0.13 1.94
-22 -4 3 0.51 1.53
-22 4 -3 1.11 2.12
-22 4 3 -0.51 2.15
-22 -4 -3 -0.32 1.71
-22 -4 3 -1.3 1.78
22 4 -3 -1.44 2.05
-22 -4 3 3.95 3.04
22 -5 -3 17.87 2.38
22 5 -3 15.31 2.29
-22 -5 3 12.69 2.17
22 5 3 11.07 1.43
-22 -5 -3 14.83 2.65
-22 5 -3 15.83 2.83
-22 5 3 13.43 2.68
22 5 -3 18.25 2.44
-22 -5 3 20.34 2.14
-22 -5 -3 13.68 2.24
-22 -5 3 13.08 2.21
22 5 3 12.39 2.48
22 6 -3 16.35 2.31
22 -6 -3 16.71 2.29
-22 -6 3 15.96 2.39
22 6 3 16.66 1.49
-22 -6 -3 20.87 2.92
22 6 -3 16.16 2.5
-22 6 -3 12.84 2.61
-22 6 3 13.44 2.79
-22 -6 3 17.48 2.09
-22 -6 -3 14.85 2.25
-22 -6 3 16.17 2.24
22 6 3 14.59 2.55
22 7 -3 0.69 1.76
22 -7 -3 3.39 1.82
22 7 3 4.92 1.13
-22 -7 3 1.15 2.04
-22 -7 -3 3.69 2.61
-22 7 3 0.49 2.47
22 7 -3 5.41 2.23
-22 7 -3 4.08 2.56
-22 -7 3 6.33 1.78
-22 -7 -3 2.15 1.75
-22 -7 3 -0.49 1.77
22 7 3 4.71 2.34
22 -8 -3 27.07 2.7
22 8 -3 22.58 2.63
22 8 3 24.7 1.86
-22 -8 -3 29.81 3.65
-22 -8 3 24.72 3.02
-22 8 -3 24.98 3.36
-22 8 3 23.52 3.29
-22 -8 3 22.79 2.31
-22 -8 -3 22.62 2.44
-22 -8 3 28.49 2.61
22 8 -3 29.57 2.92
22 8 3 26.04 2.99
-22 -9 3 16.92 2.07
22 9 -3 14.82 2.49
22 9 3 13.43 2.61
-22 9 -3 16.41 3.14
-22 9 3 11.54 3.12
-22 -9 -3 11.75 3.25
-22 -9 3 11.48 2.81
22 9 3 13.21 1.43
22 9 -3 11.17 2.19
22 -9 -3 12.6 2.37
-22 -10 3 15.84 2.07
22 10 3 17.55 2.73
-22 10 3 12.79 3.21
-22 10 -3 19.15 3.37
22 10 3 14.35 1.51
-22 -10 3 19.24 3.22
-22 -10 -3 13.09 3.56
22 10 -3 16.21 2.35
22 -10 -3 16.58 2.36
22 11 3 10.26 1.36
-22 -11 3 16.13 2.13
22 11 3 15.73 2.69
-22 11 3 13.64 3.27
-22 11 -3 14.16 3.34
-22 -11 -3 13.42 3.67
-22 -11 3 10.79 3.29
22 11 -3 13.24 2.34
22 -11 -3 11.41 2.24
-22 -12 3 1.66 1.77
22 12 3 2.91 2.37
-22 12 -3 -0.63 3.02
-22 12 3 1.1 2.98
22 -12 3 -0.05 1.33
-22 -12 -3 -1.83 3.44
-22 -12 3 1.63 2.97
22 12 -3 0.34 1.79
22 -12 -3 1.61 1.83
-22 -13 3 2.33 1.79
-22 13 -3 6.01 3.38
-22 13 3 0.67 3.18
22 -13 3 2.24 1.41
-22 -13 -3 0.96 3.53
22 -13 -3 2.15 1.92
22 13 -3 1.8 1.9
-22 -14 3 11.06 2.04
-22 14 -3 7.62 3.3
-22 14 3 10.76 3.51
22 -14 3 10.98 1.5
-22 -14 -3 9.06 3.96
22 -14 -3 9 2.1
22 14 -3 8.33 2.02
-22 -15 3 4.76 1.92
-22 15 -3 4.11 3.34
-22 15 3 0.85 3.26
-22 -15 -3 2.34 3.95
22 15 -3 -0.21 1.87
22 -15 -3 2.12 1.92
-22 -16 -3 -6.68 4.2
-22 16 3 -0.87 2.08
-22 -16 3 1.12 1.92
-22 16 -3 -1.55 3.28
-22 16 3 -3.64 3.33
-22 -17 3 -0.6 1.95
-22 17 3 -0.68 2.16
-22 17 -3 -0.53 3.25
-22 17 3 1.05 3.27
-22 -17 3 2.36 2.95
-22 -18 -3 2.55 3.68
-22 -18 3 0.76 1.96
-22 18 3 0.64 2.12
-22 -19 -3 9.69 4.01
-22 -19 3 8.86 2.25
-22 -20 3 4.31 2.13
23 0 -3 0.45 1.68
-23 0 3 -4.45 3.86
-23 0 -3 -2.91 4.33
-23 0 -3 -0.09 1.92
-23 0 3 2.18 2.03
23 -1 -3 3.26 1.68
-23 1 3 -2.68 4.07
-23 1 -3 3.02 4.47
23 1 -3 2.66 2.03
-23 -1 -3 8.07 4.39
-23 -1 3 5.75 3.7
-23 1 -3 5.47 2.15
-23 1 3 3.93 2.13
-23 -1 -3 0.55 2.08
-23 -1 3 0.38 2.08
23 -2 -3 9.18 1.93
-23 -2 -3 10.81 2.28
-23 2 -3 8.91 2.4
-23 2 3 6.18 2.33
-23 -2 -3 5.6 2.09
-23 -2 3 7.36 2.11
-23 -2 3 11.02 3.65
23 2 -3 11.91 2.22
-23 2 -3 6.93 4.57
-23 -2 -3 11.34 4.41
-23 2 3 6.89 4.29
23 -3 -3 0.11 1.66
-23 -3 3 2.27 1.61
-23 -3 -3 -1.44 1.88
23 3 -3 3.11 1.76
-23 3 -3 2.02 2.12
-23 3 3 0.11 2.18
-23 -3 -3 -2.86 2.01
-23 -3 3 -1.34 1.99
-23 -3 -3 1.71 3.93
-23 3 -3 5.38 5.05
-23 -3 3 0.92 3.23
23 3 -3 1.4 2.08
-23 -4 3 1.69 1.6
23 4 -3 5.14 1.92
23 -4 -3 1.28 1.73
-23 4 -3 2.44 2.2
-23 4 3 1.73 2.22
-23 -4 -3 6.37 2.15
-23 -4 -3 2.05 1.87
-23 -4 3 3.21 1.93
-23 4 -3 -0.96 4.99
23 4 -3 3.71 2.14
23 5 -3 5.87 2.02
23 -5 -3 5.54 1.94
-23 -5 -3 7.11 2.42
-23 -5 3 4.25 1.81
23 5 -3 2.05 2.21
-23 5 -3 3.44 2.42
-23 5 3 5.57 2.4
-23 -5 -3 5.02 1.89
-23 -5 3 2.77 1.93
23 5 3 6.02 2.33
-23 -6 3 46.68 3.48
23 -6 -3 35.17 3.4
23 6 -3 40.56 3.45
-23 -6 -3 51.87 4.09
-23 6 -3 41.17 3.99
-23 6 3 35.11 3.84
-23 -6 3 49.28 3.18
-23 -6 -3 46.58 3.42
-23 -6 3 41.98 3.4
23 6 -3 52.12 3.66
23 6 3 44.83 3.68
23 7 -3 0.6 1.85
23 -7 -3 1.55 1.83
-23 -7 -3 -1.27 2.44
-23 -7 3 2.07 2.04
23 7 3 1.46 1.03
23 7 -3 3.14 2.2
-23 7 -3 0.26 2.7
-23 7 3 -1.16 2.65
-23 -7 3 -0.27 1.7
-23 -7 -3 -1.86 1.89
-23 -7 3 -1.22 1.96
23 7 3 2.96 2.32
23 8 -3 0.12 1.87
23 -8 -3 1.95 1.9
-23 -8 -3 1.54 2.72
23 8 3 -0.19 0.99
-23 -8 3 0.75 2.16
-23 8 -3 -0.68 2.66
-23 8 3 2.04 2.73
23 8 -3 3.7 2.32
-23 -8 3 3.78 1.82
-23 -8 -3 -1.69 1.87
-23 -8 3 -2.71 1.94
23 8 3 1.62 2.3
-23 -9 -3 6.73 2.99
23 9 3 6.28 1.15
-23 -9 3 7.27 2.55
-23 9 -3 5.63 3
23 9 -3 9.42 2.43
-23 9 3 10.5 3.04
23 9 3 9.82 2.53
-23 -9 3 8.69 1.92
-23 -9 -3 6.41 2.02
-23 -9 3 6.74 2.13
23 9 -3 7.63 2.08
23 -9 -3 6.32 1.99
-23 -10 3 28.44 2.55
23 10 3 28.76 3.1
-23 10 -3 21.97 3.66
-23 10 3 25.98 3.69
23 10 3 23.13 1.78
-23 -10 -3 23.37 3.77
-23 -10 3 30.22 3.62
23 10 -3 27.35 2.93
23 -10 -3 23.8 2.81
-23 -11 3 1.6 1.75
-23 11 3 0.15 2.94
-23 11 -3 -1.7 3.11
23 11 3 3.91 2.43
-23 -11 3 2 2.78
-23 -11 -3 4.42 3.36
23 -11 -3 2.32 1.86
23 11 -3 2.31 1.94
-23 -12 3 6.34 1.9
-23 12 3 4.05 3.11
-23 12 -3 8.16 3.29
23 12 3 7.55 2.53
23 -12 3 4.98 1.41
-23 -12 -3 2.68 3.42
-23 -12 3 0.54 3.09
23 12 -3 3.53 1.98
23 -12 -3 4.95 2.02
-23 -13 3 -1.44 1.83
23 13 3 -1.63 2.35
-23 13 -3 -1.55 3.32
-23 13 3 1.38 3.36
-23 -13 -3 1.9 3.58
-23 -13 3 -4.03 3.26
23 -13 3 -1.44 1.36
23 -13 -3 -0.59 1.94
23 13 -3 2.01 2
-23 -14 3 7.71 1.99
-23 14 -3 2.1 3.24
-23 14 3 6.67 3.54
-23 -14 3 4.19 3.37
-23 -14 -3 5.76 3.78
23 14 -3 1.6 1.95
23 -14 -3 2.58 2.05
-23 -15 3 31.34 2.71
-23 15 3 27.38 4.11
-23 15 -3 26.94 4.12
-23 -15 -3 28.35 4.82
23 15 -3 26.1 2.83
-23 -16 3 -2.44 1.94
-23 16 3 0.11 2.06
-23 16 3 -1.25 3.38
-23 16 -3 2.47 3.29
-23 -16 -3 -2.14 4.03
-23 17 3 -0.34 2.19
-23 -17 3 -0.9 1.95
-23 17 3 -1.97 3.35
-23 17 -3 -0.36 3.39
-23 -17 -3 4.15 4.21
-23 -18 3 5.92 2.1
-23 18 3 1.71 2.1
-23 -19 3 22.25 2.58
24 0 -3 2.03 1.79
-24 0 3 -3.45 4.01
-24 0 -3 4.34 4.52
-24 0 -3 -1.78 2.14
-24 0 3 0.1 2.13
24 -1 -3 0.84 1.75
-24 -1 3 -2.1 2.17
-24 1 3 -0.62 2.13
-24 1 -3 0.51 2.24
-24 -1 -3 0.39 2.12
-24 1 3 -2.09 4.07
-24 -1 -3 2.11 4.43
-24 1 -3 3.77 4.63
24 1 -3 -0.42 2.09
-24 -1 3 0.15 3.72
24 -2 -3 76.45 5.12
-24 -2 3 85.74 5.15
24 2 -3 86.9 5.08
-24 -2 -3 80.04 6.93
-24 2 3 76.43 6.71
-24 2 -3 98.34 7.63
-24 -2 3 77.43 6.16
-24 -2 -3 81.76 5.06
-24 2 -3 90.73 5.39
-24 2 3 85.25 5.34
-24 -3 -3 1.87 2.02
24 3 -3 3.92 1.94
24 -3 -3 3.75 1.9
-24 3 -3 2.81 2.36
-24 3 3 3.75 2.47
-24 -3 -3 1.3 2.03
-24 -3 3 3.8 2.17
-24 3 -3 2.65 4.94
-24 -3 3 5.72 3.58
24 3 -3 6.89 2.26
-24 3 3 5.79 4.56
-24 -4 3 9.57 1.91
24 4 -3 12.18 2.26
24 -4 -3 8.2 2.09
-24 4 -3 6.05 2.53
-24 4 3 8.05 2.57
-24 -4 -3 10.99 2.4
-24 -4 -3 5.42 2.14
-24 -4 3 6.07 2.19
-24 4 -3 8.24 5.5
24 4 3 5.81 2.43
24 4 -3 8.76 2.36
-24 -5 3 21.37 2.35
24 5 -3 18.95 2.56
24 -5 -3 16.41 2.52
-24 5 -3 15.88 3.03
24 5 -3 18.97 2.65
-24 5 3 10.16 2.84
-24 -5 -3 21.47 2.93
-24 -5 -3 13.63 2.46
-24 -5 3 15.29 2.45
-24 5 -3 13.57 5.67
24 5 3 13.75 2.74
-24 -6 -3 60.9 4.53
24 6 -3 49.18 3.91
24 -6 -3 49.17 3.88
-24 -6 3 58.81 3.86
-24 6 -3 50.18 4.3
-24 6 3 45.66 4.24
-24 -6 -3 47.79 3.69
-24 -6 3 57.23 3.86
24 6 -3 56.08 3.91
24 6 3 56.16 4.06
24 -7 -3 21.02 2.73
24 7 -3 19.16 2.65
-24 -7 3 25.92 2.87
-24 -7 -3 27.44 3.38
-24 7 -3 22.97 3.41
24 7 -3 25.58 2.92
-24 7 3 19.17 3.46
-24 -7 3 26.6 2.52
-24 -7 3 20.14 2.69
-24 -7 -3 26.91 2.71
24 7 3 25.39 3.07
24 8 -3 1.3 2.04
24 -8 -3 -0.9 1.99
-24 -8 -3 2.04 2.62
-24 -8 3 4.07 2.29
-24 8 -3 -1.28 2.88
-24 8 3 1.56 2.77
24 8 -3 -0.1 2.29
-24 -8 3 3.11 1.89
-24 -8 -3 -2.52 2.06
-24 -8 3 -1.86 2.13
24 8 3 0.21 2.38
-24 -9 3 4.96 2.38
-24 -9 -3 3.44 2.77
24 9 3 4.1 2.55
24 9 -3 0.39 2.32
-24 9 -3 4.21 3.08
-24 9 3 4.34 2.91
-24 -9 3 3.72 1.94
-24 -9 -3 -0.18 1.98
-24 -9 3 -0.19 2.08
24 9 -3 3.94 2.07
24 -9 -3 2.18 2
24 10 -3 37.71 3.44
24 -10 -3 35.07 3.3
-24 -10 -3 43.07 4.46
-24 -10 3 29.32 3.71
-24 10 -3 40.45 4.16
-24 10 3 40.01 4.26
-24 -10 3 39.62 3.01
-24 -10 -3 43.74 3.25
-24 -10 3 35.34 3.19
24 10 3 43.66 3.64
-24 -11 -3 3.64 3.07
-24 -11 3 6.48 2.98
-24 11 -3 2.71 3.1
24 11 3 5.79 2.55
-24 11 3 2.86 3
-24 -11 3 6.27 1.9
-24 -11 -3 2.87 1.97
24 11 -3 2.17 2.04
24 -11 -3 4.61 2.17
-24 -12 3 3.63 1.88
-24 12 -3 -1.68 3.28
-24 12 3 -0.83 3.16
24 12 3 2.89 2.48
24 -12 3 -1.16 1.33
-24 -12 -3 1.96 3.31
-24 -12 3 -1.04 2.86
24 12 -3 -0.12 1.95
24 -12 -3 0.25 1.94
-24 -13 3 0.73 1.86
-24 13 -3 -3.89 3.48
-24 13 3 -3.52 3.43
24 13 3 -1.79 2.48
-24 -13 3 -2.44 3.22
-24 -13 -3 -3.71 3.64
24 13 -3 0.86 2.04
24 -13 -3 0.25 1.97
-24 -14 3 15.45 2.26
-24 14 3 18.22 3.81
-24 14 -3 13.27 3.82
-24 -14 -3 10.64 4.08
-24 -14 3 10.3 3.6
24 14 -3 15.11 2.45
24 -14 -3 15.45 2.55
-24 -15 3 1.12 1.95
-24 15 3 6.6 3.37
-24 15 -3 2.5 3.37
-24 -15 3 7.28 3.66
-24 -15 -3 0.25 3.77
24 15 -3 -0.11 2
-24 16 3 1.95 2.12
-24 -16 3 -0.08 1.95
-24 16 -3 -2.53 3.51
-24 16 3 -5.69 3.66
-24 -16 3 -6.87 3.77
-24 -16 -3 -3.2 4.03
-24 17 3 -1.14 2.21
-24 -17 3 -0.61 1.96
-24 17 -3 -0.18 3.4
-24 17 3 -0.55 3.38
-24 -17 -3 -3.01 4.28
-24 -17 3 -3.53 3.79
-24 -18 3 14.6 2.33
-24 -19 3 4.52 2.07
25 0 -3 4.45 2.09
-25 0 3 -3.06 4.22
-25 0 -3 -0.45 4.81
-25 0 -3 -0.93 2.2
-25 0 3 -0.32 2.28
25 -1 -3 0.25 1.81
-25 1 3 -0.11 2.25
-25 -1 -3 -0.2 2.17
-25 -1 3 -0.21 2.26
-25 1 -3 2.31 2.39
-25 1 3 0.18 4.45
-25 1 -3 -4.35 4.79
-25 -1 3 -0.32 3.79
25 1 -3 1.52 2.26
-25 -1 -3 0.87 4.73
25 -2 -3 42.11 3.63
-25 2 3 35.74 5.59
25 2 -3 49.02 3.65
-25 2 -3 48.21 6.36
-25 -2 3 45.54 4.88
-25 -2 -3 49.52 5.92
-25 2 -3 44.33 3.91
-25 2 3 46.13 3.9
-25 -2 3 41.37 3.61
-25 -2 -3 40.16 3.62
-25 -3 -3 9.35 2.43
25 3 -3 5.43 2.13
25 -3 -3 6.29 2.04
-25 -3 -3 4.74 2.24
-25 -3 3 4.85 2.21
-25 3 3 0.2 4.72
25 3 -3 6.76 2.33
-25 3 -3 11.16 5.54
-25 -3 3 6.21 3.53
-25 3 -3 8.96 2.64
-25 3 3 3.64 2.55
-25 -4 3 5.67 1.92
-25 -4 -3 2.64 2.14
25 4 -3 0.39 2.05
25 -4 -3 0.91 1.93
-25 4 3 2.73 2.62
-25 4 -3 0.94 2.47
-25 -4 -3 0.58 2.09
-25 -4 3 -1.3 2.19
-25 4 -3 6.44 5.41
25 4 3 3.25 2.47
25 4 -3 1.29 2.27
-25 -5 3 12 2.06
25 5 -3 10.47 2.34
25 -5 -3 6.21 2.12
25 5 -3 11.18 2.56
-25 5 -3 5.21 2.72
-25 5 3 5.24 2.79
-25 -5 -3 12.31 2.55
-25 -5 -3 5.26 2.17
-25 -5 3 5.07 2.29
25 5 3 6.81 2.59
-25 5 -3 0.8 5.64
25 6 -3 11.74 2.39
25 -6 -3 10.33 2.37
-25 6 -3 2.92 2.96
25 6 -3 12.81 2.66
-25 6 3 10.08 3.03
-25 -6 -3 14.67 2.81
-25 -6 3 14.38 2.22
-25 -6 -3 8.37 2.3
-25 -6 3 10.51 2.42
25 6 3 14.41 2.78
25 7 -3 26.85 3.11
-25 -7 3 32.65 3.07
-25 -7 -3 40.23 3.74
25 -7 -3 24.61 3
-25 7 3 29.95 3.72
-25 7 -3 28.64 3.67
-25 -7 -3 27.54 2.94
-25 -7 3 29.9 3.05
25 7 3 36.83 3.36
25 7 -3 30.68 3.24
25 8 -3 4.7 2.19
25 -8 -3 2.83 2.17
-25 -8 3 5.59 2.29
-25 -8 -3 5.41 2.69
-25 8 -3 8.55 3.06
-25 8 3 4.87 2.94
25 8 -3 6.67 2.55
-25 -8 3 5.07 1.93
-25 -8 -3 4.59 2.16
-25 -8 3 5.92 2.23
25 8 3 7.87 2.6
-25 -9 3 1.6 2.26
-25 -9 -3 2.69 2.8
25 9 3 2.62 2.43
-25 9 -3 0.31 2.98
-25 9 3 4.51 3.07
25 9 -3 0.8 2.36
-25 -9 3 1.69 1.87
-25 -9 -3 -0.38 2.01
-25 -9 3 0.59 2.04
25 9 -3 1.33 2.06
25 -9 -3 1.33 1.99
-25 -10 3 4.7 2.54
-25 -10 -3 10.86 3.21
25 10 3 5.77 2.54
-25 10 3 5.15 3.25
-25 10 -3 3.36 3.16
-25 -10 3 10.77 2.1
-25 -10 -3 5.51 2.16
-25 -10 3 4.72 2.2
25 10 -3 5.76 2.3
25 -10 -3 1.85 2.03
-25 -11 3 2.62 2.58
-25 -11 -3 3.64 2.99
25 11 3 5.87 2.6
-25 11 3 4.76 3.16
-25 11 -3 4.93 3.18
-25 -11 3 6.1 1.99
-25 -11 -3 2.49 2.03
-25 -11 3 2.09 2.09
25 11 -3 4.26 2.21
25 -11 -3 4.55 2.21
-25 -12 -3 6.15 3.24
-25 -12 3 3.19 2.87
25 12 3 -0.69 2.52
-25 12 3 -0.69 3.23
-25 12 -3 1.38 3.27
-25 -12 3 2.1 1.89
-25 -12 3 0.1 2.19
-25 -12 -3 -4.1 2.16
25 -12 -3 3.29 2.17
25 12 -3 -0.38 2.12
-25 -13 3 2.24 1.92
-25 13 -3 -2.54 3.56
-25 13 3 -2.35 3.54
25 13 3 2.64 2.55
-25 -13 -3 -0.45 3.38
-25 -13 3 1.26 2.99
25 13 -3 0.13 2.14
25 -13 -3 -0.26 2.02
-25 -14 3 2.47 1.95
-25 14 -3 0.55 3.37
-25 14 3 1.29 3.52
-25 -14 -3 2.84 3.46
-25 -14 3 0.76 3.15
25 14 -3 0.62 2.06
25 -14 -3 0.77 2.07
-25 -15 3 1.13 1.96
-25 15 3 -1.29 3.57
-25 15 -3 -0.55 3.47
-25 -15 -3 0.74 3.66
-25 -15 3 1.61 3.44
-25 -16 3 -0.45 1.94
-25 16 3 2.41 2.16
-25 16 -3 1.67 3.45
-25 16 3 0.19 3.45
-25 -16 -3 0.77 3.85
-25 -16 3 0.21 3.53
-25 -17 3 0.38 1.97
-25 17 3 -3.49 3.57
-25 17 -3 -4.99 3.63
-25 -17 3 -5.64 3.84
-25 -18 3 5.11 2.14
-25 -18 3 6.95 3.88
26 0 -3 3.64 2.04
26 0 -3 2.49 2.29
-26 0 3 -1.57 4.18
-26 0 -3 -2.54 4.85
-26 0 -3 -3.4 2.47
-26 0 3 -2.45 2.48
26 -1 -3 24.13 2.81
-26 1 3 17.69 4.87
-26 -1 3 18.42 4.34
-26 1 -3 25.2 5.63
-26 -1 -3 20.73 5.44
26 1 -3 24.14 2.89
-26 1 -3 17.93 3.05
-26 1 3 18.71 3.02
-26 -1 3 19.38 2.85
-26 -1 -3 17.72 2.84
26 -2 -3 3.51 2.14
-26 2 -3 2.02 2.62
-26 2 3 4.15 2.69
-26 -2 -3 -0.11 2.39
-26 -2 3 1.88 2.44
-26 -2 -3 10.58 4.93
-26 2 3 0.2 4.72
-26 2 -3 5.13 5.32
26 2 -3 4.3 2.4
-26 -2 3 3.88 3.86
26 3 -3 77.65 5.16
26 -3 -3 71.14 5.03
-26 -3 3 80.33 5.05
26 3 -3 81.81 4.98
-26 3 -3 69.94 7.58
-26 3 3 75.43 7.11
-26 -3 3 74.99 5.98
-26 3 -3 70.24 5.15
-26 3 3 75.7 5.26
-26 -3 -3 82.25 5.04
26 4 -3 10.63 2.37
26 -4 -3 10.01 2.3
-26 -4 -3 13.45 2.61
-26 -4 -3 7.41 2.4
-26 -4 3 6.43 2.48
26 4 -3 8.09 2.55
-26 4 -3 0.53 5.48
26 4 3 7.75 2.69
-26 4 3 0.86 5.06
-26 4 3 8.61 2.81
-26 4 -3 7.31 2.77
-26 -5 -3 46.8 3.83
-26 -5 3 49.21 3.4
26 5 -3 38.16 3.59
26 -5 -3 37.92 3.54
-26 5 3 35.08 3.91
-26 5 -3 41.81 4.01
-26 -5 -3 36.95 3.44
-26 -5 3 41.31 3.52
26 5 3 39.23 3.73
-26 5 -3 30.46 6.63
26 5 -3 46.25 3.69
-26 -6 3 6.64 1.96
26 6 -3 4.17 2.13
26 -6 -3 1.92 2.03
26 6 -3 6.59 2.5
-26 6 -3 -1.26 2.98
-26 6 3 4.03 2.89
-26 -6 -3 6.91 2.5
-26 -6 -3 2.98 2.16
-26 -6 3 0.82 2.18
-26 6 -3 6.75 6.03
26 6 3 2.86 2.49
26 7 -3 1.56 2.17
26 -7 -3 -0.56 2.16
-26 7 -3 -1.33 2.84
-26 7 3 -0.89 2.87
26 7 -3 1.31 2.43
-26 -7 3 2.78 1.99
-26 -7 -3 1.12 2.53
-26 -7 -3 -0.39 2.08
-26 -7 3 1.63 2.23
26 7 3 0.33 2.45
26 8 -3 -0.56 2.16
26 -8 -3 -1.7 2.2
-26 -8 3 1.56 2.03
-26 -8 -3 3.9 2.71
-26 8 -3 -2.47 2.95
-26 8 3 0.62 2.95
26 8 -3 5.15 2.48
-26 -8 -3 -1.39 2.06
-26 -8 3 0.31 2.22
26 8 3 1.93 2.5
-26 -9 -3 5.14 2.78
-26 -9 3 4.38 2.23
26 9 3 4.72 2.61
-26 9 -3 2.57 3.16
26 9 -3 4.85 2.5
-26 9 3 1.46 3.16
-26 -9 3 3.03 1.9
-26 -9 -3 -0.2 2.1
-26 -9 3 1.14 2.19
26 9 -3 2.21 2.24
26 -9 -3 2.37 2.23
-26 -10 3 4.44 2.43
-26 -10 -3 4.13 2.98
26 10 3 3.33 2.56
-26 10 -3 3.14 3.14
-26 10 3 3.65 3.28
-26 -10 3 5.1 1.96
-26 -10 -3 3.59 2.16
-26 -10 3 1.45 2.16
26 -10 -3 2.49 2.18
26 10 -3 3.92 2.29
-26 -11 -3 13.09 3.49
-26 -11 3 9.8 2.78
26 11 3 8.13 2.79
-26 11 -3 4.91 3.29
-26 11 3 8.13 3.46
-26 -11 3 12.05 2.19
-26 -11 -3 7.4 2.25
-26 -11 3 10.84 2.37
26 -11 -3 8.12 2.48
26 11 -3 9.85 2.48
-26 -12 -3 4.17 3.11
-26 -12 3 1.12 2.64
-26 12 -3 0.36 3.44
26 12 3 0.59 2.61
-26 12 3 3.18 3.4
-26 -12 3 2.79 1.97
-26 -12 -3 -0.3 2.08
-26 -12 3 -1.98 2.15
26 12 -3 -0.13 2.14
26 -12 -3 0.41 2.05
-26 -13 -3 -1.52 3.36
-26 -13 3 4.92 2.95
-26 13 -3 -2.24 3.55
-26 13 3 -5.01 3.7
26 13 3 -1.77 2.63
-26 -13 3 1.95 2.02
-26 -13 3 0.32 2.12
-26 -13 -3 -0.82 2.05
26 13 -3 -0.93 2.17
26 -13 -3 1.34 2.14
-26 -14 -3 6.07 3.5
-26 -14 3 5.86 3.26
-26 14 -3 3.96 3.72
-26 14 3 2.46 3.64
-26 -14 3 3.25 2.01
-26 -14 -3 8.31 2.34
26 14 -3 5.51 2.32
26 -14 -3 4.53 2.24
-26 -15 3 3.24 2.05
-26 15 3 -1.69 3.56
-26 15 -3 2.41 3.54
-26 -15 3 -1.91 3.26
-26 -15 -3 3.06 3.69
-26 -16 3 -0.92 2.02
-26 16 3 0.44 2.1
-26 16 -3 -2.07 3.67
-26 16 3 -2.28 3.7
-26 -16 3 0.2 3.3
-26 -17 3 -1.76 2.06
-26 -17 3 1.67 3.5
27 0 -3 1.57 2.09
27 0 -3 -0.67 2.33
-27 0 3 3.22 4.29
-27 0 -3 -0.72 5.01
-27 0 -3 0.12 2.48
-27 0 3 0.12 2.34
27 -1 -3 1.29 2.16
-27 1 3 0.38 2.55
-27 1 -3 -0.12 2.57
-27 -1 3 0.58 2.3
-27 -1 -3 0.79 2.34
27 1 -3 6.04 2.49
-27 1 -3 1.71 5.09
-27 1 3 -3.63 4.67
-27 -1 3 0.34 4.04
-27 -1 -3 1.38 4.87
27 -2 -3 -0.43 2.1
-27 -2 3 0.46 2.45
-27 2 3 1.14 2.58
-27 -2 -3 4.48 2.48
-27 -2 -3 9.14 4.97
-27 2 3 0.61 4.72
27 2 -3 3.78 2.43
-27 2 -3 2.01 5.36
-27 -2 3 -2.4 3.89
-27 2 -3 0.37 2.52
27 3 -3 15.82 2.69
27 -3 -3 8.5 2.4
-27 -3 3 12.12 2.81
-27 -3 -3 13.24 2.7
-27 -3 3 16.84 4.06
-27 3 3 6.99 5
27 3 -3 12.76 2.73
-27 3 -3 6.57 5.62
-27 3 -3 15.28 3.02
-27 3 3 15.24 2.96
-27 -4 -3 19.53 2.96
27 4 -3 11.35 2.58
27 -4 -3 15.83 2.63
-27 -4 -3 12.47 2.61
-27 -4 3 13.35 2.69
-27 4 3 7.77 5.38
27 4 -3 12.93 2.76
-27 4 -3 9.48 5.94
27 4 3 17.51 2.98
-27 4 3 14.53 3.02
-27 4 -3 14.77 3.08
-27 -5 -3 1.43 2.25
27 5 -3 2.46 2.27
27 -5 -3 1.43 2.19
27 5 -3 1.9 2.44
-27 5 -3 -3.48 3.05
-27 5 3 0.7 2.87
-27 -5 -3 -1.5 2.25
-27 -5 3 0.77 2.3
27 5 3 1.03 2.58
-27 5 -3 -3.35 5.86
-27 5 3 -1.85 5.4
-27 -6 3 7.57 2.08
27 6 -3 3.96 2.29
27 -6 -3 5.35 2.27
27 6 -3 7.55 2.63
-27 6 -3 -0.88 3.36
-27 6 3 3.35 3.1
-27 -6 -3 12.42 2.67
-27 -6 3 5.33 2.41
-27 -6 -3 7.2 2.39
-27 6 -3 6.64 6.04
27 6 3 6.48 2.62
-27 -7 3 39.75 3.31
-27 -7 -3 40.04 3.86
27 7 -3 34.12 3.6
27 -7 -3 34.52 3.55
-27 7 -3 35.1 4.08
-27 7 3 39.92 4.2
-27 -7 3 38.99 3.46
-27 -7 -3 37.01 3.34
-27 7 -3 32.99 6.97
27 7 3 33.78 3.63
27 7 -3 40.02 3.6
-27 -8 3 2.01 2.04
-27 -8 -3 -2.19 2.56
-27 -8 -3 -0.21 2.19
-27 -8 3 -2.46 2.3
27 8 -3 -0.58 2.23
27 -8 -3 1.31 2.2
-27 8 -3 -1.28 2.99
-27 8 3 2.23 3.11
27 8 3 4.66 2.68
27 8 -3 -0.21 2.47
-27 -9 3 21.31 2.9
-27 -9 -3 22.68 3.48
-27 -9 -3 18.68 2.69
-27 -9 3 13.39 2.71
27 9 -3 15.45 2.71
27 -9 -3 18.67 2.87
27 9 3 20.22 3.1
27 9 -3 17.64 2.95
-27 9 3 15.47 3.61
-27 9 -3 14.29 3.58
-27 -10 -3 -0.56 2.79
-27 -10 3 4.33 2.41
-27 10 3 3.77 3.22
27 10 3 -0.24 2.62
-27 10 -3 -1.7 3.35
-27 -10 -3 0.11 2.16
-27 -10 3 -0.22 2.14
27 10 -3 -3.06 2.39
27 -10 -3 -1.3 2.22
-27 -11 3 1.31 2.49
-27 -11 -3 3.13 3.02
-27 11 -3 0.87 3.35
27 11 3 2.75 2.65
-27 11 3 2.27 3.36
-27 -11 3 3.6 2.05
-27 -11 -3 4.52 2.2
-27 -11 3 4.44 2.29
27 11 -3 4.71 2.45
27 -11 -3 1.31 2.2
-27 -12 3 1.23 2.65
-27 -12 -3 -3.27 3.11
-27 12 -3 -2.73 3.56
-27 12 3 0.18 3.41
27 12 3 0.84 2.63
-27 -12 3 1.65 2
-27 -12 -3 0.1 2.15
-27 -12 3 0.22 2.14
27 12 -3 -0.28 2.25
27 -12 -3 -1.56 2.29
-27 -13 -3 -1.06 3.26
-27 -13 3 -1.96 2.82
-27 13 -3 -8.97 3.83
-27 13 3 -2.09 3.69
27 13 3 -0.72 2.68
-27 -13 3 1.56 1.98
-27 -13 -3 -0.32 2.16
-27 -13 3 -5.88 2.4
27 13 -3 -3.16 2.41
27 -13 -3 -0.42 2.25
-27 -14 -3 0.44 3.38
-27 -14 3 -3.43 2.9
-27 14 -3 -3.27 3.68
-27 14 3 -2.51 3.58
-27 -14 3 3.64 2.06
-27 -14 -3 0.11 2.16
-27 -14 3 -2.86 2.29
27 -14 -3 -2.32 2.4
27 14 -3 -0.53 2.42
-27 -15 3 18.74 2.44
-27 15 -3 9.43 3.85
-27 15 3 13.33 3.93
-27 -15 3 14.98 2.73
-27 -15 -3 13.29 2.59
-27 -15 3 13.78 3.47
-27 -16 3 2.11 2.08
-27 -16 3 0.94 3.22
28 0 -3 -0.15 2.21
-28 0 3 -2.18 4.3
28 0 -3 -0.3 2.48
-28 0 -3 0.49 5.13
-28 0 3 -2.91 2.71
-28 0 -3 -4.62 2.9
28 -1 -3 12.9 2.57
-28 1 -3 6.85 2.96
-28 -1 -3 8.01 2.74
-28 -1 3 6.66 2.71
-28 1 3 9.63 2.92
28 1 -3 13.41 2.74
-28 1 3 7.55 4.55
-28 -1 3 4.84 4.19
-28 1 -3 10.53 5.42
-28 -1 -3 14.72 5.26
28 2 -3 94.46 6.28
28 -2 -3 105.39 6.35
28 2 -3 104.28 6.05
-28 2 3 88.14 7.77
-28 2 -3 113.2 8.84
-28 -2 3 97.9 7.19
-28 2 -3 93.93 6.27
-28 2 3 102.86 6.4
-28 -2 -3 103.61 6.21
-28 -2 3 107 6.27
28 3 -3 15.9 2.74
28 -3 -3 14.91 2.79
-28 -3 -3 11.69 2.75
-28 -3 3 18.32 3.04
-28 3 3 10.62 5.37
-28 3 -3 16.16 5.95
28 3 -3 15.24 2.85
28 3 3 16.99 3.06
-28 3 3 9.11 3.01
-28 3 -3 7.08 2.89
28 4 -3 4.07 2.4
28 -4 -3 3.3 2.24
-28 -4 -3 2.19 2.45
-28 -4 3 1.77 2.53
-28 4 3 -5.71 5.34
-28 4 -3 1.39 5.69
28 4 -3 2.7 2.6
28 4 3 2.72 2.73
-28 4 3 3.83 2.94
-28 4 -3 2.34 2.82
-28 -5 -3 20.82 2.95
28 5 -3 12.53 2.6
28 -5 -3 16.73 2.78
-28 -5 -3 12.6 2.66
-28 -5 3 13.78 2.76
-28 5 3 21.05 5.74
-28 5 -3 12.29 6.23
28 5 3 12.17 2.94
-28 5 3 14.05 3.28
28 5 -3 11.86 2.77
-28 5 -3 9.85 3.18
-28 -6 3 19.25 2.57
-28 -6 -3 19.27 2.97
28 6 -3 20.65 3.02
28 -6 -3 18.44 2.91
28 6 -3 22.64 3.05
-28 6 -3 16.28 3.57
-28 6 3 14.67 3.45
-28 -6 -3 15.44 2.8
-28 -6 3 21.38 2.97
28 6 3 16.34 3.1
-28 6 -3 16.57 6.43
-28 6 3 20.59 5.94
-28 -7 3 3.91 1.99
28 7 -3 5.05 2.54
28 -7 -3 3.24 2.46
-28 7 -3 3.67 3.18
28 7 -3 3.75 2.61
-28 7 3 4.49 3.28
-28 -7 -3 6.02 2.68
-28 -7 3 3.27 2.41
-28 -7 -3 1.97 2.4
-28 7 -3 5.44 6.11
28 7 3 6.1 2.79
-28 -8 3 3.15 2.06
-28 -8 -3 3.84 2.76
-28 -8 3 1 2.24
-28 -8 -3 1.4 2.19
28 8 -3 0.3 2.31
28 -8 -3 -0.3 2.24
-28 8 -3 1.33 3.19
-28 8 3 1.49 3.09
28 8 3 0.48 2.57
28 8 -3 2.94 2.61
-28 -9 -3 5.77 2.77
-28 -9 3 5.82 2.31
-28 -9 -3 2.15 2.27
-28 -9 3 1.12 2.3
28 -9 -3 0.3 2.35
28 9 -3 2.42 2.38
28 9 3 7.66 2.76
28 9 -3 7.97 2.67
-28 9 -3 -0.17 3.26
-28 9 3 3.47 3.35
-28 -10 3 13.48 2.75
-28 -10 -3 14.9 3.25
-28 -10 -3 14.36 2.59
-28 -10 3 15.99 2.66
28 10 -3 12.7 2.76
28 -10 -3 11.36 2.7
28 10 3 14.7 2.98
-28 10 3 18.53 3.86
-28 10 -3 12.41 3.64
-28 -11 3 3.9 2.51
-28 -11 -3 2.46 2.9
-28 -11 -3 -1.21 2.29
-28 -11 3 2.96 2.36
28 11 -3 3.37 2.39
28 -11 -3 0.6 2.37
28 11 3 1.96 2.65
-28 11 3 0.18 3.41
-28 11 -3 1.79 3.44
-28 -12 3 2.2 2.57
-28 -12 -3 -5.18 3.26
-28 -12 -3 -0.88 2.27
-28 -12 3 -0.57 2.32
28 12 -3 -2.01 2.39
28 -12 -3 -1.16 2.26
-28 12 3 1.49 3.59
-28 12 -3 -3.35 3.58
28 12 3 0.12 2.7
-28 -13 3 4.52 2.78
-28 -13 -3 1.86 3.16
-28 13 -3 -1.75 3.7
-28 13 3 -0.97 3.68
28 13 3 1.84 2.71
-28 -13 -3 -0.33 2.24
-28 -13 3 -2.83 2.39
28 13 -3 -1.13 2.38
28 -13 -3 -1.3 2.36
-28 -14 3 1.3 2.86
-28 -14 3 6.4 2.17
-28 14 -3 -3.52 3.89
-28 14 3 3.54 3.81
-28 -14 -3 2.61 2.36
-28 -14 3 -1.57 2.37
28 14 -3 1.5 2.35
-28 -15 3 -0.55 2.03
29 0 -3 3.74 2.52
-29 0 3 0.37 4.38
-29 0 -3 -0.5 5.1
29 0 -3 -2.92 2.58
-29 0 -3 -1.72 2.76
-29 0 3 -2.01 2.75
29 -1 -3 1.4 2.31
-29 1 3 -1.1 2.83
-29 1 -3 3.33 2.8
-29 -1 -3 -4.01 2.66
-29 -1 3 -0.13 2.63
-29 -1 -3 3.87 5.04
29 -1 -3 2.47 2.49
29 1 -3 -2.38 2.58
-29 1 3 -4.91 4.61
-29 1 -3 9 5.41
-29 -1 3 1.42 4.18
29 2 -3 0.47 2.29
29 -2 -3 2.65 2.27
-29 -2 -3 2.33 2.58
-29 -2 3 0.13 2.55
29 2 -3 1.35 2.57
-29 2 3 3.13 4.85
-29 2 -3 -4.78 5.44
-29 -2 3 2.67 3.99
-29 2 -3 -0.81 2.77
-29 2 3 0.95 2.81
29 3 -3 19.79 3.07
29 -3 -3 22.2 3.13
-29 -3 -3 23.38 3.16
-29 -3 3 25.8 3.27
-29 3 3 13.5 5.28
29 3 -3 27.12 3.25
-29 3 -3 35.15 6.44
29 3 3 24.03 3.38
-29 3 3 24.7 3.47
-29 3 -3 19.41 3.32
29 4 -3 11.86 2.74
29 -4 -3 9.74 2.7
-29 -4 3 9.71 2.85
-29 -4 -3 9.85 2.83
29 4 3 10.27 3.03
-29 4 3 7.62 5.41
-29 4 -3 11.79 6.01
-29 4 -3 11.57 3.26
29 4 -3 13.89 2.83
-29 4 3 8.58 3.14
-29 -5 -3 9.32 2.73
29 5 -3 5.93 2.59
29 -5 -3 5.87 2.6
-29 -5 -3 7.26 2.52
-29 -5 3 1.47 2.48
-29 5 3 -1.21 5.41
-29 5 -3 4.06 5.89
29 5 3 7.87 2.82
29 5 -3 2.88 2.51
-29 5 -3 3.61 3.1
-29 5 3 -0.91 3.12
29 6 -3 0.49 2.49
29 -6 -3 0.32 2.36
-29 -6 -3 1.85 2.44
-29 -6 -3 -2.1 2.41
-29 -6 3 -0.12 2.37
-29 6 3 -0.5 5.44
-29 6 -3 -6.56 6.09
29 6 3 3.04 2.74
-29 6 -3 -0.16 3.25
29 6 -3 3.37 2.59
-29 6 3 -0.8 3.21
-29 -7 -3 2.95 2.46
-29 -7 3 3.44 2.16
29 -7 -3 -0.32 2.38
29 7 -3 -0.47 2.47
-29 7 -3 -0.17 3.05
-29 7 3 1 3.2
29 7 -3 -0.88 2.54
-29 -7 -3 -3.23 2.37
-29 -7 3 -1.32 2.51
-29 7 -3 -3.69 6.35
29 7 3 0.98 2.66
-29 7 3 1.03 5.57
-29 -8 -3 -0.16 2.49
-29 -8 3 2.5 2.08
29 8 -3 1.09 2.48
29 -8 -3 2.04 2.41
-29 8 -3 0.17 3.25
-29 8 3 -0.34 3.24
29 8 -3 1.89 2.53
29 8 3 -1.47 2.69
-29 -8 3 -0.7 2.36
-29 -8 -3 -2.05 2.4
-29 8 -3 -1.57 6.45
29 9 3 21.03 3.26
29 9 -3 22.45 3.19
-29 9 -3 20.4 3.93
-29 9 3 18.56 4.01
29 9 -3 19.06 3.09
29 -9 -3 13.7 2.9
-29 -9 -3 20.53 2.91
-29 -9 3 20.24 2.89
-29 -9 3 20.52 2.8
-29 -9 -3 25.15 3.49
-29 10 -3 11.07 3.8
-29 10 3 19.91 4.01
29 10 3 14.77 3.18
29 10 -3 20.35 3.11
29 -10 -3 13.82 2.93
-29 -10 -3 16.42 2.83
-29 -10 3 16.65 2.82
-29 -10 -3 23.69 3.6
-29 -10 3 20.56 2.86
-29 11 3 2.75 3.44
-29 11 -3 -0.37 3.46
29 11 3 1.5 2.79
29 11 -3 2.71 2.48
29 -11 -3 -3.11 2.57
-29 -11 -3 -0.68 2.32
-29 -11 3 0.59 2.33
-29 -11 3 0.82 2.38
-29 -11 -3 0.94 2.88
-29 12 -3 -3.61 3.82
-29 12 3 -2.66 3.67
29 12 3 0.62 2.71
29 12 -3 -2.83 2.6
29 -12 -3 -2.4 2.52
-29 -12 3 -4.25 2.57
-29 -12 -3 -1.6 2.35
-29 -12 -3 4.43 2.98
-29 -13 -3 2.61 2.53
29 13 -3 3.03 2.39
29 -13 -3 1.5 2.44
-29 13 -3 1.97 3.86
-29 13 3 5.13 3.9
-30 0 3 -2.82 3.08
-30 0 -3 -4.44 2.89
30 0 -3 -2.47 2.6
-30 0 3 -3.97 4.47
-30 0 -3 0.51 5.26
30 -1 -3 4.4 2.4
-30 -1 3 3.91 2.82
-30 -1 -3 3.34 2.78
-30 1 3 -0.57 2.96
-30 -1 -3 3.2 5.17
-30 1 3 10.89 4.69
-30 -1 3 0.54 4.13
30 1 -3 3.83 2.65
30 -1 -3 0.21 2.55
-30 1 -3 3.69 5.34
-30 1 -3 0.81 2.76
30 2 -3 23.31 3.18
30 -2 -3 18.82 3.08
-30 -2 -3 23.17 3.19
-30 -2 3 17.99 3.22
-30 -2 3 16.95 4.36
30 2 -3 22.83 3.1
-30 2 3 16.48 5.12
30 2 3 17.57 3.21
-30 2 -3 15.94 5.92
-30 2 3 18.23 3.42
-30 2 -3 15.11 3.3
30 3 -3 16.23 2.97
30 -3 -3 13.76 2.88
-30 -3 3 14.76 3.04
-30 -3 -3 13.44 2.92
-30 3 3 7.32 5.26
-30 3 -3 14.39 6.09
30 3 3 16.53 3.19
30 3 -3 21.89 3.06
-30 3 3 10.97 3.22
-30 3 -3 10.83 3.15
30 4 -3 8.66 2.77
30 -4 -3 8.42 2.65
-30 -4 -3 10.94 2.85
-30 -4 3 10.9 2.81
-30 4 3 6.09 5.36
30 4 3 7.05 2.91
-30 4 -3 10.22 6.01
-30 4 -3 8.35 3.16
-30 4 3 8.6 3.26
30 4 -3 10.45 2.79
30 5 -3 1.01 2.44
30 -5 -3 -2.32 2.45
-30 -5 -3 -2.25 2.55
-30 -5 3 -2.3 2.64
-30 5 3 0.73 5.29
-30 5 -3 0.59 6
30 5 3 -0.62 2.69
30 5 -3 -1.98 2.55
-30 5 -3 -2.98 3.15
-30 5 3 0.16 3.12
-30 -6 -3 1.76 2.51
30 6 -3 3.97 2.57
30 -6 -3 -1.15 2.42
-30 -6 -3 1.35 2.45
-30 -6 3 -0.13 2.54
-30 6 3 -2.29 5.49
30 6 3 -3.25 2.81
-30 6 -3 -10.27 6.44
-30 6 -3 0.66 3.13
30 6 -3 3.24 2.63
-30 6 3 -3.49 3.38
30 7 -3 -0.49 2.51
30 -7 -3 2.78 2.5
-30 -7 -3 4.6 2.63
-30 -7 3 1.74 2.52
-30 -7 -3 -1.45 2.6
-30 7 3 5.23 5.56
-30 7 -3 0.31 6.24
30 7 3 4.68 2.83
-30 7 -3 3.91 3.19
-30 7 3 3.61 3.34
30 7 -3 3.16 2.67
-30 -8 -3 -0.16 2.44
30 8 -3 -0.32 2.49
30 -8 -3 0.65 2.42
-30 8 3 1.96 3.39
30 8 3 1.76 2.81
30 8 -3 1.13 2.63
-30 8 -3 -2.66 3.45
-30 -8 -3 -2.27 2.49
-30 -8 3 0.74 2.54
-30 8 -3 2.56 6.46
-30 8 3 1.08 5.76
-30 -9 -3 0.17 2.56
30 -9 -3 -4.22 2.58
30 9 -3 0.16 2.48
30 9 3 2.4 2.79
30 9 -3 6.94 2.77
-30 9 -3 -2.53 3.4
-30 9 3 -0.18 3.51
-30 -9 3 1.45 2.49
-30 -9 -3 0.71 2.44
-30 9 -3 2.6 6.73
-30 10 -3 -4.01 3.63
30 10 3 0.89 2.72
-30 10 3 -2.77 3.44
30 -10 -3 0.97 2.47
30 10 -3 -1.27 2.5
-30 -10 -3 0.12 2.39
-30 -10 3 -2.74 2.48
-30 -10 -3 2.28 2.64
-30 11 -3 -0.75 3.65
-30 11 3 -1.69 3.58
30 11 3 -2.55 2.85
-30 -11 3 -4.05 2.59
-30 -11 -3 1.1 2.94
30 11 -3 -1.39 2.44
30 -11 -3 1.91 2.51
30 12 -3 6.17 2.64
30 -12 -3 6.18 2.61
30 -13 -3 1.69 2.53
30 13 -3 0.29 2.48
-31 0 -3 -1.99 2.93
-31 0 3 1.32 2.92
-31 0 -3 0.26 5.22
31 0 -3 -1.97 2.62
-31 0 3 -4.22 4.49
-31 1 3 5.83 2.96
-31 1 -3 6.69 3.03
31 -1 -3 10.98 2.89
-31 -1 -3 7.73 3.02
-31 -1 3 5.58 2.96
-31 1 3 11.69 4.81
31 1 -3 13.74 2.89
-31 1 -3 8.8 5.77
-31 -1 3 9.64 4.46
31 -1 -3 10.75 2.82
-31 2 -3 -0.72 2.91
-31 2 3 -0.89 2.92
31 2 -3 2.92 2.51
31 -2 -3 1.2 2.47
-31 -2 -3 -1.08 2.7
-31 -2 3 -5.44 2.85
-31 2 3 -2.1 4.75
31 2 3 -0.64 2.82
31 -2 -3 0.43 2.59
31 2 -3 0.11 2.62
-31 2 -3 -4.1 5.63
-31 3 -3 12.64 3.29
-31 3 3 16.51 3.34
31 3 -3 20.06 3.18
31 -3 -3 13.77 3.02
-31 -3 3 13.11 2.98
-31 -3 -3 9.54 2.89
-31 3 -3 7.85 5.84
-31 3 3 14.56 5.3
31 3 -3 15.57 3.01
31 3 3 15.9 3.23
-31 4 -3 0.47 3.11
-31 4 3 -0.16 3.18
31 4 -3 3.9 2.69
31 4 -3 -1.74 2.57
31 -4 -3 1.21 2.48
-31 -4 -3 0.78 2.53
-31 -4 3 -0.67 2.61
-31 4 3 1.88 5.22
31 4 3 0.39 2.79
-31 4 -3 -4.57 5.93
31 5 -3 0.79 2.64
-31 5 3 3.75 3.21
-31 5 -3 8.81 3.4
31 5 -3 5.66 2.77
31 -5 -3 5.46 2.68
-31 -5 -3 2.72 2.66
-31 -5 3 5.09 2.8
31 5 3 2.8 2.83
-31 5 3 4.68 5.26
-31 5 -3 8.58 6.24
-31 6 3 1.89 3.25
-31 6 -3 0.85 3.2
31 6 -3 -0.11 2.58
31 6 -3 -3.05 2.58
31 -6 -3 -1.7 2.58
-31 -6 -3 -3.07 2.75
-31 -6 3 -0.26 2.72
-31 6 3 0.25 5.38
31 6 3 -1.29 2.8
-31 6 -3 6.38 6.26
-31 7 -3 3.66 3.37
-31 7 3 5.3 3.36
31 7 -3 2.65 2.68
-31 -7 -3 5.75 2.75
31 7 -3 1.68 2.57
31 -7 -3 2.02 2.58
-31 -7 3 4.25 2.68
-31 -7 -3 3.01 2.62
-31 7 3 2.12 5.78
31 7 3 2.59 2.88
-31 7 -3 1.88 6.5
-31 8 3 15.02 3.84
31 8 3 19.4 3.32
31 8 -3 22.5 3.21
-31 8 -3 23.02 4.13
-31 -8 -3 20.73 3.29
31 8 -3 22.3 3.36
31 -8 -3 15.2 3.1
-31 -8 -3 10.91 2.94
-31 -8 3 17.5 3.14
-31 8 -3 21.11 7.04
-31 8 3 16.04 6.14
31 9 3 1.02 2.78
-31 9 -3 -1.66 3.58
-31 9 3 0.37 3.51
-31 -9 -3 4.59 2.74
31 -9 -3 2.19 2.6
31 9 -3 0.5 2.62
-31 -9 -3 -1.59 2.57
-31 -9 3 -0.51 2.67
-31 9 -3 1.31 6.62
-31 9 3 -1.4 5.98
-31 -10 -3 5.48 2.73
-31 10 -3 10.22 3.97
31 10 -3 11.67 2.95
31 -10 -3 8.83 2.78
31 11 -3 4.75 2.65
31 -11 -3 5.94 2.66
-32 0 -3 -3.03 2.89
-32 0 3 1.8 3.07
-32 0 -3 -0.26 5.22
32 0 -3 1.89 2.64
-32 1 3 -0.3 3.04
-32 1 -3 1.03 2.97
32 -1 -3 2.68 2.63
-32 -1 -3 0.44 2.9
-32 -1 3 2.84 3.04
32 -1 -3 0.45 2.66
32 1 -3 -0.78 2.58
-32 1 3 7.3 4.7
-32 1 -3 11.29 5.77
-32 2 3 3.94 3.14
-32 2 -3 5.66 3.15
32 2 -3 8.83 2.88
32 -2 -3 9.7 2.99
-32 -2 -3 7.77 2.98
-32 -2 3 6.93 3.12
-32 2 3 3.79 4.77
32 2 3 7.62 3.02
32 2 -3 8.96 2.79
32 -2 -3 8.89 2.77
-32 2 -3 11.12 5.87
-32 3 -3 -2.54 3.14
-32 3 3 1.11 3.09
32 3 -3 -0.71 2.55
32 -3 -3 -0.18 2.58
-32 -3 3 2.21 2.78
-32 -3 -3 1.35 2.63
32 -3 -3 -5.41 2.66
32 3 3 -2.25 2.89
-32 3 3 -3.34 5.14
-32 3 -3 -3.12 5.81
32 3 -3 -0.34 2.61
-32 4 3 -2.96 3.27
32 4 -3 -0.11 2.58
-32 4 -3 -2.11 3.14
32 4 -3 2.11 2.6
32 -4 -3 -1.77 2.56
-32 -4 3 1.92 2.68
-32 -4 -3 -1.61 2.68
-32 4 3 -7.97 5.24
-32 4 -3 -6.98 6.11
32 4 3 -3.26 2.95
-32 5 -3 0.17 3.3
32 5 -3 2.4 2.64
-32 5 3 0.34 3.24
32 5 -3 -0.52 2.53
32 -5 -3 -1.23 2.53
-32 -5 3 0.55 2.66
-32 -5 -3 1.19 2.71
32 5 3 -0.39 2.87
-32 5 3 -1.23 5.36
-32 5 -3 -3.54 5.97
-32 6 -3 22.44 3.99
-32 6 3 27.85 4.12
32 6 -3 28.66 3.41
32 6 -3 25.15 3.58
32 -6 -3 21.78 3.44
-32 -6 -3 22.15 3.36
-32 -6 3 23.49 3.53
-32 6 3 11.5 5.9
-32 6 -3 29.66 6.93
32 6 3 23.89 3.55
-32 7 -3 -1.98 3.53
-32 7 3 -0.54 3.44
32 7 3 0.91 2.87
32 7 -3 2.34 2.68
32 7 -3 1.22 2.66
32 -7 -3 -0.69 2.63
-32 -7 -3 -1.44 2.77
-32 -7 3 -3.76 2.88
-32 7 3 -5.54 5.67
-32 7 -3 3.13 6.28
32 8 -3 18.21 3.11
-32 8 -3 19.54 4.21
32 8 -3 13.73 3.2
32 -8 -3 15.13 3.14
-32 -8 -3 11.91 2.98
-32 8 3 20 6.3
-32 9 3 10.34 6.2
-33 0 3 0.45 2.84
-33 0 -3 -0.15 2.88
33 0 -3 -0.34 2.67
-33 1 -3 0.75 2.87
-33 1 3 5.89 3.01
33 -1 -3 1.46 2.77
-33 -1 3 0.15 2.91
-33 -1 -3 -0.15 2.85
-33 1 -3 1.88 5.37
33 -1 -3 2.49 2.68
33 1 3 -0.94 2.96
33 1 -3 0.11 2.59
-33 2 3 2.19 3
-33 2 -3 -1.99 2.99
33 2 -3 0.18 2.62
33 -2 -3 2.74 2.75
-33 -2 3 1.65 2.94
-33 -2 -3 -2.66 2.89
33 2 -3 0.23 2.57
-33 2 -3 -3.07 5.79
33 2 3 -1.35 2.94
33 -2 -3 -2.39 2.65
-33 3 -3 -0.32 3.07
-33 3 3 -3.32 3.22
33 3 -3 -1.15 2.63
33 3 -3 -2.73 2.72
33 -3 -3 -0.54 2.66
-33 -3 3 -0.14 2.76
-33 -3 -3 0.43 2.76
33 3 3 -5.9 3.09
-33 3 3 -2.65 4.89
33 -3 -3 -4.5 2.71
-33 3 -3 -0.57 5.73
-33 4 -3 -0.33 3.21
-33 4 3 -1.86 3.31
33 4 -3 -1.5 2.63
33 4 -3 1.98 2.59
33 -4 -3 0.54 2.57
-33 -4 -3 -0.95 2.62
-33 -4 3 0.99 2.73
-33 4 3 -3.97 5.41
-33 4 -3 1.16 5.77
-33 -5 -3 2.86 2.71
-33 5 3 -0.24 5.17
33 5 -3 -1.75 2.67
-33 5 -3 3.14 3.42
-33 6 3 0.25 5.55
33 6 -3 3.98 2.71
-33 7 3 0.53 5.58
34 0 -3 -3.2 2.75
34 -1 -3 -0.57 2.7
34 1 -3 3.94 2.83
34 2 -3 4.06 2.73
34 -2 -3 -1.49 2.66
34 -3 -3 2.74 2.67
34 3 -3 3.11 2.66
34 -4 -3 6.57 2.75
0 0 4 1220.96 57.86
0 0 4 1332.68 57.98
0 -1 4 33.73 1.45
0 1 4 7.3 1.38
0 -1 4 24.74 1.42
0 -1 -4 23.63 1.18
0 -1 -4 10.23 1.47
0 -2 -4 812.39 34.19
0 2 4 804.24 34.34
0 -2 -4 768.25 34.15
0 -2 4 769.85 34.07
0 -2 -4 787.85 34.42
0 -2 -4 755.8 33.94
0 -2 4 758.46 33.97
0 -3 -4 3.5 0.96
0 -3 4 -0.64 0.68
0 -3 -4 -0.17 0.56
0 3 4 1.65 1.07
0 3 4 4.89 0.5
0 -3 4 5.93 0.92
0 3 -4 1.51 0.48
0 3 4 1.11 0.56
0 4 4 503.36 21.66
0 4 -4 477.94 21.64
0 -4 -4 540.03 22.08
0 4 -4 513.35 22.05
0 -4 -4 493.44 22.09
0 -4 4 469.92 21.84
0 -4 4 485.97 21.74
0 -4 -4 495.98 21.72
0 4 4 514.41 22.07
0 -4 4 470.5 21.79
0 4 -4 432.84 21.79
0 -5 4 2.65 1.02
0 -5 -4 -0.6 0.87
0 5 4 5.98 1.3
0 -5 4 18.17 1.21
0 -5 -4 6.66 1.2
0 5 -4 10.52 1.25
0 5 4 9.59 0.99
0 5 -4 5.35 0.89
0 -6 -4 204.85 8.67
0 -6 4 172.59 8.74
0 6 4 207.13 9.16
0 6 4 181.9 8.74
0 6 -4 184.41 8.72
0 -6 -4 201.16 9.03
0 6 -4 190.51 9.01
0 -6 4 182.14 8.84
0 -6 -4 207.04 8.86
0 -7 -4 0.31 0.94
0 7 -4 -0.05 0.95
0 -7 -4 0.56 0.71
0 -7 -4 -1.54 1.04
0 7 4 1.47 1.29
0 7 4 1.6 0.38
0 7 4 -1.27 1
0 7 -4 -0.75 0.9
0 8 4 2771.71 114.98
0 -8 -4 2527.98 114.26
0 -8 -4 2734.06 114.7
0 8 -4 2590.86 114.7
0 -8 4 2670.94 114.62
0 8 4 2554.05 114.55
0 8 -4 2592.85 114.55
0 -9 -4 21.71 1.2
0 -9 -4 13.3 1.72
0 9 -4 7.76 1.65
0 -9 4 46.15 2.06
0 9 4 30.11 2.17
0 9 -4 30.17 2.06
0 -10 -4 631.52 28.41
0 -10 -4 680.87 28.77
0 10 -4 621.44 28.76
0 -10 4 627.3 28.76
0 10 4 652.41 28.83
0 10 -4 659.36 28.81
0 -11 4 7.56 0.89
0 11 -4 10.54 1.25
0 -11 4 22.17 1.61
0 11 4 22.91 1.91
0 11 -4 19.87 1.77
0 12 4 1346.65 45.03
0 12 -4 1347.8 45.02
0 13 4 13.02 1.92
0 13 -4 5.36 1.78
0 14 4 140.34 7.06
0 14 -4 138.51 7.02
0 15 4 9.43 2.07
0 15 -4 7.14 1.91
0 16 4 179.05 8.93
0 16 -4 177.38 8.91
0 17 -4 3.92 2.43
0 17 4 1.68 2.2
0 18 -4 5.63 2.19
0 18 4 3.72 2.13
0 19 4 4.53 2.07
0 19 -4 1.16 2.02
0 20 4 60.75 4.15
0 20 -4 60.92 4.12
0 -21 4 15.24 2.38
0 21 4 12.14 2.67
0 21 -4 11.04 2.56
0 -22 4 20.34 2.57
0 22 4 23.63 2.95
0 22 -4 19.4 2.79
0 -23 4 4.08 2.15
0 23 4 4.12 2.47
0 23 -4 2.75 2.34
0 -24 4 70.51 4.43
0 24 -4 72.68 4.91
0 24 4 64.68 4.9
0 -25 4 22.17 2.67
0 25 4 19.83 3.19
0 25 -4 18.1 3.13
0 -26 4 17.62 2.58
1 0 4 488.85 17.16
1 0 4 331.4 17.08
1 0 -4 317.79 17.21
-1 0 -4 383.48 17.34
1 0 4 529.04 17.42
-1 0 4 319.5 17.03
1 -1 4 297.31 14.32
-1 -1 4 298.86 14.25
-1 -1 -4 316.91 14.32
1 -1 4 295.4 14.37
-1 -1 4 305.5 14.27
1 -1 4 350.57 14.41
1 1 4 374.07 14.58
-1 -1 4 326.71 14.38
1 1 4 318.36 14.58
-1 -1 -4 356.12 14.73
1 -1 -4 373.03 14.71
-1 2 -4 48.11 1.75
-1 2 4 30.15 1.72
-1 -2 -4 52.69 2.47
1 -2 -4 31.66 2.2
-1 -2 4 33.59 1.82
1 -2 -4 31.49 2
1 -2 -4 33.24 1.91
1 -2 -4 28.99 1.7
-1 -2 -4 32.85 1.75
-1 -2 4 24.84 1.77
1 -2 4 32.18 1.76
1 2 4 41.96 2.27
1 -2 4 55.66 2.33
1 2 4 53.03 1.87
-1 3 4 124.55 5.69
-1 3 -4 124.09 5.68
-1 -3 -4 135.81 6.22
1 -3 -4 140.06 6.17
-1 -3 -4 124.84 6.09
1 -3 -4 131.31 6.06
1 -3 4 129.43 5.94
1 -3 4 134.09 5.75
-1 -3 4 111.87 5.75
1 -3 -4 133.9 5.71
-1 -3 -4 125.2 5.75
-1 3 4 139.94 6.13
1 3 4 122.33 5.63
-1 3 4 125.37 5.68
1 3 4 131.73 6.1
1 -3 4 117.01 5.92
-1 3 -4 114.51 6
-1 4 -4 19.19 0.96
-1 4 4 4.33 0.84
1 4 -4 3.37 0.71
1 4 -4 6.36 1.14
1 -4 -4 6.36 1.13
-1 4 -4 20.08 1.44
-1 -4 -4 22.15 1.53
-1 -4 4 6.93 0.98
1 -4 -4 2.22 0.8
-1 -4 4 1.55 0.91
1 -4 4 5.75 1
-1 -4 -4 2.37 0.92
-1 4 4 7.5 1.26
1 4 4 15.2 1.47
1 -4 4 25.16 1.26
-1 -4 4 6.65 0.97
1 4 -4 5.24 0.95
1 5 -4 332.71 14.96
-1 5 4 326.45 14.98
-1 5 -4 320.65 14.97
1 5 4 334.88 14.97
-1 -5 -4 348.17 15.34
1 -5 -4 358.59 15.32
-1 5 -4 343.03 15.35
1 5 -4 347.21 15.32
-1 -5 -4 330.97 15.55
1 -5 4 346.02 15.13
-1 -5 4 347.98 15.08
-1 -5 4 304.79 15.03
-1 -5 -4 324.91 15.04
1 -5 4 329.08 15.05
1 -5 -4 343.94 15.05
1 5 4 349.53 15.4
-1 5 4 357.86 15.41
-1 -5 4 331.17 15.01
1 -5 -4 332.66 14.91
-1 6 -4 45.41 2.59
1 -6 -4 39.04 2.51
-1 -6 -4 48.17 2.64
1 6 -4 41.71 2.54
1 -6 -4 46.01 2.19
-1 -6 4 51.73 2.32
1 -6 4 66.78 2.49
-1 -6 4 31.75 2.34
-1 -6 -4 34.53 2.35
1 -6 4 40.04 2.43
1 -6 -4 39.52 2.36
1 6 4 50.69 2.85
-1 6 4 42.04 2.7
-1 6 4 43.01 1.97
-1 6 4 36.27 2.32
1 6 -4 43.26 2.33
-1 6 -4 46.55 2.35
1 6 4 52.23 2.43
1 7 -4 22.25 1.68
1 -7 -4 22.81 1.7
-1 -7 -4 18.62 1.69
-1 7 -4 18.07 1.69
-1 -7 -4 21.54 1.38
1 -7 -4 25.02 1.36
-1 -7 4 19.17 1.55
-1 -7 -4 19.9 1.61
1 7 4 29.74 2.1
-1 7 4 26.73 2
1 7 4 18.97 1.08
-1 7 4 17.5 1.61
1 7 4 20.31 1.75
1 7 -4 21.9 1.6
-1 7 -4 14.69 1.49
1 -8 -4 267.64 13.95
1 -8 4 451.47 14.34
-1 -8 4 285.51 14.12
1 -8 -4 244.95 14.1
-1 -8 -4 334.87 14.31
-1 8 -4 338.41 14.35
1 8 -4 234.41 14.11
1 8 4 349.65 14.63
1 -8 -4 265.5 13.8
-1 8 4 251.42 14.37
1 8 4 366.36 13.8
-1 8 4 256.69 14.09
-1 8 -4 374.76 14.24
1 8 4 466.07 14.38
1 8 -4 294.29 14.11
-1 -9 -4 511.42 23.58
1 -9 -4 535.95 23.64
1 9 4 535.32 24.34
1 -9 -4 536.61 23.98
-1 9 -4 514.08 24.04
-1 -9 -4 547.47 24.04
1 9 -4 514.56 24
-1 -9 4 551.96 23.97
1 -9 4 557.74 24.01
-1 9 4 534.98 24
-1 9 -4 549.22 23.98
1 9 4 556.47 24
1 9 -4 572.79 23.99
1 -10 -4 148.2 6.47
1 -10 4 100.69 6.36
-1 -10 -4 158.85 6.42
-1 -10 -4 181.12 6.94
-1 10 -4 157.8 6.91
-1 10 4 141.97 6.93
-1 10 -4 186.86 7.08
1 10 4 219.86 7.26
1 10 -4 170.4 7
1 -10 4 212.54 7.08
-1 -10 4 160.09 6.85
-1 11 -4 136.13 7.03
-1 -11 -4 151.55 7.04
-1 -11 4 140.68 7.07
-1 11 -4 153.19 7.23
-1 11 4 145.12 7.24
1 11 4 158.33 7.27
1 11 -4 160.67 7.28
-1 12 4 50.18 3.87
-1 -12 4 43.32 3.31
1 12 -4 53.52 3.6
[truncated: 1,493,618 more chars]
